# Supplementary material for: Non-targeted metabolomics reveals tissue-specific metabolic profiling and antioxidant - related markers in Mosla chinensis Maxim. cv. Jiangxiangru
Source: Front Plant Sci. 2026 Feb 18;17:1740266. doi: 10.3389/fpls.2026.1740266 (PMC12957213; doi:10.3389/fpls.2026.1740266)
Supplement: Supplementary file 1 [file Table1.xlsx]

## Sheet: Table S1
Table S1 Metabolites identified in stem tissue of Mosla chinensis Maxim. cv. Jiangxiangru using GC-MS
name	rtmin	RI	MCJXR-S1	MCJXR-S2	MCJXR-S3
Ethanamine	7.75996	954.251	2.31684e+07	2.374e+07	2.36356e+07
2-Propanamine, N-ethyl-	9.65552	1016.67	190038	185246	178774
Propylamine	9.74281	1019.46	142464	137139	131306
3-Pyridinol	10.1646	1033.45	439465	437300	440097
Lactic Acid	10.9275	1058.5	714349	716269	671894
Glycolic acid	11.4162	1074.5	55672.9	42411.1	42302
n-Butylamine	11.8356	1088.26	163428	164572	170781
L-Serine	16.6063	1252.61	867672	702213	657348
Glycerol	17.164	1272.57	2.58508e+06	2.53732e+06	2.51982e+06
2-Methyl-4-oxo-3,4-dihydro-2H-pyran-3-yl isobutyrate	17.3375	1278.74	91265.3	107348	110816
Butanedioic acid	18.2059	1310.46	780068	736335	730465
Glyceric acid	18.6537	1327.71	220015	174144	174062
2-Butenedioic acid, (E)-	19.2126	1349.28	300761	292091	297985
Serine	19.4643	1358.82	662422	1.13988e+06	1.27144e+06
Erythrono-1,4-lactone, (E)-	19.7103	1368.37	298539	302346	292264
L-Threonine	20.1287	1384.31	175295	288320	317310
Acetamide, 2-amino-N-cyclopropyl-	21.9143	1454.5	626237	617347	644739
Malic acid	22.7589	1487.65	2.14555e+07	2.05614e+07	2.04489e+07
L-5-Oxoproline	23.4176	1514.71	4.35524e+06	4.07499e+06	4.08795e+06
L-Aspartic acid	23.5128	1518.57	1.67846e+06	2.74733e+06	2.888e+06
4-Aminobutanoic acid	23.6965	1526.29	3.37937e+06	3.39202e+06	3.43107e+06
L-Glutamic acid	25.872	1619.21	4.05295e+06	5.1935e+06	5.39028e+06
Tartaric acid	26.2904	1637.82	1.83071e+07	1.80893e+07	1.82304e+07
Xylitol	28.1326	1722.49	132489	127451	152822
Aconitic acid, (Z)-	28.7074	1750.94	206223	200392	202800
Citric acid	29.9364	1816.04	4.89925e+07	4.76323e+07	4.71982e+07
D-Gluconic acid	31.9532	1956.08	359967	334887	319752
D-Galactonic acid	32.3512	1987.04	779654	785826	797336
Octopamine	32.6913	2015.74	322112	354149	366324
Galactaric acid, (R,S,R,S)-	32.8919	2033.95	554633	535898	532770
Palmitic Acid	32.9611	2040.43	5.43368e+06	5.38357e+06	5.42014e+06
Myo-Inositol	33.4361	2083.33	2.34442e+07	2.28383e+07	2.28374e+07
Caffeic acid	33.9259	2129.32	134624	175654	182037
alpha-Linolenic acid	34.7297	2207.04	170645	162453	165268
Stearic acid	34.9836	2234.69	2.96317e+06	2.93605e+06	2.96115e+06
D-(+)-Galacturonic acid	36.1105	2362.44	865613	918045	918363
Uridine	36.7783	2441.14	781559	675610	682708
Sucrose	38.2351	2629.11	3.58606e+07	3.10088e+07	3.06237e+07
2-Amino-5,6-dihydro-4,4,6-trimethyl-4H-1,3-oxazine	7.99242	961.857	462908	21151	509393
3-Carene	9.50932	1011.75	160484	21151	153043
L-Valine	15.4545	1211.42	183939	21151	217804
Xylose	24.9895	1580.71	187511	21151	165458
Dianthoside	36.9801	2464.76	315313	21151	266494
L-Isoleucine	17.626	1289.08	21151	183946	184011
Boric acid	8.80692	986.91	21151	119337	141043
Acetamide, N,N-diethyl-	9.12832	997.714	21151	140472	147572
Benzonitrile, 4-chloro-	14.0718	1163.97	21151	2.30353e+06	2.29171e+06
L-Glutamine	29.115	1771.38	21151	920569	1.30793e+06
(2R,3R,4R,5S)-Hexane-1,2,3,4,5,6-hexaol	30.4074	1846.81	21151	341629	350384
L-Proline	17.6753	1290.78	21151	135091	143996
beta-D-(+)-Xylopyranose	37.1127	2480.38	21151	1.40734e+06	1.43668e+06
Galactitol	36.0277	2352.37	21151	458624	469694
L-Rhamnose	32.7661	2022.53	21151	336749	347037
4-(Hexopyranosyloxy)-3-methoxybenzoic acid	39.7877	2838.14	21151	221152	214818
Maltose , isomer 1	41.91	3128.21	1.44986e+06	1.45495e+06	21151

## Sheet: Table S2
Table S2 Metabolites identified in floral tissue of Mosla chinensis Maxim. cv. Jiangxiangru using GC-MS
name	rtmin	RI	MCJXR-F1	MCJXR-F2	MCJXR-F3
Ethanamine	7.74299	951.466	2.33905e+07	2.30275e+07	2.27947e+07
Acetamide, N,N-diethyl-	9.12044	997.493	160507	160466	165465
3-Carene	9.50363	1010.21	162307	154970	159504
2-Propanamine, N-ethyl-	9.65668	1015.32	180288	199254	173990
Propylamine	9.73831	1018.04	147360	163695	137842
3-Pyridinol	10.1634	1032.23	499250	480375	483726
Lactic Acid	10.9332	1057.95	261443	290697	307089
n-Butylamine	11.8368	1088.08	115879	119799	120934
Benzonitrile, 2-chloro-	14.0759	1164.12	2.18151e+06	2.16234e+06	2.15886e+06
Benzoic Acid	16.2877	1241.26	622361	600963	608009
L-Serine	16.6006	1252.43	1.1989e+06	1.2162e+06	1.07153e+06
Glycerol	17.1652	1272.57	4.82553e+06	4.78371e+06	4.75433e+06
L-Proline	17.6799	1290.91	1.61525e+06	1.52648e+06	1.55138e+06
Thymol	18.0756	1305.37	5.45376e+06	5.34345e+06	5.31879e+06
Butanedioic acid	18.2071	1310.47	1.31069e+06	1.29754e+06	1.28235e+06
Carvacrol	18.5812	1324.87	520425	511950	504745
Glyceric acid	18.656	1327.68	1.03633e+06	1.01652e+06	999278
2-Butenedioic acid, (E)-	19.2127	1349.08	380735	350897	377726
Serine	19.4644	1358.77	4.9731e+06	4.85295e+06	5.09883e+06
Erythrono-1,4-lactone, (E)-	19.7081	1368.19	299434	321437	303512
L-Threonine	20.1321	1384.42	1.11732e+06	1.0991e+06	1.1266e+06
beta-Alanine	21.1785	1425.23	285012	280072	289404
Acetamide, 2-amino-N-cyclopropyl-	21.9143	1454.36	505524	510027	514436
Humulene	22.0027	1457.72	142376	159330	137194
2-Aminomalonic acid	22.2306	1466.85	363782	405843	463931
Malic acid	22.7646	1487.92	3.27227e+07	3.27523e+07	3.22599e+07
L-5-Oxoproline	23.4153	1514.35	3.9635e+06	3.82498e+06	3.77013e+06
L-Aspartic acid	23.5128	1518.47	3.30632e+06	3.28883e+06	3.27506e+06
4-Aminobutanoic acid	23.6953	1526.14	1.2887e+06	1.26754e+06	1.26045e+06
L-Glutamic acid	25.8743	1618.65	1.02263e+07	1.01802e+07	1.04649e+07
Tartaric acid	26.2938	1637.51	2.49334e+07	2.52085e+07	2.45344e+07
Asparagine	26.9536	1667.03	646223	633444	643220
Putrescine	28.39	1735.63	398823	380694	398265
Erythritol	28.5215	1742.24	5.78089e+06	5.69652e+06	5.82797e+06
L-Glutamine	29.1167	1772.41	2.7396e+06	2.64293e+06	2.64881e+06
D-(+)-Gluconolactone	29.297	1781.55	1.18439e+06	17069.2	1.14835e+06
Citric acid	29.9455	1819.45	4.35453e+07	4.42936e+07	4.38074e+07
4-Coumaric acid	31.6517	1936.72	930927	1.00077e+06	960317
D-Galactonic acid	32.3535	1987.87	1.55549e+06	1.55447e+06	1.5256e+06
D-Gluconic acid	32.4011	1991.34	882550	886665	887535
Palmitic Acid	32.9634	2040.12	6.31117e+06	6.2024e+06	6.29404e+06
Myo-Inositol	33.4486	2084	3.9676e+07	4.11281e+07	3.91571e+07
Caffeic acid	33.9282	2129.09	1.60515e+06	1.58039e+06	1.53239e+06
Ethyl alpha-D-glucopyranoside	34.4111	2175.49	766909	767603	769210
alpha-Linolenic acid	34.7308	2207.01	963213	940342	971525
Stearic acid	34.9836	2234.44	3.52355e+06	3.5487e+06	3.58258e+06
1-Ethylhexyl beta-D-glucopyranoside	35.8612	2334.47	225890	227528	17069.2
Galactitol	36.0289	2355.56	1.18872e+06	1.18716e+06	1.18473e+06
D-(+)-Galacturonic acid	36.1106	2365.53	1.46967e+06	1.43659e+06	1.47071e+06
Sucrose	38.2351	2628.51	3.36377e+07	3.46945e+07	3.39036e+07
Gentisic acid 5-O-beta-glucoside	38.8757	2709.66	520142	654292	773054
4-(Hexopyranosyloxy)-3-methoxybenzoic acid	39.786	2838.57	582265	581585	589921
Maltose , isomer 1	43.466	3334.96	2.51346e+06	2.56409e+06	17069.2
2-Thiophenecarboxaldehyde, oxime	7.98557	959.467	622101	17069.2	582562
Hexanoic acid	11.3323	1071.25	42132.6	17069.2	34138.5
Octyl 6-O-beta-D-xylopyranosyl-beta-D-glucopyranoside	41.1294	3021.95	423571	17069.2	464328
p-Cymene	9.95482	1025.22	110419	17069.2	115216
Dianthoside	36.9801	2466.54	611372	17069.2	628542
Ethanolamine	16.8744	1262.14	2.70125e+06	17069.2	2.64595e+06
L-Valine	15.4527	1211.41	406887	17069.2	411736
Galactaric acid, (R,S,R,S)-	32.8953	2033.95	458667	17069.2	458902
Xylose	24.986	1580.16	850774	17069.2	825361
1,5-Anhydroglucitol	36.7862	2444.7	17069.2	2.09485e+06	2.10332e+06
(2R,3R,4R,5S)-Hexane-1,2,3,4,5,6-hexaol	30.4126	1850.46	17069.2	1.41734e+06	1.37049e+06
3-Buten-2-one, 4-[4-(beta-D-glucopyranosyloxy)-2-hydroxy-2,6,6-trimethylcyclohexylidene]-	40.6516	2957.31	17069.2	1.41779e+06	1.34407e+06
cis-Epoxysuccinic acid	15.8813	1226.82	131083	111304	17069.2
2-Methyl-4-oxo-3,4-dihydro-2H-pyran-3-yl isobutyrate	17.3353	1278.67	166118	170798	17069.2
(R)-2,3-Dihydroxy-3-methylbutyric acid	20.2857	1390.45	167157	157579	17069.2

## Sheet: Table S3
Table S3 Metabolites identified in leaf tissue of Mosla chinensis Maxim. cv. Jiangxiangru using GC-MS
name	rtmin	RI	MCJXR-L1	MCJXR-L2	MCJXR-L3
Ethanamine	7.75316	951.698	2.34924e+07	2.35358e+07	2.42295e+07
2-Amino-5,6-dihydro-4,4,6-trimethyl-4H-1,3-oxazine	7.99237	959.766	555124	552271	557453
Acetamide, N,N-diethyl-	9.12608	997.607	150179	164925	177525
3-Carene	9.50927	1010.45	162801	162886	173525
2-Propanamine, N-ethyl-	9.65779	1015.34	183949	182705	189265
Propylamine	9.74622	1018.29	137827	142963	142661
3-Pyridinol	10.1646	1032.27	518211	503172	517424
Lactic Acid	10.9287	1057.84	182054	222106	242753
n-Butylamine	11.8379	1088.18	114159	113859	124758
Benzonitrile, 2-chloro-	14.0713	1164	2.37906e+06	2.29276e+06	2.37275e+06
Benzoic Acid	16.2798	1241.14	483697	475483	485664
L-Serine	16.5972	1252.43	826577	824575	851394
Glycerol	17.1606	1272.57	4.14172e+06	4.05846e+06	4.21066e+06
2-Methyl-4-oxo-3,4-dihydro-2H-pyran-3-yl isobutyrate	17.3284	1278.61	134757	131868	131218
L-Proline	17.6742	1290.9	279768	247072	322202
Thymol	18.071	1305.47	3.32709e+06	3.28308e+06	3.38745e+06
Butanedioic acid	18.2037	1310.55	1.39873e+06	1.3778e+06	1.43212e+06
Carvacrol	18.5789	1325	1.04293e+06	1.01557e+06	1.06092e+06
Glyceric acid	18.6526	1327.73	1.13189e+06	1.09497e+06	1.14074e+06
2-Butenedioic acid, (E)-	19.2138	1349.22	274931	254687	259802
Serine	19.4643	1358.85	4.18728e+06	4.14909e+06	4.26721e+06
L-Threonine	20.1298	1384.24	1.05847e+06	1.0452e+06	1.07114e+06
(R)-2,3-Dihydroxy-3-methylbutyric acid	20.2863	1390.23	203593	183458	191555
Acetamide, 2-amino-N-cyclopropyl-	21.9131	1454.24	498517	490877	519014
Humulene	22.0004	1457.74	87512.3	77091.6	77072.3
Malic acid	22.7566	1487.62	2.03551e+07	2.01225e+07	2.03946e+07
L-5-Oxoproline	23.413	1514.51	2.99543e+06	2.87272e+06	3.12021e+06
L-Aspartic acid	23.5117	1518.68	3.45202e+06	3.38897e+06	3.51809e+06
4-Aminobutanoic acid	23.6931	1526.44	564190	556219	569879
2,6-Di-tert-butyl-4-mercaptophenol, S-acetyl-	25.7972	1615.99	631474	614888	626996
L-Glutamic acid	25.8732	1619.31	8.31916e+06	8.19599e+06	8.39769e+06
Tartaric acid	26.2881	1637.71	1.71046e+07	1.67211e+07	1.71007e+07
Xylitol	28.1315	1722.51	662377	627791	631742
L-Glutamine	29.1144	1772.12	2.14925e+06	2.10378e+06	2.22391e+06
Citric acid	29.9432	1817.75	4.28222e+07	4.19508e+07	4.32812e+07
(2R,3R,4R,5S)-Hexane-1,2,3,4,5,6-hexaol	30.4103	1847.4	902122	904692	937243
4-Coumaric acid	31.6437	1931.65	653719	764820	811254
D-Gluconic acid	31.9521	1955.85	490005	451395	494828
D-Galactonic acid	32.35	1986.97	2.02055e+06	1.8056e+06	2.06122e+06
Palmitic Acid	32.9611	2040.18	5.96762e+06	5.90153e+06	6.10521e+06
Myo-Inositol	33.4384	2083.38	3.18764e+07	3.16773e+07	3.21823e+07
Caffeic acid	33.9259	2129.28	1.81413e+06	1.91417e+06	2.00944e+06
Phytol	34.3045	2165.79	187229	192757	144477
Ethyl alpha-D-glucopyranoside	34.41	2175.99	1.01186e+06	1.01064e+06	932006
alpha-Linolenic acid	34.7297	2207.69	346470	387695	436078
Stearic acid	34.9836	2235.16	3.60277e+06	3.57666e+06	3.66799e+06
Galactitol	36.0255	2355.13	1.59974e+06	1.61245e+06	1.65238e+06
D-(+)-Galacturonic acid	36.1105	2365.81	972047	988730	1.00723e+06
1,5-Anhydroglucitol	36.7817	2444.7	1.94413e+06	1.93397e+06	2.00291e+06
cis-Coutaric acid	37.8802	2582.71	1.09018e+06	1.07239e+06	1.08252e+06
Sucrose	38.226	2627.93	4.14695e+07	4.12461e+07	4.30106e+07
Maltose , isomer 1	43.4626	3336.5	1.76506e+06	0	2.05527e+06
Lactose	38.633	2679.87	393631	0	764354
L-Isoleucine	17.6243	1289.08	211391	0	195902
Boric acid	8.80692	986.919	145229	0	146739
1-Ethyl-1H-tetraazol-5-amine	10.4854	1042.95	179836	0	187447
Xylose	24.986	1580.18	828183	0	836188
beta-D-(+)-Xylopyranose	37.111	2481.06	5.72509e+06	0	5.80088e+06
Ethanolamine	16.871	1262.21	2.01816e+06	0	2.05025e+06
Rosiridin	38.1058	2612.66	419527	0	316772
Asparagine	26.9519	1667.03	125625	0	149306
Erythrono-1,4-lactone, (E)-	19.7059	1368.1	0	280734	285679
Erythritol	28.5199	1742	0	9.7916e+06	9.89074e+06
Butyl mannoside	37.0022	2468.94	0	637577	701407
Adonitol	28.2239	1727.02	203622	179854	0

## Sheet: Table S4
Table S4 Ion features in positive ion mode of various tissues of Mosla chinensis Maxim. cv. Jiangxiangru using LC-MS
ID	mz	rt	rtmin	MCJXR-S1	MCJXR-S2	MCJXR-S3	MCJXR-L1	MCJXR-L2	MCJXR-L3	MCJXR-F1	MCJXR-F2	MCJXR-F3
M100T103	100.112	102.8	1.7	190612	226162	292005	834477	271393	802737	491008	468631	402242
M100T115	100.075	115	1.9	2.77233e+06	3.61521e+06	719326	2.02733e+06	1.91333e+06	3.60341e+06	576861	1.94692e+06	1.95798e+06
M100T34	100.013	33.8	0.6	1.00893e+07	8.35474e+06	6.03961e+06	5.23345e+06	4.73467e+06	4.40352e+06	5.12959e+06	5.37512e+06	5.43011e+06
M100T41	100.024	41.1	0.7	1.63634e+08	1.87467e+08	2.08924e+08	2.51677e+08	2.17489e+08	2.26924e+08	1.91655e+08	2.01131e+08	1.91333e+08
M100T42	100.112	41.8	0.7	1.53723e+06	1.3867e+06	1.89668e+06	1.48994e+07	1.07531e+07	1.24391e+07	9.82176e+06	1.21216e+07	9.9342e+06
M101T106	100.523	105.9	1.8	8.08856e+06	5.77014e+06	5.02721e+06	3.07316e+06	2.81531e+06	2.12031e+06	1.4698e+06	1.22105e+06	1.5278e+06
M101T156	101.096	155.7	2.6	4.07533e+06	4.6698e+06	4.52288e+06	5.52934e+06	4.49058e+06	3.99244e+06	6.02316e+06	5.90252e+06	6.14836e+06
M101T33	100.509	33.4	0.6	6.92192e+07	5.63898e+07	4.08078e+07	3.77454e+07	3.15271e+07	2.97994e+07	2.98829e+07	3.65055e+07	3.39134e+07
M101T34	101.011	33.9	0.6	3.49598e+06	3.02358e+06	2.55033e+06	2.13664e+06	1.66229e+06	1.83805e+06	1.89453e+06	2.14624e+06	1.35623e+06
M101T35	100.932	35.3	0.6	8.6796e+06	5.13795e+06	825890	1.71233e+06	1.47825e+06	1.44827e+06	329296	362767	286348
M101T41	101.025	41.1	0.7	2.12192e+07	2.50929e+07	2.57713e+07	3.14095e+07	2.88242e+07	3.04542e+07	2.58947e+07	2.68371e+07	2.41152e+07
M101T462	101.071	461.7	7.7	2.18088e+07	2.47011e+07	2.84274e+07	1.04508e+08	8.81406e+07	9.24706e+07	1.12869e+08	1.14817e+08	1.07044e+08
M101T52	101.059	52.5	0.9	6.18933e+06	5.34524e+06	6.38825e+06	5.65515e+06	5.27847e+06	5.04505e+06	1.61026e+06	5.90525e+06	5.60744e+06
M101T536	101.07	536.4	8.9	2.87791e+08	3.29572e+08	1.62628e+08	8.18415e+07	1.51334e+08	3.8908e+07	7.18875e+07	1.02275e+08	4.22021e+07
M101T551	101.071	551.4	9.2	1.31316e+08	7.41645e+07	1.90173e+08	1.16217e+08	1.00206e+08	1.37068e+08	2.50085e+08	1.35862e+08	1.46655e+08
M101T574	101.07	573.9	9.6	4.12902e+08	3.89044e+08	1.26544e+08	8.13629e+07	2.45465e+08	6.96419e+07	2.27697e+08	3.24646e+08	3.41461e+08
M101T586	101.07	586.4	9.8	3.21477e+08	5.02508e+08	1.32077e+08	8.37266e+07	2.3486e+08	7.50754e+07	4.2118e+08	3.94986e+08	3.24801e+08
M101T597	101.07	596.9	9.9	6.01581e+08	4.83672e+08	1.07374e+09	1.12597e+08	4.64942e+08	1.52207e+09	3.42201e+08	3.90549e+08	4.37445e+08
M101T610	101.07	609.6	10.2	6.36128e+08	7.28963e+08	9.47049e+08	5.32558e+08	3.58517e+08	1.15241e+08	1.17184e+08	1.29017e+08	3.89656e+08
M101T630	101.07	630.5	10.5	1.42582e+09	1.30974e+09	1.1756e+09	2.26708e+08	4.68351e+08	4.09993e+08	8.296e+08	8.04721e+08	3.92256e+08
M101T649	101.07	649	10.8	2.07505e+08	4.8963e+08	1.53222e+09	1.72867e+09	7.18535e+08	8.93243e+08	6.79989e+08	9.7128e+08	9.37003e+08
M101T689	101.071	688.5	11.5	2.23099e+09	1.92846e+09	1.73847e+09	5.58568e+08	5.74763e+08	8.42392e+08	1.01117e+09	1.17231e+09	8.38328e+08
M101T72	101.059	72	1.2	2.84903e+06	7.01699e+06	7.05861e+06	9.59735e+06	9.35841e+06	1.05985e+07	6.02756e+06	5.31156e+06	6.18725e+06
M101T80	101.023	80.1	1.3	705482	2.241e+06	733431	2.86325e+06	3.34002e+06	1.89339e+06	3.7271e+06	1.40075e+06	1.46812e+06
M102T238	102.127	237.5	4	877160	2.09015e+06	1.5964e+06	2.54764e+06	2.3239e+06	2.66323e+06	2.04678e+06	1.8275e+06	1.78823e+06
M102T248	102.091	247.6	4.1	2.50825e+06	2.69977e+06	2.86649e+06	3.78057e+06	3.90472e+06	4.50714e+06	4.96025e+06	5.4206e+06	5.99561e+06
M102T34	101.508	33.6	0.6	8.93294e+06	7.69901e+06	5.60196e+06	5.10866e+06	4.26791e+06	4.23836e+06	4.85883e+06	5.48797e+06	4.28993e+06
M102T410	102.127	410.5	6.8	1.33283e+07	1.38324e+07	1.54984e+07	2.15079e+07	3.38802e+07	5.39416e+07	3.26515e+07	9.00371e+06	2.372e+07
M102T41_1	102.021	41.1	0.7	2.66007e+07	2.90741e+07	3.25739e+07	3.79562e+07	3.3926e+07	3.56909e+07	2.90109e+07	3.25158e+07	2.88138e+07
M102T41_2	102.033	41.3	0.7	2.15061e+07	1.74213e+07	2.74346e+07	1.24501e+08	6.46225e+07	6.81633e+07	5.01271e+07	5.84746e+07	4.71733e+07
M102T462	102.074	462.3	7.7	7.18588e+06	7.53639e+06	7.79691e+06	5.73965e+06	4.67577e+06	5.64037e+06	5.51731e+06	6.55169e+06	6.3104e+06
M102T53	102.127	53.4	0.9	1.23159e+07	2.66773e+06	2.83582e+06	2.93744e+06	3.29602e+06	2.74922e+06	8.24331e+06	4.8706e+06	4.05256e+06
M102T55	102.055	55	0.9	1.45384e+08	9.08981e+07	1.02083e+08	8.04489e+07	1.32826e+08	7.09674e+07	1.93395e+08	1.98064e+08	1.84963e+08
M102T610	102.074	610	10.2	6.96251e+06	2.9527e+07	9.01021e+06	2.32517e+07	4.69746e+06	5.1545e+06	1.94115e+07	1.82402e+07	1.82764e+07
M102T631	102.073	631.1	10.5	7.09417e+07	9.80172e+06	2.8842e+07	6.74004e+06	2.11875e+07	1.42212e+07	4.07012e+07	6.95151e+06	5.96296e+06
M102T651	102.074	650.9	10.8	1.82478e+07	1.33727e+07	3.53165e+07	3.959e+07	1.61134e+07	4.66012e+07	4.0408e+07	4.74272e+07	9.10959e+06
M102T665	102.074	665	11.1	4.49819e+06	2.82106e+07	1.09836e+07	3.52753e+07	2.28132e+07	5.71417e+06	2.67227e+06	4.71115e+06	2.7572e+07
M102T687	102.074	687.4	11.5	4.40037e+07	5.72969e+07	7.39287e+07	2.75989e+07	5.56479e+06	1.55942e+07	5.25963e+06	4.49145e+07	1.67088e+07
M102T72	102.127	72.2	1.2	2.43731e+07	2.37829e+06	2.74401e+06	3.33709e+06	2.79037e+06	3.39663e+06	1.71759e+06	1.43142e+06	1.71613e+06
M103T111	103.054	110.9	1.8	3.74942e+06	4.44573e+06	5.33824e+06	3.58868e+06	3.38002e+06	3.49431e+06	7.4068e+06	7.95287e+06	7.32417e+06
M103T130	103.075	130.3	2.2	1.40193e+06	1.65319e+06	2.81251e+06	3.9931e+06	3.05018e+06	3.03709e+06	2.08646e+06	2.01863e+06	1.15765e+06
M103T41	102.97	41.4	0.7	4.72945e+06	5.94733e+06	6.54262e+06	2.50898e+07	2.24051e+07	2.58175e+07	1.15812e+07	1.11309e+07	1.00423e+07
M103T72	103.075	72.4	1.2	1.05021e+06	731773	990311	1.6252e+06	1.68178e+06	1.63873e+06	1.07421e+06	1.06322e+06	429831
M103T76	103.054	76	1.3	4.55337e+06	750513	4.64242e+06	2.64094e+06	2.1107e+06	2.69025e+06	3.37123e+06	2.83836e+06	3.00283e+06
M103T97	103.075	96.5	1.6	1.03968e+06	874417	968248	2.49598e+06	3.48759e+06	2.57561e+06	2.91157e+06	2.00156e+06	2.01529e+06
M104T40	104.04	40.4	0.7	3.01562e+06	3.55349e+06	3.55282e+06	2.06708e+06	523604	381304	2.30659e+06	1.68511e+06	586007
M104T48_1	104.07	48.5	0.8	2.681e+08	2.88488e+08	3.06908e+08	2.93786e+07	2.50961e+07	2.64246e+07	7.12929e+07	7.48227e+07	6.85833e+07
M104T48_2	104.106	47.9	0.8	5.52142e+09	6.04125e+09	6.57228e+09	4.05774e+09	3.39282e+09	3.42584e+09	4.31292e+09	4.70532e+09	4.21867e+09
M104T57	104.106	57	0.9	2.8612e+09	3.08621e+09	3.57724e+09	2.32708e+09	1.93233e+09	2.11793e+09	2.79518e+09	2.97612e+09	2.75775e+09
M104T58	104.07	58.3	1	1.09553e+08	1.2006e+08	1.34509e+08	1.38742e+07	1.24565e+07	1.33817e+07	3.37886e+07	3.24032e+07	3.31824e+07
M104T71	104.07	71.3	1.2	1.45413e+08	3.61022e+07	1.32371e+08	5.98536e+06	5.51018e+06	6.26886e+06	1.22813e+07	1.09961e+07	1.15797e+07
M104T73	104.052	72.5	1.2	3.41909e+06	4.3706e+06	4.57482e+06	1.43668e+06	1.51568e+06	1.66781e+06	4.44073e+06	4.09554e+06	4.31906e+06
M105T151	105.017	151.1	2.5	258318	818877	220971	1.976e+06	1.89365e+06	2.46336e+06	1.17286e+06	1.28072e+06	861904
M105T165	105.07	165	2.8	252321	311098	318283	6.5261e+06	5.69506e+06	5.87055e+06	4.62426e+06	5.01787e+06	4.48184e+06
M105T169	105.016	169.4	2.8	3.07106e+06	1.9179e+06	100432	430119	291419	302030	1.13707e+06	1.28178e+06	1.11202e+06
M105T222	105.017	221.9	3.7	6.20244e+06	5.67563e+06	6.3332e+06	916432	4.68169e+06	3.0758e+06	4.03895e+06	4.82879e+06	4.90326e+06
M105T252	105.069	252.4	4.2	6.73673e+06	1.51561e+06	9.55311e+06	7.58467e+06	5.90928e+06	6.08527e+06	9.52942e+06	1.43622e+07	1.50167e+07
M105T269	105.018	269.2	4.5	7.19679e+06	1.08937e+07	1.29553e+07	1.60783e+07	1.23307e+07	3.31105e+07	1.88177e+07	1.82654e+07	1.43887e+07
M105T270	105.033	270.3	4.5	2.06193e+08	2.37164e+08	2.55833e+08	7.78574e+07	6.60244e+07	7.27328e+07	9.00418e+07	9.54018e+07	8.85062e+07
M105T280	105.017	279.9	4.7	2.07682e+07	2.03922e+07	2.25857e+07	1.60562e+07	1.08466e+07	5.913e+06	6.62922e+06	6.84728e+06	5.80036e+06
M105T284	105.033	284	4.7	3.40336e+07	3.61126e+07	3.64312e+07	1.17338e+07	1.12507e+07	1.1555e+07	1.53852e+07	4.85199e+06	1.48675e+07
M105T295	105.017	294.6	4.9	1.23274e+08	1.42023e+08	1.61085e+08	1.90495e+08	1.63237e+08	1.70803e+08	1.4438e+08	1.57861e+08	1.48187e+08
M105T308	105.017	307.9	5.1	7.31097e+06	8.22352e+06	9.22952e+06	5.00301e+07	4.93907e+07	4.53576e+07	3.57085e+07	3.95505e+07	3.52875e+07
M105T319	105.017	318.6	5.3	1.45627e+06	1.6825e+06	1.86247e+06	1.0359e+07	1.11998e+07	2.64026e+06	9.28626e+06	1.10799e+07	9.24611e+06
M105T333	105.069	333.2	5.6	8.16704e+06	9.9535e+06	7.99422e+06	4.22097e+06	6.53985e+06	5.39889e+06	1.21896e+06	6.04048e+06	1.33879e+06
M105T401	105.07	400.7	6.7	448598	520445	619080	1.30016e+07	1.13576e+07	4.80546e+06	4.41953e+06	4.70421e+06	4.37545e+06
M105T41	105.003	41	0.7	2.99346e+06	4.54055e+06	3.65512e+06	1.07986e+06	988547	4.95982e+06	706465	929290	3.93269e+06
M105T48_1	105.073	48.5	0.8	1.05237e+07	1.09971e+07	1.05226e+07	4.81799e+07	3.73894e+07	4.14125e+07	1.64855e+06	1.68538e+06	5.54645e+07
M105T48_2	105.11	47.9	0.8	2.91547e+08	3.25775e+08	3.48769e+08	2.11695e+08	1.78284e+08	1.78224e+08	2.29205e+08	2.47058e+08	2.20394e+08
M105T57	105.11	57.3	1	1.53195e+08	3.91833e+07	1.89454e+08	1.22834e+08	1.01867e+08	1.11159e+08	1.48744e+08	1.57331e+08	1.40663e+08
M105T584	105.068	584.3	9.7	777091	3.05038e+06	3.1145e+06	1.68469e+07	8.89821e+06	1.18329e+07	6.55984e+06	6.52768e+06	6.32821e+06
M105T72	105.054	72.4	1.2	3.3317e+06	4.58877e+06	4.38394e+06	3.69866e+06	3.02203e+06	2.79921e+06	3.82006e+06	5.23857e+06	5.1427e+06
M105T95	105.091	94.8	1.6	513153	472176	659703	1.20642e+06	1.38354e+06	1.37934e+06	1.66825e+06	1.19939e+06	1.36085e+06
M106T118	106.065	117.6	2	6.90252e+06	9.88149e+06	1.08084e+07	1.81666e+07	1.64738e+07	1.5791e+07	3.01033e+07	3.01895e+07	3.02258e+07
M106T218	106.065	217.8	3.6	945543	1.34414e+06	182653	1.39208e+06	1.45132e+06	1.58167e+06	2.16146e+06	1.50139e+06	1.73096e+06
M106T270	106.036	270.5	4.5	1.52227e+07	1.71725e+07	1.83116e+07	4.933e+06	4.32662e+06	4.5548e+06	5.70747e+06	6.52376e+06	5.71012e+06
M106T35	105.519	34.7	0.6	6.55893e+06	3.61153e+06	3.87602e+06	418848	1.48857e+06	1.20764e+06	326278	382512	301857
M106T48_1	106.049	48	0.8	3.12868e+07	3.29272e+07	3.61485e+07	3.96822e+07	3.44589e+07	3.71228e+07	5.29224e+07	5.73009e+07	5.23191e+07
M106T48_2	106.111	47.9	0.8	1.10793e+07	1.14036e+07	1.24031e+07	8.05484e+06	6.39525e+06	5.94407e+06	8.87203e+06	7.81508e+06	8.18549e+06
M106T57	106.049	57.1	1	7.22814e+06	2.53795e+07	3.01428e+07	4.43481e+07	4.0168e+07	3.7128e+07	6.23255e+07	6.1757e+07	6.52917e+07
M107T105	107.048	104.9	1.7	395694	783927	4.34169e+06	3.29422e+06	3.21642e+06	3.11304e+06	1.4442e+07	6.3032e+06	6.10125e+06
M107T118	107.069	118.1	2	294003	367331	1.10819e+06	1.07383e+06	1.22031e+06	1.13704e+06	2.13675e+06	1.8741e+06	1.84744e+06
M107T171	107.048	170.8	2.8	6.30975e+06	8.97999e+06	1.12879e+06	4.88682e+06	4.93283e+06	4.62648e+06	964446	973852	931707
M107T242	107.085	241.6	4	9.09277e+06	9.33195e+06	9.23446e+06	1.95982e+06	6.71475e+06	7.37073e+06	1.80521e+06	1.90251e+06	6.98912e+06
M107T252	107.048	251.8	4.2	1.25071e+07	1.17873e+07	1.09341e+07	2.32147e+07	1.89113e+07	1.86092e+07	2.37906e+07	2.83071e+07	2.22319e+07
M107T257	107.085	257.4	4.3	3.04924e+06	3.27718e+06	4.12827e+06	2.30569e+07	1.36555e+07	1.57169e+07	2.13379e+07	2.43312e+07	1.20881e+07
M107T269	107.048	269	4.5	5.19423e+07	3.37073e+07	1.76907e+07	2.0778e+07	1.57861e+07	1.50803e+07	1.20006e+07	1.31067e+07	1.0649e+07
M107T280	107.085	280.2	4.7	3.42394e+06	4.13537e+06	1.35399e+07	4.52841e+06	1.48787e+07	9.1957e+06	1.37059e+07	2.39555e+07	2.37997e+07
M107T293	107.049	293.2	4.9	9.62574e+07	6.12703e+07	4.62701e+07	2.1871e+07	3.16854e+07	2.74294e+07	3.02766e+07	3.14555e+07	1.87417e+07
M107T300	107.085	299.6	5	2.34235e+07	2.24304e+07	1.49633e+07	5.21764e+06	1.47122e+07	2.71285e+07	4.02102e+06	4.50705e+06	1.53134e+07
M107T338	107.085	337.8	5.6	2.52229e+06	1.1771e+07	3.17004e+06	2.84849e+06	2.5573e+06	1.40284e+07	8.44002e+06	1.09332e+07	1.00623e+07
M107T374	107.085	374.4	6.2	2.50872e+06	2.91228e+06	3.19733e+06	2.39164e+07	2.36282e+07	2.53014e+07	8.85815e+06	9.8142e+06	1.89554e+07
M107T391	107.085	391.3	6.5	793638	857296	4.36053e+06	1.38741e+07	1.21135e+07	1.24565e+07	7.32252e+06	7.6394e+06	7.10369e+06
M107T409	107.048	408.8	6.8	3.27518e+06	3.47818e+06	1.10968e+06	721961	2.61258e+06	3.0627e+06	2.46333e+06	703762	2.42089e+06
M107T425	107.085	424.7	7.1	688496	884183	797194	2.06476e+07	2.01856e+07	1.99911e+07	2.4022e+07	2.51004e+07	2.32891e+07
M107T447	107.085	446.6	7.4	649281	861399	869678	9.01962e+06	6.67488e+06	9.25624e+06	8.48876e+06	1.11554e+07	1.15306e+07
M109T106	108.512	105.6	1.8	2.49854e+06	2.53038e+06	2.90013e+06	3.89165e+06	3.32246e+06	2.01963e+07	2.07979e+06	2.37718e+06	2.24621e+06
M109T246	109.1	245.6	4.1	1.25343e+07	1.3655e+07	1.6585e+07	1.91408e+07	1.67085e+07	1.79278e+07	1.96434e+07	2.20891e+07	2.11264e+07
M109T268	109.028	268.3	4.5	8.10439e+06	9.78687e+06	1.68156e+07	1.51863e+07	3.13661e+07	1.29472e+07	1.34226e+07	3.0346e+07	2.87945e+07
M109T272_1	109.064	271.5	4.5	5.44904e+06	6.02449e+06	7.51083e+06	1.11251e+07	7.50545e+06	4.84469e+06	7.28967e+06	8.41321e+06	7.07941e+06
M109T272_2	109.1	271.7	4.5	1.61729e+07	1.70005e+07	4.06609e+07	1.50172e+07	2.13266e+07	2.56619e+07	4.25629e+06	4.63167e+06	3.9878e+06
M109T288	109.1	288.2	4.8	1.90436e+07	5.50959e+06	6.59272e+06	1.93063e+07	1.88741e+07	4.06836e+06	1.34795e+07	9.65799e+06	9.14046e+06
M109T290	109.064	290	4.8	4.16053e+06	4.28751e+06	4.73943e+06	1.34943e+07	7.87014e+06	1.29371e+07	2.3293e+06	2.36668e+06	3.91508e+06
M109T294	109.027	294.3	4.9	1.13845e+08	1.30906e+08	1.45316e+08	2.01156e+08	1.79184e+08	1.87875e+08	1.53658e+08	1.65316e+08	1.55754e+08
M109T303	109.101	302.7	5	2.10639e+07	2.83787e+07	2.51284e+06	1.89127e+07	1.71771e+07	1.59414e+07	1.63398e+07	1.49076e+07	1.51722e+07
M109T308	109.028	307.7	5.1	8.72867e+06	8.83054e+06	9.30898e+06	5.00073e+07	4.90788e+07	4.65891e+07	3.88567e+07	3.94445e+07	4.01507e+07
M109T321	109.028	321.2	5.4	7.89404e+06	4.38772e+06	3.80554e+06	1.42535e+07	1.40915e+07	1.39288e+07	1.27176e+07	1.30644e+07	1.18577e+07
M109T333	109.101	333.4	5.6	9.20626e+06	1.78535e+07	1.65599e+07	9.15341e+06	1.23626e+07	9.73141e+06	6.6945e+06	2.08537e+06	6.66566e+06
M109T34_1	108.517	33.5	0.6	4.1369e+06	2.05267e+06	1.91718e+06	598045	603353	563737	841938	628768	624711
M109T34_2	109.022	34.1	0.6	4.74498e+06	3.44124e+06	4.81609e+06	2.77998e+06	1.75282e+06	565900	1.63088e+06	557242	567379
M109T361	109.064	360.7	6	3.96942e+06	4.95527e+06	5.27781e+06	1.1712e+07	2.28463e+06	7.55511e+06	1.89885e+06	1.91845e+06	1.78479e+06
M109T378	109.064	377.7	6.3	5.30245e+06	6.19123e+06	5.36552e+06	9.13253e+06	3.14071e+07	8.29251e+06	3.31778e+07	4.06977e+07	3.28758e+07
M109T397	109.064	396.7	6.6	5.52561e+06	5.49618e+06	5.95036e+06	6.28325e+07	4.30649e+07	5.73279e+07	8.3152e+07	6.88737e+07	8.27645e+07
M109T409	109.1	408.8	6.8	1.01759e+06	1.15953e+06	1.37657e+06	6.99936e+06	5.92376e+06	4.73765e+06	6.47542e+06	1.89765e+07	8.75403e+06
M109T41	108.961	41.1	0.7	2.24745e+06	779114	2.20332e+06	882824	731979	5.43158e+06	3.21449e+06	3.3709e+06	2.74722e+06
M109T421	109.064	421.2	7	999731	3.65594e+06	4.02264e+06	1.08769e+08	9.30918e+07	9.21878e+07	2.33532e+08	2.54151e+08	2.31452e+08
M109T462	109.065	462.2	7.7	3.41791e+06	4.00444e+06	4.55644e+06	9.21218e+07	7.97586e+07	8.43225e+07	1.21834e+08	1.30167e+08	1.16163e+08
M109T50	109.028	50	0.8	1.25528e+06	6.63694e+06	6.16182e+06	5.99117e+06	6.92542e+06	7.56703e+06	1.98522e+07	1.83364e+06	1.78401e+06
M109T502	109.064	501.8	8.4	742442	1.05376e+06	1.06826e+06	2.05554e+07	1.88733e+07	1.8449e+07	1.61605e+07	1.73191e+07	1.513e+07
M109T72	109.028	71.7	1.2	1.20306e+06	4.93693e+06	5.19655e+06	7.76765e+06	7.03564e+06	7.20488e+06	1.14879e+07	3.1542e+06	1.61486e+07
M110T215	110.008	214.7	3.6	1.44841e+07	2.32136e+07	1.91631e+07	1.79033e+07	1.27326e+07	1.22922e+07	1.16822e+07	1.02721e+07	6.41778e+06
M110T245	110.104	245.4	4.1	441113	783788	707081	886663	861627	1.01231e+06	1.01038e+06	1.21687e+06	1.20684e+06
M110T294	110.031	294.3	4.9	5.95519e+07	3.29512e+07	2.47176e+07	1.08902e+07	1.01571e+07	1.23554e+07	7.88683e+06	8.39461e+06	8.31253e+06
M110T326	110.02	326	5.4	5.85427e+08	3.02721e+08	3.59507e+08	4.14079e+07	1.43307e+08	1.71321e+08	2.65732e+07	2.54594e+07	1.20835e+08
M110T34	110.019	34.2	0.6	1.59327e+08	5.95056e+07	8.21585e+07	4.82442e+07	2.77818e+07	2.2711e+07	3.10708e+07	3.46824e+07	3.20987e+07
M110T356	110.019	355.8	5.9	1.01459e+09	8.88915e+08	5.36929e+08	1.62442e+08	1.48728e+08	3.92916e+07	1.88768e+08	3.51162e+07	9.2092e+06
M110T385	110.019	385.1	6.4	2.81153e+08	7.89239e+08	8.62327e+08	2.61818e+08	1.24762e+08	1.49736e+08	9.96011e+07	2.17579e+08	1.20216e+08
M110T397	110.068	396.6	6.6	1.23343e+06	1.29177e+06	1.55431e+06	4.0029e+06	3.87292e+06	3.28441e+06	6.02369e+06	6.415e+06	4.68019e+06
M110T401	110.02	401.2	6.7	3.43839e+08	2.91871e+08	4.88243e+08	6.12804e+07	3.6028e+08	3.76771e+07	2.89234e+08	3.14765e+07	2.7296e+07
M110T41	110.008	41.1	0.7	7.75252e+08	8.6569e+08	8.98259e+08	1.14354e+09	1.00787e+09	1.0706e+09	8.64188e+08	9.17872e+08	8.78469e+08
M110T411	110.019	411.3	6.9	3.49342e+08	8.22468e+08	5.96053e+07	2.38897e+08	4.90347e+07	1.86897e+08	3.95943e+07	1.45432e+08	1.4499e+08
M110T421	110.068	421.2	7	374946	633373	552560	7.74998e+06	5.13311e+06	6.3624e+06	1.61231e+07	1.81469e+07	1.60958e+07
M110T432	110.019	432.3	7.2	3.84479e+09	4.10826e+08	1.3479e+09	4.89714e+08	3.32798e+08	2.71029e+08	1.77904e+08	2.73779e+08	2.24521e+08
M110T453	110.019	453.2	7.6	3.69479e+08	2.22547e+08	5.63017e+08	2.82427e+08	1.95053e+08	1.48155e+08	1.64645e+08	1.32227e+08	1.11778e+08
M110T462	110.068	461.9	7.7	350741	126427	405894	6.75728e+06	5.0288e+06	5.72477e+06	7.69304e+06	9.35039e+06	9.13332e+06
M110T469	110.019	469	7.8	2.83729e+09	8.54139e+08	1.78153e+08	7.51258e+07	1.97285e+08	1.9296e+08	1.21378e+08	1.38774e+08	2.04413e+08
M110T488	110.019	487.7	8.1	1.14942e+09	7.1925e+08	8.98744e+07	4.21633e+07	2.65501e+07	1.16788e+08	1.48078e+08	4.70104e+07	1.33741e+07
M111T252	111.044	252.1	4.2	6.6504e+06	5.98688e+06	6.01384e+06	1.15806e+07	9.54541e+06	1.02236e+07	1.77944e+07	1.59452e+07	1.38331e+07
M111T258	111.116	257.9	4.3	728688	782201	899450	4.17719e+06	852487	3.47847e+06	1.18382e+07	1.29034e+07	1.25607e+07
M111T263	111.043	262.6	4.4	1.65029e+07	8.51817e+06	6.4061e+06	6.23109e+06	4.38909e+06	5.2012e+06	3.30918e+06	3.29953e+06	6.2255e+06
M111T284	111.116	284	4.7	6.55908e+06	1.56549e+07	1.76815e+07	5.26236e+06	8.43514e+06	8.76877e+06	1.62538e+07	1.56912e+07	1.63495e+07
M111T34_1	110.521	33.9	0.6	1.24207e+07	5.52913e+06	5.93904e+06	3.74306e+06	2.40034e+06	2.07051e+06	2.22172e+06	2.6924e+06	2.60335e+06
M111T34_2	111.021	33.5	0.6	6.60264e+07	4.06257e+07	3.81446e+07	3.63467e+07	2.47319e+07	2.87048e+07	2.92302e+07	3.36881e+07	3.19599e+07
M111T41	111.009	41.1	0.7	9.37099e+07	1.0353e+08	1.11881e+08	1.40023e+08	1.26169e+08	1.34286e+08	1.0609e+08	1.13136e+08	1.08144e+08
M111T42	110.541	41.6	0.7	1.08382e+06	798572	3.2685e+06	1.41e+07	8.87862e+06	9.35957e+06	1.45595e+06	6.80267e+06	6.60153e+06
M111T52	111.055	52	0.9	7.84541e+06	2.27523e+06	6.52087e+06	7.12971e+06	7.28192e+06	7.82412e+06	2.53488e+07	2.62339e+07	3.48302e+07
M111T623	111.116	622.9	10.4	46416.6	1.57802e+06	7.30336e+06	3.3252e+06	4.3626e+07	4.95849e+07	5.53849e+07	2.45073e+07	1.94772e+07
M111T65	111.055	64.9	1.1	7.11738e+06	8.78545e+06	8.09586e+06	1.6039e+06	5.11289e+06	6.52603e+06	1.86911e+07	1.82608e+07	6.21011e+06
M111T71	111.091	71.3	1.2	1.95759e+06	1.97464e+06	1.95145e+06	1.38247e+06	634712	777246	4.47314e+06	4.14521e+06	4.44131e+06
M111T93	111.043	92.9	1.5	5.23121e+06	6.93859e+06	8.23339e+06	3.40708e+06	3.25642e+06	4.33814e+06	5.89529e+06	5.83755e+06	5.57938e+06
M112T106	112.031	105.6	1.8	2.44533e+06	3.00281e+06	4.14121e+06	1.4268e+07	1.55809e+07	1.06188e+07	8.35414e+06	9.67149e+06	8.86209e+06
M112T215	112.076	215.2	3.6	7.23786e+06	7.47558e+06	1.85375e+06	6.7246e+06	4.83308e+06	5.04425e+06	1.38267e+07	1.00034e+07	1.25736e+07
M112T33	112.017	33.5	0.6	2.75092e+07	1.98366e+07	1.49162e+07	1.67241e+07	1.21296e+07	1.09465e+07	1.36478e+07	1.45137e+07	1.41637e+07
M112T34_1	111.521	33.6	0.6	4.97817e+06	4.30653e+06	2.84449e+06	3.62554e+06	2.45296e+06	2.14419e+06	2.74628e+06	3.247e+06	2.96677e+06
M112T34_2	111.968	34.5	0.6	3.97821e+07	2.22019e+07	2.28346e+07	9.42153e+06	7.87399e+06	7.2533e+06	7.19616e+06	7.73868e+06	6.90235e+06
M112T41	112.006	41.1	0.7	1.05184e+08	1.12625e+08	1.22432e+08	1.50859e+08	1.40401e+08	1.40199e+08	1.16817e+08	1.20884e+08	1.15684e+08
M112T42	112.086	41.9	0.7	989263	1.38027e+06	1.6352e+06	6.60221e+07	4.948e+07	5.23855e+07	4.56114e+07	5.02459e+07	4.78865e+07
M112T51_1	112.05	50.8	0.8	3.51744e+07	3.41595e+07	3.47621e+07	1.11546e+07	1.19607e+07	1.23882e+07	2.14011e+07	1.96657e+07	2.2805e+07
M112T51_2	112.074	51	0.8	3.84063e+08	4.04786e+08	3.98228e+08	1.51991e+08	1.56087e+08	1.57344e+08	4.68826e+08	4.77309e+08	5.07098e+08
M112T53	112.086	53.5	0.9	8.79792e+07	2.74807e+07	2.87062e+07	2.09736e+07	1.79694e+07	1.77062e+07	5.39559e+07	5.81134e+07	5.41326e+07
M112T62_1	112.05	62	1	6.10198e+07	3.00176e+07	2.53781e+07	7.27479e+06	6.67745e+06	8.35754e+06	1.57131e+07	1.24435e+07	1.24447e+07
M112T62_2	112.075	62.5	1	2.05406e+08	2.52792e+08	2.67262e+08	8.21797e+07	1.46703e+07	8.34845e+07	2.76459e+08	2.70196e+08	2.55053e+08
M112T69	112.087	68.9	1.1	3.79904e+07	3.34915e+07	2.94332e+07	2.12087e+07	2.12348e+07	4.17188e+07	5.31681e+07	4.62529e+07	4.9145e+07
M112T72	112.05	72	1.2	6.38452e+06	9.3713e+06	9.64355e+06	2.94522e+06	2.13116e+06	2.9095e+06	4.97416e+06	4.73027e+06	4.53998e+06
M112T99	112.074	99	1.6	1.80599e+08	2.16743e+08	3.26911e+08	7.76102e+07	7.35503e+07	7.68664e+07	1.88018e+08	1.90112e+08	1.80254e+08
M113T106_1	112.532	106.2	1.8	184218	136309	165167	1.37327e+06	1.33982e+06	948040	107976	848981	777463
M113T106_2	113.03	105.8	1.8	999399	1.07139e+06	1.23027e+06	1.94596e+06	2.20415e+06	1.53153e+06	1.24352e+06	800724	1.20713e+06
M113T113	113.059	112.8	1.9	4.7709e+06	6.68765e+06	7.57253e+06	2.44719e+07	1.23345e+07	1.24457e+07	1.95126e+07	1.95372e+07	1.84377e+07
M113T242	113.096	242.2	4	3.61836e+06	4.32503e+06	4.58692e+06	2.96999e+06	3.17366e+06	3.46689e+06	2.9628e+06	3.69865e+06	3.25801e+06
M113T257	113.059	257.3	4.3	9.23908e+06	1.01182e+07	9.09449e+06	2.81568e+07	2.53763e+07	2.68112e+07	1.64233e+07	1.66125e+07	1.59166e+07
M113T33_1	112.966	33.3	0.6	4.00037e+06	4.17229e+06	3.84827e+06	2.8879e+06	2.5329e+06	2.43271e+06	2.48923e+06	2.64817e+06	2.49168e+06
M113T33_2	113.016	33.4	0.6	3.51355e+06	2.63283e+06	1.77088e+06	808231	1.72825e+06	623162	1.69975e+06	2.15661e+06	658473
M113T388	113.096	388.4	6.5	302200	330636	372815	985151	895290	968647	699262	745418	355463
M113T48	112.895	47.9	0.8	1.28052e+08	1.56421e+08	1.53272e+08	2.19131e+08	1.86306e+08	1.77702e+08	1.34917e+08	1.97708e+08	1.16183e+08
M113T50	112.999	49.6	0.8	2.96077e+07	3.11935e+07	3.62256e+07	1.09428e+07	7.62696e+06	9.2702e+06	6.7591e+06	4.13031e+06	4.01555e+06
M113T51	113.079	50.8	0.8	2.08428e+07	2.43401e+07	2.4018e+07	8.92265e+06	9.19631e+06	9.10676e+06	2.81762e+07	2.88791e+07	2.92351e+07
M113T54	113.034	53.7	0.9	2.30214e+07	2.34883e+07	2.85177e+07	1.61102e+07	1.7824e+07	1.62868e+07	2.46126e+07	8.24334e+06	2.77941e+07
M113T62_1	112.999	61.6	1	2.30289e+07	2.30942e+07	3.0699e+07	1.08106e+07	9.58394e+06	8.76871e+06	2.30453e+07	2.55587e+07	3.60898e+07
M113T62_2	113.079	62.4	1	1.18622e+07	1.45309e+07	1.60209e+07	4.68056e+06	4.22533e+06	1.32603e+06	1.69907e+07	1.63644e+07	1.55084e+07
M113T72_1	113.023	72.4	1.2	9.58014e+06	1.07981e+07	1.19265e+07	9.96714e+06	8.74149e+06	9.72599e+06	8.07836e+06	8.78419e+06	7.66621e+06
M113T72_2	113.034	72.4	1.2	1.58045e+08	1.7889e+08	1.95575e+08	1.07604e+08	8.99672e+07	9.54588e+07	1.4995e+08	1.5736e+08	1.41198e+08
M113T79	113.07	79.1	1.3	860328	1.0181e+06	948996	1.86787e+06	1.64931e+06	1.82726e+06	2.98587e+06	2.71353e+06	8.09732e+06
M114T118	114.127	117.6	2	973139	763025	1.10321e+06	1.17675e+06	3.80119e+06	1.19267e+06	1.02655e+06	608542	3.85513e+06
M114T148	114.055	148.3	2.5	2.60115e+07	2.61094e+07	2.69993e+07	5.63831e+06	5.59033e+06	5.5227e+06	1.72048e+07	2.03576e+07	1.47201e+07
M114T192	114.091	192	3.2	1.0536e+07	1.25278e+07	1.21139e+07	8.47126e+06	5.71365e+06	8.16552e+06	1.16334e+07	1.19694e+07	8.80474e+06
M114T207	113.964	206.5	3.4	1.05504e+09	5.55156e+08	4.02162e+07	2.85908e+07	2.07566e+07	7.92832e+06	7.41179e+07	2.81624e+07	8.31565e+07
M114T214	114.091	214	3.6	7.03767e+07	5.60938e+07	5.60458e+07	3.89772e+07	3.60185e+07	2.26964e+07	4.47355e+07	3.03834e+07	3.26671e+07
M114T34	113.962	34.2	0.6	5.85617e+08	3.54172e+08	2.98936e+08	1.25406e+08	1.20752e+08	1.20376e+08	1.04442e+08	9.61677e+07	8.71931e+07
M114T35	114.065	35	0.6	4.99635e+06	9.67485e+06	7.56902e+06	1.58249e+07	1.53216e+07	1.59158e+07	1.5842e+07	1.80144e+07	1.69888e+07
M114T41	113.531	41	0.7	4.7775e+06	3.73076e+06	5.70203e+06	6.084e+06	6.59435e+06	6.58114e+06	5.93418e+06	7.13517e+06	6.8702e+06
M114T42	114.127	42.2	0.7	1.05279e+07	1.21564e+07	1.35624e+07	4.1955e+07	3.41414e+07	3.55699e+07	2.40546e+07	2.73909e+07	2.51975e+07
M114T53	114.091	52.8	0.9	9.34728e+06	5.21601e+06	5.0302e+06	1.46798e+07	1.42835e+07	1.52133e+07	1.5003e+07	1.48808e+07	1.54865e+07
M114T55	114.055	54.7	0.9	5.13931e+07	4.30664e+07	4.52497e+07	1.85328e+07	1.57638e+07	1.65814e+07	6.62764e+06	1.92697e+07	1.65249e+07
M114T61	114.091	61.2	1	7.93216e+06	7.20066e+06	7.47806e+06	1.03675e+07	9.1152e+06	1.10096e+07	1.0876e+07	5.44951e+06	1.00318e+07
M114T72_1	113.963	72.2	1.2	1.41987e+08	9.04257e+07	7.1658e+07	8.35122e+07	6.2204e+07	1.74536e+08	2.3853e+07	5.60305e+07	4.90407e+07
M114T72_2	114.037	72.4	1.2	5.89706e+06	6.43891e+06	8.14354e+06	3.83524e+06	3.55172e+06	4.39835e+06	6.28752e+06	5.9192e+06	5.62587e+06
M114T72_3	114.055	72.2	1.2	1.03557e+08	1.19759e+08	1.28061e+08	1.11513e+07	2.72282e+07	2.69448e+07	3.26463e+07	3.4422e+07	3.47641e+07
M114T84	114.091	83.9	1.4	6.0886e+06	7.54093e+06	6.99732e+06	8.0891e+06	3.50535e+06	9.13934e+06	6.26473e+06	1.15029e+07	1.04036e+07
M114T91	114.055	91.3	1.5	7.39042e+07	1.00493e+08	1.17921e+08	3.85077e+07	3.60051e+07	3.22139e+07	3.9063e+07	3.59645e+07	1.12774e+07
M115T133	115.075	133.4	2.2	3.08279e+06	4.75137e+06	5.16592e+06	4.15974e+06	829836	4.02898e+06	7.38705e+06	7.42283e+06	7.07537e+06
M115T152	115.075	151.6	2.5	3.44221e+06	4.65527e+06	4.0618e+06	4.82289e+06	5.77491e+06	7.25569e+06	8.80318e+06	1.09229e+07	1.29129e+07
M115T214	115.094	214.2	3.6	4.05687e+06	3.25478e+06	1.73335e+06	2.1815e+06	2.01919e+06	1.27043e+06	2.54488e+06	1.61943e+06	1.68712e+06
M115T217	115.075	217.2	3.6	539364	801063	505919	2.22345e+06	4.868e+06	2.67076e+06	1.16719e+06	1.5767e+06	1.20622e+06
M115T263	115.038	263.2	4.4	2.05162e+07	2.05148e+07	2.67541e+07	2.84367e+06	9.8826e+06	7.79234e+06	1.07928e+07	1.10787e+07	1.03291e+07
M115T283	115.075	282.7	4.7	148322	157510	283612	4.8999e+06	3.8045e+06	4.21222e+06	3.74031e+06	4.46459e+06	4.0997e+06
M115T34	114.971	34	0.6	4.81614e+07	5.57101e+07	3.65698e+07	2.78062e+07	2.68288e+07	2.79904e+07	2.73363e+07	2.70508e+07	2.61953e+07
M115T48	114.892	47.9	0.8	4.28244e+07	5.41773e+07	5.32271e+07	6.94943e+07	6.73947e+07	9.71886e+07	4.23983e+07	4.89381e+07	3.89219e+07
M115T51	115.086	51	0.8	1.00428e+07	9.27311e+06	1.09859e+07	2.99891e+06	4.18181e+06	4.24861e+06	1.51024e+07	1.3906e+07	1.34249e+07
M115T52	115.038	52.4	0.9	1.57881e+07	1.06589e+07	1.0198e+07	1.30162e+07	6.52315e+06	7.27817e+06	1.50751e+07	9.46438e+06	1.54056e+07
M115T56	114.892	55.8	0.9	1.38748e+07	3.55309e+06	2.38203e+07	4.05906e+07	5.7948e+06	5.53007e+06	2.19944e+07	7.15801e+06	2.05593e+07
M115T69	114.971	68.5	1.1	2.2299e+07	2.74116e+07	3.04597e+07	1.24864e+07	7.42147e+06	1.40583e+07	7.70405e+06	8.71488e+06	8.47391e+06
M115T72_1	115.039	72	1.2	1.58853e+07	2.00507e+07	2.21976e+07	1.43368e+07	1.35193e+07	1.51181e+07	1.53647e+07	1.58355e+07	2.00404e+07
M115T72_2	115.058	72.4	1.2	5.25702e+06	5.81692e+06	6.49164e+06	1.11233e+06	1.16165e+06	337029	555967	622958	501265
M116T269	116.049	268.8	4.5	4.32733e+07	1.90189e+07	1.62341e+07	1.93312e+07	1.88348e+07	1.42082e+07	2.08794e+07	1.79334e+07	1.37769e+07
M116T294	116.047	294.4	4.9	3.80987e+07	2.17974e+07	2.48196e+07	2.79696e+07	2.2596e+07	2.46182e+07	1.83343e+07	2.5288e+07	1.93864e+07
M116T309	116.047	308.6	5.1	4.66333e+06	6.26813e+06	7.82553e+06	7.29411e+06	4.83356e+06	5.58665e+06	1.75036e+06	1.81857e+06	4.03334e+06
M116T34	115.964	33.7	0.6	2.77623e+07	2.1497e+07	1.66211e+07	1.34691e+07	1.14753e+07	1.16731e+07	1.18464e+07	1.24101e+07	1.20088e+07
M116T51	116.07	50.7	0.8	1.39571e+08	1.4627e+08	1.7524e+08	1.226e+08	1.11618e+08	1.14869e+08	5.81956e+08	6.01139e+08	6.07356e+08
M116T61	116.07	61.5	1	8.65268e+07	7.87154e+07	8.35328e+07	6.91696e+07	6.10912e+07	6.74906e+07	3.29641e+08	3.29788e+08	3.16453e+08
M116T73	116.07	73	1.2	5.07825e+07	1.02574e+07	1.17958e+07	2.91214e+07	2.56961e+07	2.69075e+07	7.05875e+07	7.00804e+07	3.51246e+07
M116T88	116.106	87.6	1.5	2.30793e+07	2.2765e+07	2.61283e+07	7.74234e+06	3.79474e+06	7.2925e+06	2.99027e+06	3.07977e+06	3.76726e+06
M116T95	116.07	95.1	1.6	4.48871e+07	3.56657e+07	5.94492e+07	3.58913e+07	3.07348e+07	2.82239e+07	5.16266e+07	6.07817e+07	6.04087e+07
M117T181	117.091	180.5	3	4.17815e+06	6.53561e+06	1.03839e+06	1.00558e+07	9.56797e+06	1.05533e+07	1.19345e+07	1.27701e+07	1.14215e+07
M117T195	117.056	194.5	3.2	325832	372769	950652	761999	689574	758947	747048	2.70408e+06	344238
M117T275	117.069	275.4	4.6	4.41733e+07	4.99077e+07	5.57478e+07	8.8564e+07	7.7921e+07	8.09606e+07	1.61031e+08	1.72415e+08	1.62591e+08
M117T296	117.069	296.1	4.9	1.15576e+06	1.42556e+06	1.6748e+06	1.77604e+07	1.42362e+07	1.47123e+07	1.61349e+07	1.84145e+07	1.55647e+07
M117T42	117.138	41.8	0.7	2.36484e+06	2.68461e+06	3.02917e+06	2.32359e+07	1.73898e+07	1.82995e+07	1.58213e+07	1.72446e+07	1.50654e+07
M117T47	116.89	47.5	0.8	5.13483e+06	6.52058e+06	5.47044e+06	1.01224e+07	1.18334e+07	8.91611e+06	4.79761e+06	1.40995e+06	3.6867e+06
M117T51	117.073	50.8	0.8	5.53271e+06	6.79226e+06	8.28907e+06	5.91755e+06	5.06328e+06	5.6447e+06	3.04148e+07	3.15495e+07	3.11647e+07
M117T53	117.054	53.4	0.9	7.40351e+06	2.70656e+06	9.36699e+06	1.33178e+07	1.07413e+07	1.21528e+07	3.20824e+06	4.58734e+06	4.62094e+06
M117T62	117.074	61.6	1	5.40937e+06	1.62313e+06	6.10964e+06	3.75854e+06	3.18239e+06	2.80259e+06	1.60604e+07	1.71702e+07	1.6411e+07
M117T71	117.054	71.1	1.2	5.77417e+06	1.33169e+07	8.32634e+06	1.70109e+07	2.2498e+07	1.85406e+07	1.21655e+07	1.0791e+07	1.20269e+07
M118T106	117.517	105.6	1.8	169608	52546.2	107612	988021	960986	5.93575e+06	443315	147298	603056
M118T199	118.065	198.7	3.3	4.72798e+06	6.0633e+06	3.00485e+07	4.69083e+06	4.26855e+06	4.07109e+06	5.75686e+06	7.03488e+06	4.9703e+06
M118T236	118.085	235.9	3.9	3.95136e+07	4.83173e+07	5.95736e+07	1.48146e+08	1.38873e+08	5.85229e+07	1.36749e+08	1.37278e+08	6.13268e+07
M118T270	118.064	270	4.5	2.05523e+07	2.47776e+07	2.79799e+07	1.73873e+07	1.48373e+07	1.59901e+07	2.00138e+07	2.17045e+07	2.06366e+07
M118T288	118.086	288.2	4.8	1.13671e+08	1.13313e+08	3.56309e+07	2.17256e+07	1.85176e+07	7.70404e+07	8.67156e+07	1.24966e+08	6.38896e+07
M118T311	118.086	311.2	5.2	5.67798e+07	7.12618e+07	8.4827e+07	5.3313e+07	1.85318e+08	1.91437e+08	8.45873e+07	2.30175e+08	2.14932e+08
M118T33	117.959	33.3	0.6	9.89031e+06	8.79437e+06	6.44463e+06	5.23587e+06	4.5118e+06	4.75563e+06	5.20597e+06	5.04463e+06	4.88238e+06
M118T34_1	117.934	33.9	0.6	5.3396e+06	5.64946e+06	4.38309e+06	3.80393e+06	3.24769e+06	3.25977e+06	3.35417e+06	3.4208e+06	3.23061e+06
M118T34_2	117.98	34.2	0.6	4.57353e+06	2.54172e+06	3.44533e+06	1.82043e+06	694401	548225	847167	1.47227e+06	1.23709e+06
M118T41	118.034	41.1	0.7	1.77982e+07	1.88383e+07	2.17652e+07	2.51915e+07	2.24265e+07	2.50287e+07	1.95848e+07	2.05727e+07	2.10805e+07
M118T461	118.086	461.4	7.7	7.66563e+06	1.03383e+07	1.19966e+07	6.73926e+07	5.83112e+07	8.46283e+07	5.25019e+07	5.90771e+07	5.39423e+07
M118T54	118.086	53.7	0.9	1.13045e+08	1.17944e+08	1.18953e+08	3.76174e+08	2.14193e+08	2.06208e+08	7.2242e+08	7.2837e+08	4.99806e+08
M118T69	118.086	69.3	1.2	2.38758e+08	3.03715e+08	3.09221e+08	4.23368e+07	9.56188e+07	1.14882e+08	6.92752e+07	9.79104e+07	1.67169e+08
M119T106	119.033	106.1	1.8	343840	269539	1.17882e+06	1.44409e+06	1.1485e+06	1.2388e+06	1.14831e+06	1.15603e+06	1.25918e+06
M119T199	119.072	198.7	3.3	3.75425e+06	4.28802e+06	1.43421e+06	2.64731e+06	2.78639e+06	2.8991e+06	2.86414e+06	1.03846e+06	3.10001e+06
M119T252	119.085	252.4	4.2	1.08141e+07	1.27263e+07	1.43492e+07	5.9448e+06	5.51587e+06	5.49879e+06	1.59468e+07	1.70449e+07	1.56274e+07
M119T275	119.085	275.3	4.6	1.22731e+07	1.40834e+07	4.339e+06	1.96941e+07	2.16679e+07	1.84354e+07	2.24546e+07	2.5057e+07	2.20751e+07
M119T308	119.085	308	5.1	3.12116e+06	3.41109e+06	3.96778e+06	1.15898e+07	1.58631e+07	1.72765e+07	1.27321e+07	7.14196e+06	2.76938e+06
M119T333	119.084	333.4	5.6	1.33965e+07	4.07074e+07	4.33339e+07	3.5579e+06	8.74416e+06	9.07267e+06	1.08951e+07	2.01705e+07	1.85261e+07
M119T34	118.527	34	0.6	2.0745e+07	9.72809e+06	6.92385e+06	6.06818e+06	4.01417e+06	3.67049e+06	4.01517e+06	4.28751e+06	3.74022e+06
M119T388	119.085	388.3	6.5	535618	626029	658263	4.70505e+06	4.38459e+06	4.50576e+06	3.01963e+06	2.94656e+06	2.81039e+06
M119T41	119.013	41	0.7	8.98019e+06	9.30186e+06	1.74393e+07	1.77704e+07	1.07081e+07	1.03945e+07	1.17332e+07	1.52883e+07	1.367e+07
M119T462	119.085	461.9	7.7	9.21309e+06	8.44762e+06	1.16076e+07	9.99696e+06	8.50794e+06	9.18052e+06	8.25548e+06	8.61205e+06	9.61191e+06
M119T473	119.084	472.7	7.9	1.27554e+06	4.44028e+06	1.41219e+06	1.26004e+06	3.79494e+06	4.39019e+06	4.37207e+06	1.20999e+06	5.07218e+06
M119T54	119.089	53.6	0.9	8.63306e+06	9.57873e+06	1.01506e+07	1.11807e+07	9.16439e+06	9.96837e+06	2.36891e+07	3.89689e+07	2.28135e+07
M119T69	119.089	69.1	1.2	1.1718e+07	1.6326e+07	1.64569e+07	5.05453e+06	4.73804e+06	5.92989e+06	8.15387e+06	3.89539e+06	8.88058e+06
M119T72	119.049	72.4	1.2	3.1347e+06	4.6026e+06	3.88759e+06	1.82291e+06	1.45986e+06	1.85396e+06	3.25e+06	2.7852e+06	2.81805e+06
M120T106	120.022	105.8	1.8	8.95722e+06	1.71465e+07	1.69792e+07	7.87094e+06	1.0327e+07	2.23653e+07	6.4158e+06	6.28535e+06	7.9757e+06
M120T111	120.08	110.9	1.8	1.21007e+08	1.36899e+08	1.57847e+08	1.15388e+08	1.05703e+08	1.07065e+08	2.22965e+08	2.3462e+08	2.25623e+08
M120T137	120.08	137.2	2.3	2.57563e+07	1.7138e+07	3.45674e+07	2.31274e+07	1.08025e+07	2.14017e+07	4.41652e+07	5.4867e+07	2.2181e+07
M120T234	120.08	234.3	3.9	290264	453146	412236	1.56501e+06	1.52325e+06	1.29271e+06	1.93935e+06	1.62638e+06	1.3197e+06
M120T34	120.023	34.2	0.6	6.37508e+06	6.74103e+06	9.60002e+06	4.38947e+06	4.30829e+06	4.03503e+06	3.88932e+06	3.69252e+06	4.05453e+06
M120T392	120.044	391.9	6.5	8.84473e+06	5.28573e+06	4.23401e+06	3.14353e+06	2.47326e+06	2.37475e+06	3.96585e+06	4.15236e+06	3.88302e+06
M120T49	120.065	48.5	0.8	3.34971e+07	3.29474e+07	3.66387e+07	4.81453e+07	4.04053e+07	4.29131e+07	5.41869e+07	5.60283e+07	5.16841e+07
M120T59	120.065	58.7	1	2.2076e+07	2.41404e+07	2.67775e+07	3.35481e+07	2.81785e+07	2.88355e+07	4.19332e+07	4.24308e+07	4.3202e+07
M120T73	120.065	72.5	1.2	5.56551e+06	6.61745e+06	7.70571e+06	9.40279e+06	8.66765e+06	9.40082e+06	1.13658e+07	1.26096e+07	1.18685e+07
M120T80	120.02	80	1.3	3.96693e+06	1.45996e+06	1.52747e+06	1.15416e+06	798129	1.01358e+07	1.09939e+06	387112	421914
M121T111	121.084	110.9	1.8	9.86551e+06	1.13135e+07	1.33351e+07	9.62217e+06	8.7302e+06	9.23322e+06	1.87472e+07	2.04063e+07	1.92123e+07
M121T154	121.029	153.9	2.6	313547	146359	117841	536646	2.44011e+06	2.17537e+06	2.48842e+06	2.7231e+06	2.85944e+06
M121T186	121.028	186	3.1	574303	458015	216481	4.2887e+06	3.79983e+06	3.46613e+06	3.67345e+06	3.44914e+06	4.12545e+06
M121T252_1	121.064	252.3	4.2	3.48633e+06	3.41898e+06	4.25431e+06	8.01772e+06	7.69927e+06	8.54009e+06	9.49471e+06	1.12761e+07	9.2108e+06
M121T252_2	121.101	252.4	4.2	1.061e+07	7.69453e+06	1.44418e+07	1.31489e+07	1.34773e+07	1.48461e+07	2.66816e+07	2.87212e+07	2.46245e+07
M121T276	121.064	275.6	4.6	2.87496e+06	2.15827e+06	2.64701e+06	3.57604e+06	5.34489e+06	5.1046e+06	7.30547e+06	8.42239e+06	6.99809e+06
M121T280	121.028	280.1	4.7	8.50691e+06	8.63317e+06	2.86519e+06	6.61533e+06	6.11419e+06	5.72047e+06	2.45631e+07	2.51715e+07	2.2571e+07
M121T308	121.028	308.1	5.1	540355	774799	922905	5.15048e+06	3.869e+06	5.90901e+06	6.7044e+06	6.45632e+06	1.37601e+06
M121T309	121.101	309.5	5.2	3.64223e+06	4.58424e+06	4.74166e+06	2.03509e+07	1.63449e+07	2.10035e+07	8.81306e+06	1.54421e+07	4.00596e+06
M121T33	120.525	32.6	0.5	202268	171621	214305	539757	109602	263472	448610	285401	305832
M121T365	121.101	365	6.1	5.5409e+06	7.01487e+06	6.51366e+06	1.56905e+06	1.4172e+06	1.37241e+06	3.41492e+06	4.42075e+06	1.06894e+06
M121T399	121.064	399.4	6.7	350469	483009	522894	2.94813e+06	2.17771e+06	2.56513e+06	1.70073e+06	1.61133e+06	1.71445e+06
M121T55	121.064	55.1	0.9	1.02839e+06	927487	947811	1.72248e+07	1.62301e+07	4.13934e+06	2.05817e+07	2.35532e+07	2.42686e+07
M121T571	121.101	570.7	9.5	1.16457e+06	3.17451e+06	2.06602e+06	5.58395e+07	4.74575e+07	4.64023e+07	2.18681e+07	2.60648e+07	2.41164e+07
M121T78	121.064	77.6	1.3	4.96926e+07	6.75993e+07	7.12839e+07	2.64791e+08	2.47687e+08	2.88288e+08	3.39674e+08	3.30816e+08	2.85311e+08
M121T91	121.064	91.2	1.5	1.03764e+07	4.10428e+06	4.25869e+06	5.60675e+07	5.44976e+07	1.82713e+07	8.18356e+07	6.67853e+07	5.85165e+07
M121T93	121.028	92.8	1.5	1.14628e+07	1.67495e+07	1.8467e+07	4.53672e+06	4.14194e+06	4.51282e+06	1.50234e+07	1.50186e+07	1.40683e+07
M122T165	122.096	165	2.8	209284	235435	262077	4.69821e+06	4.1259e+06	4.48804e+06	3.46557e+06	3.96617e+06	3.63647e+06
M122T44	122.071	44.1	0.7	2.76605e+06	2.18605e+06	3.67095e+06	9.0251e+06	4.40547e+06	4.43907e+06	6.79765e+06	8.36587e+06	4.85608e+06
M122T78	122.068	77.6	1.3	3.61911e+06	5.15742e+06	5.5393e+06	2.20941e+07	2.1026e+07	2.44726e+07	2.85018e+07	2.7576e+07	2.37334e+07
M122T94	122.096	93.7	1.6	250148	1.24529e+06	1.11051e+06	2.93995e+06	2.5466e+06	2.86641e+06	1.81349e+06	1.80925e+06	1.69386e+06
M123T182	123.116	182	3	5.35472e+06	5.63769e+06	6.44815e+06	1.95224e+06	1.85081e+06	3.16886e+06	4.15314e+06	2.8196e+06	5.91887e+06
M123T215	123.039	215.5	3.6	2.72807e+07	1.09939e+08	2.86391e+07	8.26517e+06	7.33137e+06	3.52202e+06	1.97647e+07	6.37584e+06	2.68572e+07
M123T228	123.116	227.8	3.8	2.20433e+06	2.25349e+06	2.3829e+06	6.04305e+06	5.27665e+06	6.23307e+06	5.2465e+06	5.51511e+06	6.16906e+06
M123T243	123.116	242.6	4	3.25697e+06	3.43964e+06	3.84407e+06	5.69144e+06	5.11566e+06	5.47025e+06	5.40385e+06	5.16391e+06	4.79355e+06
M123T257	123.08	257.2	4.3	9.16081e+06	1.83596e+07	1.43875e+07	2.76578e+07	2.18819e+07	2.42437e+07	1.39475e+07	1.69227e+07	1.37498e+07
M123T258	123.116	258.2	4.3	2.80389e+06	3.16529e+06	3.43329e+06	9.47253e+06	6.95623e+06	7.40659e+06	9.8988e+06	4.67833e+06	4.46236e+06
M123T274	123.043	273.7	4.6	4.3819e+07	4.83183e+07	3.81072e+07	1.36924e+07	1.60986e+07	1.88987e+07	1.27162e+07	1.9739e+07	1.87952e+07
M123T276	123.08	275.9	4.6	2.10263e+06	2.17111e+06	2.20602e+06	1.0861e+07	9.5677e+06	9.58795e+06	4.99151e+06	5.19998e+06	8.24181e+06
M123T34	122.964	33.7	0.6	9.27574e+06	4.14324e+06	2.78705e+06	2.28719e+06	1.52999e+06	1.39413e+07	1.14845e+07	3.79323e+06	1.53196e+06
M123T363	123.116	362.6	6	2.643e+06	5.82928e+06	3.01515e+06	1.79069e+07	1.52522e+07	4.23553e+06	9.54642e+06	1.08776e+07	9.31655e+06
M123T375	123.116	374.7	6.2	2.62779e+06	4.34724e+06	3.09652e+06	4.4755e+07	3.97765e+07	3.89281e+07	2.25847e+07	2.9172e+07	2.28023e+07
M123T391	123.116	391.3	6.5	8.23933e+06	9.07588e+06	1.06214e+07	9.45982e+07	8.62654e+07	8.67557e+07	4.30108e+07	4.54939e+07	4.32329e+07
M123T397	123.08	396.6	6.6	3.54362e+06	3.8382e+06	4.35687e+06	1.06357e+07	9.35004e+06	7.1939e+06	9.21783e+06	1.03646e+07	7.92973e+06
M123T409	123.116	409	6.8	2.68079e+06	2.84763e+06	3.07988e+06	4.05665e+07	3.51574e+07	3.90948e+07	2.07625e+07	2.06575e+07	1.92887e+07
M123T41_1	122.536	41	0.7	9.83248e+06	1.1886e+07	2.4057e+07	3.56365e+06	3.06362e+06	1.90638e+07	2.61182e+06	1.51142e+07	1.46543e+07
M123T41_2	123.04	41.1	0.7	4.55221e+08	4.88369e+08	5.5957e+08	6.55253e+08	5.31109e+08	5.44297e+08	4.95774e+08	5.35315e+08	4.93214e+08
M123T447	123.116	447	7.4	2.35746e+06	2.60052e+06	2.88989e+06	1.49479e+07	1.32421e+07	1.60331e+07	2.16707e+07	1.97223e+07	2.04538e+07
M123T45	122.924	45.3	0.8	5.77539e+08	5.95649e+08	6.66519e+08	3.02316e+08	2.82383e+08	2.90588e+08	3.16661e+08	3.01796e+08	3.34061e+08
M123T586	123.091	585.9	9.8	5.71231e+06	2.45777e+07	2.89218e+07	1.54523e+07	3.56213e+06	3.11967e+06	3.17273e+06	2.4907e+07	1.35058e+07
M123T608	123.091	607.8	10.1	3.04414e+07	4.66456e+07	4.77892e+07	2.42941e+07	5.63829e+06	2.52147e+07	2.31383e+07	3.01565e+07	2.21141e+07
M123T61	122.536	61.2	1	4.70032e+06	6.013e+06	1.58972e+07	4.46515e+07	6.49383e+07	4.0261e+07	7.28714e+07	1.41868e+07	1.21219e+07
M123T651	123.091	650.8	10.8	6.12858e+06	2.33361e+07	4.28289e+07	2.98158e+07	3.56315e+07	2.72754e+07	4.28315e+07	2.1912e+07	2.3797e+07
M123T684	123.091	683.6	11.4	1.39136e+08	8.0301e+07	1.01978e+08	1.4245e+07	2.31808e+07	2.52258e+07	2.07461e+07	4.82925e+07	9.63197e+06
M123T71	123.039	71.1	1.2	8.06988e+06	1.05335e+07	9.12602e+06	3.25434e+07	2.48361e+07	2.21102e+07	2.73527e+07	1.25052e+07	4.718e+06
M123T72	123.055	72	1.2	2.80652e+07	3.99103e+07	7.49501e+07	3.7173e+07	3.29178e+07	3.71198e+07	3.46789e+07	5.57996e+07	4.75646e+07
M124T125	124.075	125.5	2.1	862331	967130	1.04171e+06	3.73413e+06	3.64403e+06	3.73966e+06	2.10606e+06	2.06097e+06	1.73776e+06
M124T374	124.12	374.5	6.2	6.29431e+06	6.86746e+06	7.37616e+06	2.85999e+06	3.19663e+06	3.42587e+06	4.70566e+06	2.71577e+06	2.12484e+06
M124T392	124.12	391.6	6.5	4.53646e+06	4.54254e+06	4.91734e+06	8.47513e+06	8.26875e+06	8.16761e+06	4.02892e+06	4.17926e+06	3.81206e+06
M124T41	124.042	41.1	0.7	6.18216e+07	6.41236e+07	5.00839e+07	6.15376e+07	5.03276e+07	6.66465e+07	4.76065e+07	5.65742e+07	4.67693e+07
M124T45	123.927	45	0.8	6.46326e+06	5.57271e+06	6.74426e+06	2.75822e+06	3.15757e+06	2.83973e+06	3.09987e+06	3.24137e+06	3.61432e+06
M124T462	124.087	461.5	7.7	5.4097e+06	6.23195e+06	7.07194e+06	5.72611e+06	1.86431e+07	1.63198e+07	2.50608e+07	2.55885e+07	2.17597e+07
M124T52	124.039	51.7	0.9	2.90471e+07	8.15921e+06	3.0233e+07	9.07e+06	3.17281e+07	3.36634e+07	4.75196e+07	1.25728e+07	4.5921e+07
M124T576	124.087	575.5	9.6	1.05604e+08	3.3605e+07	1.08347e+08	2.40286e+07	1.42875e+08	1.95063e+07	2.19222e+07	7.43835e+07	1.03211e+08
M124T588	124.087	588.1	9.8	3.65155e+07	1.51209e+08	2.15619e+08	1.23191e+08	1.59682e+08	2.66254e+07	1.82627e+07	1.26176e+07	1.63454e+08
M124T608	124.087	608.5	10.1	5.63923e+07	2.34508e+08	3.4585e+08	1.95667e+08	1.47444e+08	1.70258e+08	1.41352e+08	1.51194e+08	1.29599e+08
M124T632	124.087	631.7	10.5	4.33003e+08	3.70297e+08	4.21167e+08	1.37943e+08	1.17895e+08	1.33756e+08	2.24018e+08	2.46193e+08	1.57511e+08
M124T650	124.087	650	10.8	9.42252e+07	1.53562e+08	5.07964e+08	3.12881e+08	3.38987e+08	2.55159e+08	2.09235e+08	4.48767e+08	4.39582e+08
M124T688	124.086	687.8	11.5	6.61245e+08	4.67166e+08	3.08327e+08	8.11394e+07	1.22236e+08	2.12962e+08	2.1506e+08	2.04555e+08	1.05698e+08
M124T72_1	124.039	72	1.2	5.56813e+07	6.66981e+07	7.49203e+07	5.82351e+07	2.48267e+07	3.09989e+07	6.12243e+07	6.41899e+07	5.69115e+07
M124T72_2	124.058	71.7	1.2	1.6209e+06	1.15523e+06	1.96513e+06	1.99828e+06	1.65435e+06	2.2557e+06	1.73905e+06	1.56011e+06	211577
M124T73	124.086	73.4	1.2	5.66255e+06	1.60423e+06	1.85438e+06	1.57756e+06	1.18158e+06	3.38582e+06	2.88524e+06	3.51739e+06	3.44482e+06
M125T139	125.059	139.1	2.3	1.42437e+06	1.46173e+06	1.49799e+06	4.17689e+06	3.86724e+06	4.8383e+06	6.44602e+06	5.88305e+06	5.91889e+06
M125T152	125.096	152	2.5	5.16685e+06	7.08723e+06	6.40099e+06	7.28724e+06	9.93595e+06	7.50801e+06	6.85423e+06	5.72061e+06	5.82859e+06
M125T192	125.096	191.9	3.2	6.72961e+06	7.16039e+06	4.62753e+06	7.81077e+06	6.32262e+06	7.17824e+06	6.53671e+06	1.28334e+07	6.39704e+06
M125T295	125.096	295.2	4.9	1.59937e+07	5.78455e+07	2.04299e+07	2.26782e+06	9.11763e+06	1.94102e+06	6.58656e+06	8.00747e+06	6.86657e+06
M125T33	125.002	33.4	0.6	212054	252715	282485	593166	534426	521885	511841	506731	161618
M125T41	125.037	41.1	0.7	6.40619e+07	6.91295e+07	8.03721e+07	9.07845e+07	7.38465e+07	7.38945e+07	6.72228e+07	7.60138e+07	6.83156e+07
M125T430	125.059	430.4	7.2	1.0916e+06	1.13455e+06	1.2409e+06	7.19372e+06	6.91426e+06	7.90409e+06	3.9078e+06	4.09246e+06	3.79919e+06
M125T439	125.096	438.6	7.3	3.14424e+06	4.59705e+06	5.18526e+06	2.41269e+06	2.40903e+06	1.13748e+06	935810	893337	834399
M125T45	124.922	45.3	0.8	9.32016e+07	9.455e+07	1.03938e+08	4.62184e+07	4.23984e+07	4.4962e+07	4.85587e+07	5.23942e+07	4.96952e+07
M125T53	125.07	52.6	0.9	3.30632e+06	3.28792e+06	550621	2.59202e+06	3.27585e+06	587914	7.5295e+06	8.35824e+06	9.47975e+06
M125T583	125.07	583.3	9.7	4.6337e+06	2.08129e+07	3.41759e+07	3.66295e+06	1.61542e+07	3.31501e+06	3.67708e+06	1.74059e+07	2.04736e+07
M125T607	125.07	607.1	10.1	3.68425e+07	6.76114e+07	7.82674e+07	2.35544e+07	1.93715e+07	2.05708e+07	3.64488e+07	2.97223e+07	2.44437e+07
M125T623	125.132	623.2	10.4	7.14361e+06	7.75707e+06	9.61867e+06	5.41703e+06	2.48488e+07	3.01754e+07	3.55931e+07	1.23365e+07	1.28164e+07
M125T632	125.07	632.3	10.5	2.2378e+07	2.34246e+07	8.56464e+06	2.09721e+07	4.2484e+06	1.88621e+07	1.87902e+07	2.36092e+06	4.58241e+06
M125T651	125.07	651.2	10.9	2.39666e+07	3.22465e+06	4.42389e+07	4.10277e+07	1.91713e+07	5.4063e+06	2.10508e+07	1.13447e+07	8.38766e+06
M125T665	125.07	665.5	11.1	2.40431e+07	3.72376e+07	2.164e+07	1.63328e+06	1.11293e+07	2.79634e+07	1.95296e+07	2.65174e+07	1.8814e+07
M125T685	125.07	685.5	11.4	3.84772e+07	3.08442e+07	3.92959e+07	1.30924e+07	2.43227e+06	1.35018e+07	8.17524e+06	1.65297e+07	1.91905e+07
M125T71	125.042	71.1	1.2	3.52447e+06	4.73554e+06	3.84553e+06	1.61015e+06	1.33487e+06	1.55993e+06	3.25257e+06	2.22375e+06	2.79289e+06
M125T73	125.023	72.8	1.2	2.99637e+06	3.63672e+06	4.41082e+06	4.52708e+06	3.39121e+06	4.21779e+06	4.06184e+06	3.59976e+06	3.74706e+06
M125T92	125.107	91.8	1.5	2.11063e+06	1.92764e+06	2.55634e+06	6.7027e+06	6.114e+06	5.96505e+06	1.41163e+07	1.47695e+07	1.42253e+07
M126T275	126.091	274.8	4.6	2.71169e+06	1.61605e+06	3.60805e+06	5.96963e+06	4.91572e+06	6.18096e+06	3.09476e+06	3.08617e+06	3.15085e+06
M126T41_1	125.985	41.4	0.7	2.93447e+08	3.29682e+08	3.53403e+08	1.44247e+09	1.16428e+09	1.23496e+09	6.50853e+08	6.84283e+08	6.43974e+08
M126T41_2	126.04	41	0.7	2.98384e+06	8.09152e+07	3.56725e+06	1.61237e+06	2.82774e+08	2.96072e+08	2.54403e+06	3.12429e+06	2.71068e+06
M127T100	127.038	100.3	1.7	4.39085e+08	5.8311e+08	6.1257e+08	3.16815e+08	2.96834e+08	2.83638e+08	3.04527e+08	2.94319e+08	2.81112e+08
M127T122	127.037	122.4	2	1.45148e+08	3.16298e+08	3.29451e+08	1.19959e+08	2.7562e+07	2.72781e+07	1.35757e+08	9.59358e+07	1.11353e+08
M127T151	127.111	150.6	2.5	2.02825e+06	3.82411e+06	2.6145e+06	958606	3.22116e+06	2.85153e+06	3.04688e+06	3.25183e+06	2.97229e+06
M127T170	127.038	170	2.8	3.04703e+08	2.9492e+08	2.24811e+07	1.69476e+08	1.42518e+08	1.70657e+08	2.19524e+08	2.45645e+08	2.3179e+08
M127T204	127.037	204.1	3.4	1.28662e+08	1.60411e+08	1.33905e+08	1.03606e+08	9.78598e+07	1.08311e+08	1.22405e+08	1.31931e+08	1.304e+08
M127T221	127.037	221.5	3.7	6.3801e+08	7.33854e+08	1.74721e+09	3.90294e+08	3.54545e+08	3.70537e+08	5.28612e+08	5.39781e+08	5.46245e+08
M127T235	127.037	234.9	3.9	1.98153e+08	2.06228e+08	5.48943e+07	1.36748e+08	1.27003e+08	1.44022e+08	1.72903e+08	1.92509e+08	3.93719e+07
M127T246	127.111	245.7	4.1	8.60665e+06	9.33304e+06	1.16356e+07	1.56773e+07	1.40002e+07	1.55238e+07	1.66749e+07	2.06107e+07	1.71241e+07
M127T248	127.037	248.3	4.1	1.00998e+08	2.02897e+07	2.2603e+07	6.39626e+07	5.9367e+07	5.75853e+07	1.69452e+07	7.23741e+07	6.55907e+07
M127T269	127.037	268.7	4.5	5.58087e+07	6.23829e+07	1.92283e+08	1.70576e+08	5.77906e+07	1.08907e+08	1.52322e+08	1.48544e+08	1.59877e+08
M127T288	127.111	288.1	4.8	1.1385e+07	1.56564e+07	2.05254e+07	2.8154e+07	2.45645e+07	2.64423e+07	3.92886e+07	4.07161e+07	3.92791e+07
M127T294	127.037	294.3	4.9	4.41592e+08	4.81106e+08	5.36352e+08	6.85786e+08	6.03693e+08	6.35035e+08	5.2911e+08	5.72469e+08	5.39376e+08
M127T308	127.039	307.9	5.1	1.39211e+08	3.93131e+07	4.22116e+07	2.1325e+08	1.83225e+08	1.80757e+08	1.56442e+08	1.71131e+08	1.59793e+08
M127T321_1	127.037	321.3	5.4	5.32335e+07	6.11353e+07	6.20313e+07	7.42363e+07	7.23543e+07	6.9867e+07	7.29866e+07	7.74932e+07	7.42691e+07
M127T321_2	127.111	321.3	5.4	8.1383e+06	9.93828e+06	2.70714e+06	1.15136e+07	1.03397e+07	1.05818e+07	7.95735e+06	7.50053e+06	8.37044e+06
M127T333	127.111	333.2	5.6	9.11755e+06	1.55954e+07	1.09183e+07	1.53562e+06	5.5041e+06	5.84989e+06	5.33035e+06	6.37687e+06	6.10316e+06
M127T334	127.015	334.4	5.6	3.40138e+06	3.40505e+06	4.01768e+06	2.83818e+06	2.57527e+06	2.52541e+06	2.2189e+06	2.48321e+06	2.20139e+06
M127T34	126.971	33.8	0.6	1.26693e+07	8.42287e+06	9.41449e+06	7.01833e+06	6.3174e+06	5.96686e+06	6.48102e+06	6.95167e+06	6.37841e+06
M127T378	127.111	377.9	6.3	580864	734925	717919	4.15295e+06	2.05143e+06	2.09757e+06	454155	1.82897e+06	1.96509e+06
M127T391	127.075	391.3	6.5	239110	1.15336e+06	410812	6.1688e+06	5.66979e+06	5.42927e+06	2.54568e+06	3.03962e+06	2.61008e+06
M127T41_1	126.989	41.4	0.7	8.11106e+06	9.42768e+06	1.02789e+07	4.43681e+07	3.64977e+07	3.91221e+07	2.10032e+07	2.117e+07	2.00451e+07
M127T41_2	127.002	41.3	0.7	7.08058e+06	7.78491e+06	1.02202e+07	4.97705e+07	3.40875e+07	3.50761e+07	1.99298e+07	2.24098e+07	2.03074e+07
M127T42	127.122	42.1	0.7	2.07894e+07	2.28863e+07	2.52139e+07	7.07694e+07	5.22819e+07	5.88675e+07	7.76809e+07	8.63017e+07	8.37239e+07
M127T45	126.92	45.1	0.8	2.88304e+06	3.43155e+06	3.08365e+06	1.30005e+06	1.1649e+06	1.84669e+06	1.44531e+06	1.47059e+06	319775
M127T50	127.038	49.9	0.8	2.57124e+08	6.93381e+07	7.77122e+07	5.24738e+07	4.93649e+07	5.3e+07	7.3307e+07	7.04026e+07	7.42937e+07
M127T60	127.039	60.1	1	2.15761e+07	9.07056e+07	8.66599e+07	6.5679e+07	5.59298e+07	6.76935e+07	8.1281e+07	8.76161e+07	9.08391e+07
M127T68	126.971	68.2	1.1	2.74892e+07	3.1783e+07	3.21359e+07	1.61503e+07	1.12924e+07	1.53985e+07	1.16912e+07	6.93814e+06	9.01662e+06
M127T72	127.039	72	1.2	2.47427e+07	2.707e+07	7.89174e+07	1.24392e+08	9.25705e+07	5.94327e+07	7.36354e+07	7.54593e+07	1.35104e+08
M127T89	127.05	89.4	1.5	1.60715e+07	1.8627e+07	2.46266e+07	4.01109e+06	2.92007e+06	2.96677e+06	3.07925e+06	2.76323e+06	3.04745e+06
M127T95	127.086	95.2	1.6	373026	454396	578061	1.86357e+06	928286	1.76025e+06	2.04971e+06	2.26315e+06	1.63466e+06
M128T100	128.042	100.3	1.7	2.8422e+07	3.72999e+07	3.96051e+07	2.08262e+07	1.95507e+07	1.8119e+07	1.90825e+07	1.87247e+07	1.80638e+07
M128T130	128.143	129.6	2.2	2.18355e+07	1.0555e+07	1.8493e+07	1.57068e+07	6.69369e+06	2.08225e+07	2.70951e+07	8.09792e+06	1.10638e+07
M128T170	128.042	170.1	2.8	2.06545e+07	1.66949e+07	3.86874e+06	1.17551e+07	1.11086e+07	1.16025e+07	1.42911e+07	1.76324e+07	1.54478e+07
M128T204	128.043	204.4	3.4	7.79417e+06	1.03802e+07	9.55509e+06	6.38795e+06	6.79977e+06	3.19642e+06	4.85413e+06	5.20522e+06	8.00109e+06
M128T222	128.041	221.5	3.7	3.73883e+07	4.31088e+07	1.06138e+08	2.44073e+07	2.25746e+07	2.16926e+07	3.56076e+07	3.47717e+07	3.26041e+07
M128T294	128.042	294.3	4.9	2.62643e+07	2.78117e+07	3.13221e+07	4.03608e+07	3.73786e+07	3.80179e+07	3.44309e+07	3.49536e+07	3.49992e+07
M128T41	128.019	41.1	0.7	1.30869e+09	1.49309e+09	1.56096e+09	1.88584e+09	1.65896e+09	1.7847e+09	1.46043e+09	1.52998e+09	1.48352e+09
M128T42_1	127.982	41.5	0.7	3.32539e+08	1.97686e+06	3.377e+08	9.02249e+06	6.81034e+06	7.38324e+06	4.67964e+06	4.96415e+06	3.94298e+06
M128T42_2	128.107	42.3	0.7	1.33096e+06	1.33808e+06	1.54416e+06	1.04393e+07	7.27286e+06	8.12719e+06	6.15451e+06	6.654e+06	5.88993e+06
M128T42_3	128.126	42.4	0.7	644133	629042	714845	5.08088e+06	3.36782e+06	3.4957e+06	6.11743e+06	6.20552e+06	5.11462e+06
M128T67	127.979	66.6	1.1	2.58654e+07	1.38487e+07	1.06603e+07	2.66141e+06	2.37112e+06	1.29986e+06	1.55046e+06	5.19209e+06	4.6193e+06
M128T68	128.019	68.1	1.1	7.50402e+06	1.17006e+07	5.28213e+06	3.75811e+07	3.16902e+07	4.98504e+07	1.86644e+07	5.08025e+06	1.26968e+07
M128T74	128.07	73.8	1.2	1.83638e+07	2.08014e+07	5.09324e+06	3.30909e+06	3.02507e+06	2.89012e+06	1.08881e+07	2.02123e+07	1.51151e+07
M129T101	129.043	100.7	1.7	2.48559e+06	3.09924e+06	3.17598e+06	1.63062e+06	1.55302e+06	1.61774e+06	1.60776e+06	1.58565e+06	1.24236e+06
M129T106	129.025	106.1	1.8	793284	1.49339e+06	1.68021e+06	1.21977e+06	843570	6.15589e+06	614004	554186	738494
M129T127	129.146	127.1	2.1	1.66121e+06	515951	1.52939e+06	1.43655e+06	1.28902e+06	1.61907e+06	4.67674e+06	5.4998e+06	4.95235e+06
M129T229	129.09	228.9	3.8	1.88257e+06	2.0476e+06	3.4303e+06	2.48665e+06	2.00626e+06	3.61593e+06	7.00029e+06	9.60064e+06	8.62973e+06
M129T241	129.054	241.2	4	1.02233e+07	1.18031e+07	1.72759e+07	1.18637e+07	9.89059e+06	3.8727e+06	1.49078e+06	1.51243e+06	4.10336e+06
M129T252	129.069	252.4	4.2	1.03415e+06	1.12212e+06	1.67125e+06	4.98452e+06	4.11467e+06	3.98424e+06	6.30044e+06	7.96511e+06	5.31669e+06
M129T258	129.127	257.7	4.3	4.72557e+06	4.16212e+06	5.39924e+06	1.38905e+07	1.19353e+07	2.66239e+06	2.47208e+07	2.72702e+07	2.51592e+07
M129T263	129.054	262.8	4.4	2.67602e+07	2.38273e+07	2.06729e+07	1.23305e+07	1.27168e+07	1.27618e+07	1.62534e+07	1.35404e+07	1.37547e+07
M129T283	129.127	283.4	4.7	1.18554e+07	1.4953e+07	1.60922e+07	2.23753e+07	1.04642e+07	2.28153e+07	3.29415e+07	3.22601e+07	3.14177e+07
M129T33	128.971	33.3	0.6	2.45743e+06	2.58029e+06	1.93638e+06	1.73989e+06	1.4697e+06	1.44369e+06	481117	463410	460630
M129T34	128.95	34.1	0.6	4.29102e+06	9.03765e+06	1.0194e+07	5.76862e+06	4.8228e+06	5.51935e+06	4.94863e+06	8.59503e+06	6.12887e+06
M129T41	129.019	41.1	0.7	1.55663e+08	1.76275e+08	1.87889e+08	2.23025e+08	2.00875e+08	2.15409e+08	1.81317e+08	1.80924e+08	1.73956e+08
M129T51_1	129.065	51.4	0.9	5.65494e+06	4.27591e+07	6.88615e+06	2.40414e+06	8.06036e+06	5.99075e+06	2.28452e+07	2.13257e+07	2.24822e+07
M129T51_2	129.102	51	0.8	1.45805e+08	1.57081e+08	1.5548e+08	5.70862e+07	5.70044e+07	6.01317e+07	1.81506e+08	1.84483e+08	1.96838e+08
M129T60	129.065	60.2	1	2.21361e+07	2.29094e+07	1.50963e+06	3.30006e+06	2.6916e+06	3.08718e+06	1.38474e+07	1.29064e+07	1.34693e+07
M129T62	129.102	62.2	1	7.6955e+07	9.25836e+07	9.96394e+07	2.93843e+07	2.65042e+07	2.95239e+07	1.03466e+08	9.8918e+07	9.60572e+07
M129T68	128.95	68.3	1.1	8.51721e+06	2.07395e+07	2.37551e+07	6.79147e+06	8.22651e+06	1.12362e+07	8.34316e+06	7.10082e+06	5.06453e+06
M129T76	129.054	75.6	1.3	2.97324e+06	2.78631e+06	3.24459e+06	6.05793e+06	6.0004e+06	4.65677e+06	7.87439e+06	7.36406e+06	1.54951e+07
M130T106	130.018	105.7	1.8	5.79882e+06	6.40121e+06	7.1573e+06	2.91636e+06	3.87516e+06	3.2464e+06	1.672e+06	3.22304e+06	1.36979e+06
M130T162	130.065	161.9	2.7	7.6283e+06	1.11725e+06	8.3597e+06	2.60506e+06	2.23109e+06	2.62033e+06	3.11925e+06	2.91794e+06	2.78615e+06
M130T194	130.064	194.1	3.2	1.16523e+07	1.44906e+07	1.72054e+07	2.3073e+06	2.46189e+06	2.48459e+06	2.73632e+06	2.29356e+06	2.31518e+06
M130T215	130.084	214.6	3.6	6.94489e+06	8.6086e+06	9.19039e+06	5.39618e+06	1.09348e+07	2.11717e+07	2.26855e+07	2.89894e+07	3.55706e+07
M130T230	129.544	230.5	3.8	253569	1.11054e+06	222265	6.27584e+06	6.87447e+06	2.36947e+06	3.88758e+06	4.22093e+06	4.23943e+06
M130T241	130.159	240.8	4	2.38068e+07	2.58115e+07	3.06102e+07	3.40526e+07	2.81141e+07	3.30465e+07	3.44876e+07	2.76806e+07	2.75103e+07
M130T41_1	129.978	41.3	0.7	8.41526e+06	9.4234e+06	8.39771e+06	3.24759e+07	2.62967e+07	2.6829e+07	1.51437e+07	1.56248e+07	1.46037e+07
M130T41_2	130.016	41.1	0.7	1.85726e+08	2.0233e+08	2.20641e+08	2.65114e+08	2.3911e+08	2.57851e+08	2.09293e+08	2.1152e+08	2.12154e+08
M130T48	130.049	48.3	0.8	4.12881e+08	4.54599e+08	4.62887e+08	1.89784e+08	1.70612e+08	1.77935e+08	3.04315e+08	3.21492e+08	2.99701e+08
M130T53	130.097	53.2	0.9	1.22477e+08	1.27079e+08	1.49093e+08	9.95306e+07	9.7567e+07	2.28537e+06	2.54014e+08	3.04534e+08	2.92771e+08
M130T54_1	130.086	53.7	0.9	4.65177e+07	1.03579e+08	1.13547e+08	5.48364e+07	6.66837e+07	2.26213e+07	4.44024e+07	1.18001e+08	4.74204e+07
M130T54_2	130.122	53.5	0.9	1.67872e+08	1.73132e+08	2.03481e+08	3.19481e+07	2.71933e+07	2.68336e+07	3.76974e+07	4.20745e+07	3.8767e+07
M130T58	130.049	58.1	1	3.19356e+08	3.39541e+08	3.83127e+08	1.70684e+08	1.47354e+08	1.4942e+08	2.68931e+08	2.61843e+08	2.68022e+08
M130T61	129.506	61.2	1	2.58388e+07	1.11538e+07	1.33714e+07	1.4101e+06	1.05725e+06	3.57692e+06	6.09447e+06	1.21779e+06	879130
M130T69	130.097	68.7	1.1	2.01671e+08	1.71307e+08	1.55439e+08	1.02495e+08	1.03503e+08	1.46662e+08	2.65642e+08	2.31098e+08	2.35199e+08
M130T71	130.122	71	1.2	1.41779e+08	1.68925e+08	1.83105e+08	2.11274e+07	1.91157e+07	3.19696e+07	3.76646e+07	5.65882e+07	3.62633e+07
M130T72	130.049	72.2	1.2	1.24234e+08	1.44246e+08	1.56812e+08	8.72921e+07	7.21605e+07	7.63546e+07	1.20664e+08	3.72827e+07	1.15592e+08
M130T84	130.086	83.6	1.4	1.03118e+09	3.15731e+08	3.48668e+08	3.42767e+08	3.17381e+08	3.41547e+08	1.9348e+08	7.16282e+08	6.84172e+08
M130T98	130.086	98.4	1.6	1.42106e+09	1.52547e+09	1.8407e+09	4.2307e+08	3.72034e+08	3.67449e+08	1.00481e+09	1.074e+09	9.38902e+08
M131T111	131.049	110.9	1.8	3.68896e+06	4.43482e+06	5.1186e+06	4.46999e+06	3.25076e+06	3.56049e+06	8.38635e+06	7.12261e+06	8.61209e+06
M131T113	131.07	112.6	1.9	3.50194e+06	5.71682e+06	6.73899e+06	1.13905e+07	1.94063e+07	9.59318e+06	1.51626e+07	1.57566e+07	1.39901e+07
M131T241	131.162	240.8	4	1.71039e+06	1.67612e+06	1.99723e+06	2.60479e+06	1.92306e+06	2.79116e+06	2.57303e+06	2.01661e+06	2.05655e+06
M131T252	131.085	252.1	4.2	3.17924e+07	3.44644e+07	3.36072e+07	7.95798e+07	5.07789e+07	5.36271e+07	1.05915e+08	1.13482e+08	9.77765e+07
M131T273	131.085	272.5	4.5	1.70691e+07	1.72176e+07	2.22262e+07	2.35617e+07	2.08562e+07	2.16463e+07	2.22555e+07	2.34149e+07	2.22739e+07
M131T295	131.049	295.3	4.9	1.88287e+07	5.87818e+06	3.12627e+07	1.51399e+07	1.29227e+07	3.54911e+06	9.76045e+06	9.31068e+06	1.27081e+07
M131T296	131.085	296.1	4.9	1.47153e+06	1.33447e+06	1.80857e+06	1.42943e+07	1.37381e+07	1.4307e+07	1.311e+07	1.44847e+07	1.2621e+07
M131T305	131.049	304.7	5.1	2.19981e+07	3.30554e+07	2.71532e+07	1.28396e+07	1.24572e+07	3.42818e+07	9.33067e+06	1.60206e+07	2.33484e+06
M131T34	130.965	33.6	0.6	4.39771e+07	4.52293e+07	3.07052e+07	2.46252e+07	2.21925e+07	2.25499e+07	2.21844e+07	2.31032e+07	2.40684e+07
M131T41_1	130.521	41.2	0.7	5.36259e+06	5.16368e+06	8.99843e+06	1.18425e+07	2.41757e+06	1.24751e+07	7.75896e+06	8.3222e+06	7.15792e+06
M131T41_2	131.02	41	0.7	4.94221e+06	5.62996e+06	5.07973e+06	7.42182e+06	6.98807e+06	6.23588e+06	5.20991e+06	5.25034e+06	5.7367e+06
M131T42_1	131.129	42.4	0.7	2.55558e+06	14299.7	131578	2.16176e+07	1.61069e+07	1.64696e+07	2.80462e+07	2.95803e+07	2.90849e+07
M131T42_2	131.154	42.3	0.7	4.91958e+07	5.27878e+07	5.34364e+07	1.92398e+08	1.43753e+08	1.60739e+08	9.49326e+07	1.09284e+08	1.00551e+08
M131T48	131.053	48.5	0.8	2.22761e+07	2.44926e+07	2.32264e+07	9.18999e+06	7.91551e+06	8.63956e+06	1.4509e+07	1.62612e+07	1.54549e+07
M131T53	131.117	52.6	0.9	1.23163e+07	1.54351e+07	1.32478e+07	6.16929e+07	6.63675e+07	6.34766e+07	6.05506e+07	6.03981e+07	6.54385e+07
M131T54	131.1	53.5	0.9	6.00229e+06	5.24501e+06	5.99714e+06	4.6699e+06	4.91985e+06	3.86059e+06	1.07461e+07	1.30612e+07	1.47342e+07
M131T58	131.053	58	1	1.36012e+07	5.62513e+06	2.0183e+07	8.74386e+06	6.9727e+06	7.09911e+06	1.40827e+07	1.31766e+07	1.39943e+07
M131T68	130.525	67.8	1.1	1.32434e+06	1.58103e+06	1.57364e+06	8.21038e+06	5.77457e+06	2.67916e+07	5.56582e+06	7.04571e+06	4.2451e+06
M131T69	131.1	68.5	1.1	1.33644e+06	8.76942e+06	7.71335e+06	5.43559e+06	5.1109e+06	7.07015e+06	1.49506e+07	1.28744e+07	1.75358e+07
M131T72_1	131.053	72.2	1.2	4.35282e+06	7.1213e+06	7.39916e+06	4.16974e+06	3.33735e+06	3.51872e+06	6.22231e+06	6.25891e+06	5.38754e+06
M131T72_2	131.07	72.5	1.2	2.81342e+06	3.92632e+06	4.6475e+06	5.17025e+06	2.99938e+06	2.08989e+06	3.71508e+06	1.09512e+07	1.03389e+07
M131T99	131.089	98.7	1.6	9.11264e+07	1.0307e+08	1.11017e+08	2.6692e+07	2.50567e+07	6.17324e+06	6.59892e+07	7.08081e+07	5.94836e+07
M132T174	132.044	174	2.9	1.54355e+07	8.97806e+06	8.60626e+06	6.42411e+06	6.25516e+06	6.11291e+06	3.81262e+06	3.84448e+06	3.90228e+06
M132T252	132.088	252.1	4.2	3.33157e+06	3.82544e+06	3.90772e+06	4.24216e+06	4.5579e+06	5.36923e+06	2.6636e+06	9.46829e+06	6.01352e+06
M132T34	131.973	34.4	0.6	7.81094e+07	4.76582e+07	3.16478e+07	2.01532e+07	1.69715e+07	1.6341e+07	1.55629e+07	1.64002e+07	1.49997e+07
M132T37	132.474	36.9	0.6	23912	20557.4	7216.24	856203	849926	797038	486097	798975	483729
M132T42	132.157	42.4	0.7	2.84586e+06	3.09595e+06	2.31662e+06	1.33357e+07	9.52164e+06	1.15023e+07	7.08898e+06	7.67508e+06	7.71713e+06
M132T53	132.102	53	0.9	6.69002e+07	7.68934e+07	6.82295e+07	6.4306e+07	6.2984e+06	6.78071e+07	4.36644e+06	4.92e+06	6.20196e+06
M132T54	132.138	53.6	0.9	7.43291e+06	5.96886e+06	6.45351e+06	3.38519e+06	4.42922e+06	4.26612e+06	4.26634e+06	4.25905e+06	4.31623e+06
M132T61	131.542	61.5	1	9.63662e+06	1.04916e+07	3.07457e+07	5.8056e+07	1.7152e+07	2.98493e+07	4.64598e+07	4.62622e+07	2.39259e+07
M132T63	131.929	63.3	1.1	6.60081e+07	3.40069e+07	2.7913e+07	2.87585e+07	1.54247e+07	1.58815e+07	1.47347e+07	9.93225e+06	1.02066e+07
M132T72	132.065	72.4	1.2	7.35636e+06	9.13781e+06	9.29709e+06	4.66848e+06	2.68688e+06	2.71342e+06	4.30664e+06	5.16251e+06	4.53963e+06
M132T85	132.101	84.6	1.4	1.39187e+09	1.63969e+09	1.80897e+09	8.86084e+08	1.01186e+09	5.99158e+08	1.91972e+09	1.75354e+09	2.02959e+09
M133T105	133.028	105.4	1.8	625181	1.12712e+06	951578	453775	725950	185923	191418	164411	162701
M133T133	133.085	133.4	2.2	2.27158e+06	3.87483e+06	4.01284e+06	2.52537e+06	681268	2.30788e+06	4.60193e+06	5.23078e+06	4.72875e+06
M133T148	133.048	148.1	2.5	1.70684e+07	1.3599e+07	1.38532e+07	5.33393e+06	3.81654e+06	3.69099e+06	3.22319e+06	3.37276e+06	3.56989e+06
M133T152	133.085	152.2	2.5	672766	2.75501e+06	637414	1.70293e+06	2.91273e+06	3.76001e+06	4.62473e+06	5.70963e+06	4.79741e+06
M133T183	133.1	182.5	3	692980	782647	550811	4.73474e+06	4.96587e+06	1.2199e+06	5.11798e+06	7.19802e+06	6.11427e+06
M133T228	133.1	228.4	3.8	944539	1.06495e+06	2.19475e+06	1.21023e+07	2.37306e+07	2.70078e+06	1.18989e+07	1.15748e+07	8.12695e+06
M133T240	133.064	239.7	4	3.59147e+06	5.10858e+06	4.8684e+06	3.261e+06	2.89559e+06	2.33036e+06	4.44337e+06	4.64069e+06	2.07524e+06
M133T263	133.049	262.9	4.4	1.14875e+07	9.99713e+06	7.94662e+06	2.83812e+06	2.2713e+06	2.1433e+06	1.91268e+06	2.751e+06	1.79797e+06
M133T265	133.101	264.5	4.4	8.99289e+07	8.59844e+06	3.14319e+07	4.87628e+07	4.25269e+07	1.08501e+07	2.52365e+07	7.25648e+06	2.49482e+07
M133T273	133.101	273.1	4.6	8.97849e+06	9.86724e+06	3.9985e+07	5.61052e+07	5.18988e+07	2.54615e+08	4.07962e+07	6.65983e+07	3.95277e+07
M133T293	133.101	293.5	4.9	5.07132e+07	2.13813e+08	6.82426e+07	7.87995e+07	6.94765e+07	1.91975e+07	4.36837e+07	4.88772e+07	4.54267e+07
M133T307	133.101	306.9	5.1	2.9168e+07	8.78697e+06	3.53141e+07	3.83638e+07	4.09507e+07	9.52818e+06	2.50494e+07	2.98651e+07	2.52045e+07
M133T333	133.102	333.1	5.6	3.37798e+07	3.5963e+07	4.01992e+07	3.2566e+07	2.84438e+07	3.05553e+07	2.99953e+07	3.25968e+07	3.11013e+07
M133T401	133.101	400.8	6.7	1.73746e+07	2.02259e+07	2.32691e+07	7.61907e+07	6.96247e+07	7.10671e+07	7.52925e+07	7.91993e+07	7.59542e+07
M133T47	133.059	47.4	0.8	3.60155e+06	3.76178e+06	5.89343e+06	1.12854e+07	1.14401e+07	7.13599e+06	7.6577e+06	6.891e+06	2.861e+07
M133T58	133.06	57.6	1	4.05161e+06	2.25956e+06	4.52404e+06	5.58377e+06	1.57005e+06	5.54115e+06	3.29575e+07	3.53176e+07	3.0299e+07
M133T72_1	133.031	72	1.2	9.15702e+06	1.08416e+07	1.1042e+07	4.28528e+06	3.86117e+06	3.72105e+06	1.16789e+07	1.13658e+07	1.05949e+07
M133T72_2	133.049	72.3	1.2	5.58831e+06	6.27046e+06	6.07268e+06	4.75206e+06	1.8732e+06	5.36176e+06	5.28386e+06	5.62829e+06	5.14405e+06
M133T85	133.105	84.6	1.4	9.1025e+07	9.00192e+07	1.18419e+08	5.78972e+07	6.44399e+07	5.94136e+07	7.96479e+07	1.15779e+08	1.3208e+08
M134T118	134.06	117.6	2	3.6197e+07	5.009e+07	5.48601e+07	9.29873e+07	8.34881e+07	8.1426e+07	1.49935e+08	1.54748e+08	1.48963e+08
M134T134	134.081	134.1	2.2	923190	1.15817e+06	1.61187e+06	2.04849e+06	1.67312e+06	1.58248e+06	3.00557e+06	3.43205e+06	3.61775e+06
M134T151	134.059	151.3	2.5	1.34113e+07	1.61446e+07	1.74283e+07	1.20657e+07	1.13043e+07	1.12874e+07	4.31928e+07	2.43635e+07	2.28865e+07
M134T218	134.059	218	3.6	5.88228e+06	7.38407e+06	8.65822e+06	8.9776e+06	1.17799e+07	1.30431e+07	1.01611e+07	1.07131e+07	1.24794e+07
M134T273	134.104	273.5	4.6	825085	1.15206e+06	1.17432e+06	4.88601e+06	1.27119e+06	4.6146e+06	8.12064e+06	4.32779e+06	7.59976e+06
M134T333	134.104	333	5.6	2.65961e+06	2.59529e+06	3.77542e+06	3.11031e+06	2.13016e+06	2.63353e+06	2.16564e+06	3.11428e+06	2.89558e+06
M134T401	134.104	400.8	6.7	1.3284e+06	1.90957e+06	2.07835e+06	7.85016e+06	7.51292e+06	7.16517e+06	7.78102e+06	8.37078e+06	7.60973e+06
M134T41	134.044	41.1	0.7	4.12556e+06	4.84766e+06	3.55632e+06	1.20369e+07	1.17276e+07	1.38612e+07	1.06827e+07	1.43769e+07	1.69835e+07
M134T49	134.081	49.3	0.8	6.25959e+06	8.3421e+06	8.69881e+06	1.53027e+07	1.35051e+07	1.50171e+07	2.53246e+07	2.86179e+07	2.80025e+07
M134T59_1	134.044	58.7	1	4.68594e+07	5.04617e+07	5.58127e+07	3.65486e+07	3.03636e+07	2.70159e+07	4.14368e+07	4.12947e+07	3.66841e+07
M134T59_2	134.081	59.1	1	1.20588e+06	1.02692e+06	1.11236e+06	8.33937e+06	7.07327e+06	8.21532e+06	1.55374e+07	1.49639e+07	1.46779e+07
M134T64	133.926	63.5	1.1	1.99205e+07	1.07739e+07	8.38795e+06	6.179e+06	5.4472e+06	3.24114e+06	2.62063e+06	2.2265e+06	616074
M134T85	134.106	84.8	1.4	4.765e+06	5.52109e+06	5.56142e+06	2.84606e+06	2.56086e+06	2.0686e+06	6.5329e+06	6.13563e+06	5.92626e+06
M135T118	135.063	117.6	2	2.58379e+06	3.92785e+06	4.14514e+06	7.84951e+06	7.17216e+06	6.52861e+06	1.19879e+07	1.31225e+07	1.18858e+07
M135T131	135.091	131	2.2	1.04547e+06	1.34272e+06	385288	2.36957e+06	2.17218e+06	2.22973e+06	1.16842e+06	1.28198e+06	1.16535e+06
M135T145	135.043	145.4	2.4	224699	1.52936e+06	333256	1.58637e+06	1.64252e+06	1.46585e+06	1.85805e+06	2.49106e+06	1.90598e+06
M135T189	135.044	188.9	3.1	3.34548e+06	4.20997e+06	383290	4.6373e+06	4.00953e+06	4.28088e+06	4.21166e+06	3.83196e+06	4.18107e+06
M135T217	135.063	217.5	3.6	237701	306548	343306	461906	420011	536087	562683	690158	532661
M135T236	135.043	236.1	3.9	3.15549e+06	3.84764e+06	3.39057e+06	1.73107e+06	1.6295e+06	1.83232e+06	1.30909e+06	1.47147e+06	1.39023e+06
M135T241	135.116	240.7	4	2.67275e+07	2.7007e+07	1.05216e+07	8.28173e+06	2.95713e+07	3.0426e+07	3.21376e+07	3.35954e+07	2.91788e+07
M135T257	135.116	257.4	4.3	7.02921e+07	6.00331e+07	1.43456e+08	9.94733e+07	6.57932e+07	7.15892e+07	6.00475e+07	6.56786e+07	6.98738e+07
M135T275	135.08	275.3	4.6	4.82817e+06	6.54822e+06	6.02377e+06	8.82591e+06	7.36108e+06	8.72406e+06	1.03322e+07	1.12763e+07	1.06952e+07
M135T279	135.116	279	4.7	1.32918e+07	4.77812e+07	1.7736e+07	2.17097e+07	8.44962e+07	6.62673e+07	6.05684e+07	1.10562e+08	9.56352e+07
M135T303	135.116	302.7	5	6.25856e+07	7.19533e+07	8.50994e+07	2.24176e+08	1.25916e+08	1.2856e+08	1.33092e+08	1.4745e+08	1.05532e+08
M135T322	135.116	321.9	5.4	3.30915e+07	1.84546e+06	1.18583e+07	2.645e+07	1.00748e+08	1.00048e+08	2.44228e+07	2.67028e+07	5.85292e+07
M135T338	135.116	338.1	5.6	2.3772e+07	2.76135e+07	2.19824e+07	6.01474e+07	4.10109e+07	1.5403e+07	1.49964e+08	1.67031e+08	8.21025e+07
M135T361	135.08	361.2	6	1.85753e+06	2.16903e+06	2.52111e+06	3.15448e+06	2.85779e+06	3.26008e+06	2.36686e+06	3.06499e+06	2.24207e+06
M135T409	135.08	409	6.8	2.48025e+06	2.96763e+06	3.48508e+06	2.93839e+06	3.59566e+06	3.35615e+06	2.56828e+06	3.23847e+06	2.22806e+06
M135T424	135.116	424.4	7.1	1.26688e+07	1.4143e+07	1.65343e+07	1.71673e+08	1.56329e+08	1.59822e+08	3.3301e+08	3.46688e+08	3.25457e+08
M135T447	135.116	446.7	7.4	1.12282e+06	1.35086e+06	1.62528e+06	4.99285e+07	4.66797e+07	4.64002e+07	6.29792e+07	6.68012e+07	6.04653e+07
M135T462	135.079	462.2	7.7	4.22472e+06	5.15216e+06	4.85697e+06	5.39875e+06	5.51166e+06	6.06271e+06	6.11018e+06	6.86172e+06	6.54e+06
M135T86	135.065	85.8	1.4	9.34888e+06	9.78207e+06	1.06469e+07	2.13169e+07	1.84842e+07	1.25246e+07	1.03948e+07	1.32929e+07	1.41515e+07
M136T173	136.06	173.5	2.9	8.59668e+06	9.62632e+06	1.99575e+06	7.48325e+06	6.33029e+06	6.95066e+06	9.73208e+06	1.79926e+07	2.28378e+06
M136T257	136.12	257.3	4.3	760287	809344	1.09904e+06	6.52918e+06	6.34825e+06	1.05826e+07	4.76237e+06	5.02938e+06	5.82487e+06
M136T278	136.075	278.5	4.6	2.98817e+06	4.05548e+06	4.39592e+06	1.1771e+07	9.66974e+06	1.18548e+07	1.42407e+07	1.49385e+07	1.44129e+07
M136T303	136.12	302.9	5	4.12224e+06	5.95414e+06	2.21387e+06	1.53183e+07	7.24246e+06	1.27328e+07	1.29241e+07	1.29067e+07	1.22454e+07
M136T304	136.075	304	5.1	4.67185e+06	3.88746e+06	4.58179e+06	1.11914e+07	1.10524e+07	1.25785e+07	1.51155e+07	1.59984e+07	1.39244e+07
M136T33	135.945	33.3	0.6	3.60597e+06	4.46783e+06	3.2922e+06	2.26152e+06	2.16449e+06	2.37795e+06	2.25969e+06	2.20949e+06	2.09372e+06
M136T338	136.12	338.3	5.6	754954	1.15475e+06	1.17412e+06	5.85622e+06	1.5178e+06	5.65298e+06	7.0286e+06	5.14568e+06	4.21568e+06
M136T41	136.007	41.4	0.7	7.60223e+06	7.18155e+06	8.6152e+06	4.09612e+07	3.04684e+07	3.35677e+07	1.78731e+07	2.06636e+07	1.66854e+07
M136T424	136.12	424.5	7.1	937381	1.25588e+06	1.42075e+06	2.02128e+07	1.9851e+07	1.53945e+07	3.60035e+07	3.46514e+07	3.14108e+07
M136T52	136.061	52	0.9	3.89381e+08	4.44644e+08	3.55111e+08	2.99315e+08	3.17615e+08	3.05989e+08	3.6826e+08	3.82496e+08	4.26967e+08
M136T54	136.075	53.5	0.9	1.99009e+08	1.75983e+08	1.82409e+08	2.65286e+07	2.88725e+07	2.38232e+07	6.09865e+06	6.29691e+06	7.2268e+06
M136T66	136.061	66.4	1.1	2.8923e+08	3.91983e+08	3.48496e+08	1.89434e+08	2.45843e+08	3.09661e+08	2.05761e+08	3.04379e+08	2.85746e+08
M136T72	136.075	72.1	1.2	2.57273e+07	2.85024e+07	9.12665e+07	2.52281e+07	1.56018e+07	1.54764e+07	1.98847e+07	2.19098e+07	2.18458e+07
M137T103	137.059	103.2	1.7	1.06257e+07	1.31383e+07	1.5435e+07	4.55148e+06	4.40608e+06	5.24697e+06	1.06779e+07	7.83553e+06	5.53372e+06
M137T134	137.059	134.2	2.2	2.47989e+06	1.43255e+07	1.37567e+07	5.9583e+06	5.60078e+06	5.23292e+06	9.68085e+06	1.00241e+07	9.89802e+06
M137T198	137.015	198.4	3.3	953815	1.57879e+06	1.03349e+06	873085	817921	618661	567745	930336	612313
M137T239	137.059	239.1	4	3.15899e+06	1.28829e+07	5.90746e+07	6.61104e+06	6.38257e+06	6.7719e+06	6.70391e+06	1.63655e+06	6.01111e+06
M137T253	137.095	252.9	4.2	6.32056e+06	6.67107e+06	4.32343e+06	7.11802e+06	2.41439e+07	7.24108e+06	1.60143e+07	9.43518e+06	9.01078e+06
M137T269	137.132	269.1	4.5	3.06729e+06	5.87746e+06	4.18642e+06	1.03623e+07	9.56351e+06	1.03724e+07	3.37747e+06	1.32034e+07	1.20909e+07
M137T279	137.132	279.1	4.7	9.00298e+06	1.17381e+07	1.75824e+07	1.52247e+07	1.37936e+07	1.43897e+07	1.34099e+07	1.52532e+07	1.41881e+07
M137T281	137.095	281.4	4.7	1.20097e+07	1.17385e+07	1.31628e+07	5.11318e+06	4.42467e+06	4.58975e+06	6.10459e+06	1.13079e+07	4.79639e+06
M137T289	137.059	288.9	4.8	3.20334e+06	3.93275e+06	2.72233e+07	1.03928e+07	2.53733e+06	9.57765e+06	8.57823e+06	9.25648e+06	8.95101e+06
M137T295	137.095	294.9	4.9	1.2411e+07	1.92502e+07	2.00845e+07	1.36203e+07	1.51147e+07	1.39394e+07	6.95381e+06	3.64743e+06	7.97586e+06
M137T306	137.059	306	5.1	7.25254e+07	2.95024e+07	3.14866e+07	1.70944e+07	1.20866e+07	1.01367e+07	1.32829e+07	2.76424e+07	1.19673e+07
M137T311	137.132	310.9	5.2	7.52277e+06	7.70301e+06	8.6781e+06	1.04652e+07	8.77171e+06	1.10131e+07	1.02957e+07	3.33208e+07	3.0274e+07
M137T330	137.059	330.4	5.5	2.56877e+07	3.07582e+07	1.84494e+07	2.66502e+06	5.71987e+06	9.75448e+06	2.65726e+06	2.70561e+06	2.57247e+06
M137T359	137.132	358.8	6	1.1258e+07	8.27794e+06	9.09122e+06	2.88339e+07	2.69257e+07	2.57525e+07	4.04331e+07	4.04181e+07	2.26162e+07
M137T388	137.132	388.5	6.5	868542	923078	1.07922e+06	5.7567e+06	5.00864e+06	5.10346e+06	5.02776e+06	4.29373e+06	1.10389e+06
M137T429	137.132	428.8	7.1	6.04037e+06	6.99641e+06	7.96628e+06	7.98109e+07	7.10781e+07	8.49443e+07	9.27649e+07	1.13991e+08	9.38016e+07
M137T445	137.132	445.1	7.4	1.00134e+07	1.00477e+07	1.0288e+07	1.53731e+08	1.37818e+08	1.42668e+08	1.75085e+08	1.773e+08	1.71983e+08
M137T457	137.132	456.9	7.6	7.42078e+06	8.36275e+06	8.1198e+06	1.44895e+08	1.28956e+08	1.33681e+08	1.54517e+08	1.6012e+08	1.41449e+08
M137T52	137.065	52.1	0.9	6.89568e+06	2.40089e+07	1.78126e+07	1.82419e+07	1.59055e+07	1.79492e+07	1.80639e+07	2.15538e+07	2.22049e+07
M137T53	137.079	53.2	0.9	1.56979e+07	1.54964e+07	1.65983e+07	2.17942e+06	1.18138e+06	1.77705e+06	4.3575e+06	5.77609e+06	6.76092e+06
M137T66	137.065	66.4	1.1	4.46702e+06	1.94071e+07	6.72736e+06	3.31371e+06	1.32031e+07	1.24057e+07	1.0849e+07	4.05812e+06	1.48417e+07
M137T72	137.045	72.4	1.2	1.13928e+07	1.00068e+07	1.01881e+07	1.12416e+07	6.546e+06	8.38544e+06	1.21467e+07	1.34806e+07	1.48777e+07
M137T83	137.059	82.6	1.4	2.74173e+07	1.05868e+07	2.36109e+07	6.2681e+06	1.9671e+06	5.33094e+06	2.0007e+06	6.68062e+06	2.49926e+06
M138T198	138.022	198.4	3.3	1.55446e+06	2.4304e+06	2.21148e+06	1.38805e+06	954986	1.28522e+06	1.21838e+06	1.09795e+06	740371
M138T227	138.054	226.6	3.8	130779	192778	153411	2.91311e+06	2.67688e+06	3.42345e+06	5.10529e+06	6.01862e+06	5.69703e+06
M138T230	137.533	230.5	3.8	45010.3	14452.9	199195	1.63601e+06	1.49409e+06	1.32543e+06	1.12145e+06	959596	798582
M138T33	137.988	33.3	0.6	1.93593e+07	1.53831e+07	2.75489e+07	1.33791e+07	1.16419e+07	1.13424e+07	1.25373e+07	1.07659e+07	1.14877e+07
M138T359	138.135	358.9	6	336935	611207	722883	2.634e+06	2.3133e+06	2.3401e+06	807407	3.80133e+06	2.95765e+06
M138T429	138.135	428.7	7.1	49458.1	173002	207930	7.6432e+06	7.27426e+06	7.47592e+06	1.00345e+07	9.86017e+06	9.56462e+06
M138T445	138.135	445.2	7.4	45560.3	186542	184499	1.64323e+07	1.49885e+07	1.58735e+07	1.79282e+07	1.93731e+07	1.8221e+07
M138T457	138.135	456.7	7.6	21736.3	51366.6	49163	1.35833e+07	1.32034e+07	1.27756e+07	1.4281e+07	1.53267e+07	1.43381e+07
M138T52	138.054	51.7	0.9	396093	351784	530334	1.9826e+06	4.04891e+06	4.43399e+06	1.62073e+07	1.73939e+07	1.65884e+07
M138T63	138.054	62.8	1	667534	757845	806226	4.51204e+06	3.68478e+06	3.99987e+06	1.65012e+07	1.78518e+07	4.42008e+06
M138T68	137.987	68.3	1.1	4.66266e+07	3.75549e+07	3.11141e+07	1.54934e+07	1.82832e+07	1.14021e+07	9.80069e+06	9.07768e+06	8.9488e+06
M138T73	137.524	72.8	1.2	703461	4.92222e+06	5.03911e+06	4.8962e+06	3.94542e+06	3.90909e+06	3.92913e+06	3.66157e+06	3.25413e+06
M138T78	138.09	77.6	1.3	2.31576e+07	3.47044e+07	3.49383e+07	1.20042e+08	1.11666e+08	1.27648e+08	1.51476e+08	1.41806e+08	1.21472e+08
M138T91	138.09	91.4	1.5	4.71709e+06	2.37282e+06	2.35347e+06	2.60485e+07	2.57658e+07	1.01304e+07	1.20359e+07	2.91922e+07	2.59974e+07
M139T106	139.023	105.7	1.8	511427	467198	508028	2.45693e+06	2.72225e+06	2.16748e+06	1.21185e+06	1.24749e+06	1.51521e+06
M139T175	139.038	174.9	2.9	2.14137e+07	2.42296e+07	1.07269e+06	3.52474e+06	599764	693150	8.09686e+06	8.89396e+06	8.42172e+06
M139T218	139.038	218.1	3.6	2.82874e+07	3.57116e+07	2.92342e+07	7.943e+06	8.01828e+06	8.2159e+06	4.83007e+06	6.91224e+06	4.91866e+06
M139T268	139.038	267.8	4.5	1.29392e+07	1.26041e+07	3.62014e+07	7.04418e+06	5.6099e+06	5.56263e+06	1.10424e+06	1.22434e+06	941211
M139T33	138.995	33.3	0.6	3.98915e+06	492192	447200	342269	402747	497364	234968	1.19144e+06	455456
M139T373	139.075	373	6.2	143012	311710	227409	4.77057e+06	4.13651e+06	4.3733e+06	3.51327e+06	3.38382e+06	3.07983e+06
M139T389	139.111	389.3	6.5	517448	2.44734e+06	2.17836e+06	979685	543407	551612	576770	2.1717e+06	1.65335e+06
M139T403	139.111	403.2	6.7	913225	902849	1.06391e+06	2.20619e+06	2.55287e+06	4.28034e+06	1.39317e+06	1.45471e+06	5.37739e+06
M139T41_1	138.51	41.5	0.7	659729	569151	944914	1.83569e+07	9.84338e+06	1.044e+07	7.45047e+06	8.48328e+06	6.84091e+06
M139T41_2	139.017	41.5	0.7	2.48112e+06	894407	3.87988e+06	1.48005e+07	1.11341e+07	1.18148e+07	6.21614e+06	7.49482e+06	5.97489e+06
M139T62	138.511	61.8	1	4.75594e+07	2.85262e+07	3.1236e+07	1.13122e+07	4.78525e+06	8.05459e+06	1.90848e+07	3.94065e+06	3.10474e+06
M139T623	139.148	623.5	10.4	176229	284420	424432	201279	1.45206e+07	1.45128e+07	1.47881e+07	5.2784e+06	4.39709e+06
M139T72	139.049	72.4	1.2	8.60047e+06	1.06695e+07	1.60525e+07	2.77911e+06	3.44031e+06	3.07492e+06	4.31227e+06	3.28682e+06	3.86867e+06
M139T78	139.094	77.6	1.3	1.35469e+06	2.35635e+06	2.61111e+06	9.76669e+06	9.02842e+06	1.01285e+07	1.31109e+07	1.13501e+07	1.01123e+07
M139T93_1	139.038	92.8	1.5	1.56149e+07	1.91571e+07	2.43111e+07	7.12226e+06	5.70323e+06	5.92118e+06	1.58438e+07	1.62916e+07	1.56042e+07
M139T93_2	139.075	93.1	1.6	169509	297348	1.19337e+06	1.48241e+06	1.43323e+06	1.74588e+06	1.20215e+06	1.2131e+06	1.1766e+06
M140T166	140.143	166	2.8	2.39034e+06	2.64521e+06	541431	5.30702e+06	4.94816e+06	5.20382e+06	3.7491e+06	3.73082e+06	3.53828e+06
M140T196	140.07	195.6	3.3	781271	797606	853250	1.68908e+06	7.31412e+06	5.11055e+06	3.64768e+06	918711	2.89438e+06
M140T203	140.046	203	3.4	5.45707e+06	2.61925e+06	2.30182e+06	1.92971e+06	2.3726e+06	1.84824e+06	2.15802e+06	2.37324e+06	1.69654e+06
M140T218	140.042	218	3.6	1.87597e+06	1.99461e+06	640441	354387	372785	481271	643053	726827	638027
M140T246	140.07	246.1	4.1	2.39086e+06	2.94927e+06	572318	3.29501e+06	4.31029e+06	2.13362e+06	1.24005e+06	1.8673e+06	1.85111e+06
M140T35_1	139.962	34.7	0.6	3.27268e+07	2.62273e+07	1.17598e+07	9.25754e+06	7.89464e+06	7.65091e+06	7.04693e+06	7.11967e+06	6.23415e+06
M140T35_2	139.981	34.6	0.6	1.84603e+07	2.27136e+07	2.39043e+07	1.02604e+07	1.3866e+07	1.55314e+07	1.38822e+07	1.3657e+07	1.55601e+07
M140T388	139.583	388.5	6.5	593164	419052	10425	1.34355e+06	1.04806e+06	497635	108221	498530	425649
M140T41_1	139.526	41	0.7	1.09533e+07	8.77846e+06	1.9047e+07	1.68732e+07	1.0478e+07	1.01058e+07	1.13145e+07	1.77048e+07	1.42264e+07
M140T41_2	140.055	40.9	0.7	3.33402e+06	3.79575e+06	3.68309e+06	4.97102e+06	4.42597e+06	3.36206e+06	4.78979e+06	4.61768e+06	3.47762e+06
M140T53	139.914	52.9	0.9	4.8588e+07	5.2422e+07	6.699e+07	6.16096e+06	5.11811e+06	4.9158e+06	2.32318e+06	697176	460267
M140T64	139.53	64.1	1.1	7.27876e+06	9.30348e+06	1.07098e+07	4.19828e+06	4.04547e+07	4.41752e+07	8.75678e+06	1.72177e+07	9.17109e+06
M140T92_1	140.042	92.5	1.5	4.50308e+06	930184	1.16e+06	878959	1.05474e+06	1.16022e+06	847348	808719	862250
M140T92_2	140.107	92.5	1.5	617520	705753	854986	2.66356e+06	2.16191e+06	2.5178e+06	1.99832e+06	1.84722e+06	780464
M140T94	140.07	94.3	1.6	784205	953962	1.08772e+06	4.40434e+06	3.10779e+06	3.32222e+06	1.006e+06	4.59684e+06	3.00528e+06
M141T199	141.01	198.9	3.3	3.35328e+06	4.08448e+06	1.05846e+06	2.83538e+06	2.47711e+06	2.35271e+06	2.86529e+06	2.66506e+06	2.85101e+06
M141T234	141.053	234.3	3.9	9.94195e+06	1.13582e+07	1.0343e+07	8.91428e+06	8.79825e+06	6.33444e+06	7.35476e+06	7.45764e+06	7.20191e+06
M141T250	141.09	249.6	4.2	5.9637e+06	1.13477e+07	7.02596e+06	8.18922e+06	6.54193e+06	7.08127e+06	6.31235e+06	1.08018e+07	7.6758e+06
M141T263	141.054	262.8	4.4	1.7062e+07	1.98888e+07	2.06087e+07	5.32778e+06	5.07341e+06	5.25075e+06	4.27027e+06	4.12528e+06	4.0098e+06
M141T276	141.09	276.4	4.6	795908	901739	1.27522e+06	2.03571e+07	1.79568e+07	1.87102e+07	8.02868e+06	7.89694e+06	7.55977e+06
M141T331	141.091	331.4	5.5	276098	382211	429056	4.21138e+06	5.33575e+06	4.67456e+06	1.86363e+06	598890	2.14402e+06
M141T34	140.995	34.1	0.6	1.83635e+07	1.53177e+07	7.89653e+06	6.30262e+06	5.84151e+06	5.89876e+06	5.50747e+06	4.65269e+06	5.3776e+06
M141T41	141.05	41.1	0.7	7.59835e+07	8.05758e+07	9.25873e+07	1.03626e+08	8.34369e+07	8.62714e+07	8.45976e+07	8.59297e+07	8.04019e+07
M141T53	141.054	53.5	0.9	425943	2.15817e+06	2.42305e+06	3.63955e+06	3.06691e+06	954311	5.15101e+06	1.25767e+06	4.49445e+06
M141T70	141.053	69.9	1.2	5.77581e+06	6.33677e+06	5.83382e+06	1.06486e+07	6.54835e+06	8.66338e+06	9.47339e+06	1.38835e+07	1.40637e+07
M141T73	141.016	72.5	1.2	965960	3.73607e+06	6.78898e+06	4.72336e+06	3.59462e+06	1.25777e+06	5.59279e+06	3.89375e+06	3.64599e+06
M142T112	142.049	111.5	1.9	1.48655e+08	6.74212e+07	2.63237e+06	1.41565e+06	1.24537e+06	986690	2.15149e+06	2.30775e+06	2.30379e+06
M142T113	142.122	112.9	1.9	474851	622182	702554	1.60334e+06	1.42747e+06	1.54489e+06	2.48361e+06	2.23859e+06	2.02713e+06
M142T119	142.06	118.7	2	292269	381132	406454	572084	872826	383863	1.40326e+06	1.67161e+06	1.65501e+06
M142T124	142.086	124.5	2.1	393695	477551	546293	6.78753e+06	5.60142e+06	5.82351e+06	3.84249e+06	4.89142e+06	3.23475e+06
M142T222	141.956	222.4	3.7	1.33309e+09	1.93489e+08	1.01926e+08	2.92614e+08	9.04062e+07	5.07187e+07	5.22667e+07	2.14148e+07	1.82482e+07
M142T34	141.983	33.8	0.6	2.97389e+06	4.72184e+06	5.9434e+06	2.88824e+06	2.228e+06	2.32995e+06	2.55895e+06	2.79584e+06	2.49282e+06
M142T35	141.957	34.7	0.6	6.3828e+08	4.14193e+08	1.31901e+08	1.20876e+08	1.03838e+08	1.40296e+08	1.15492e+08	6.55366e+07	1.19982e+08
M142T41_1	142.034	41.1	0.7	6.42588e+06	8.16984e+06	8.32495e+06	9.33546e+06	9.28127e+06	1.03324e+07	6.7432e+06	8.42458e+06	7.90009e+06
M142T41_2	142.051	41.2	0.7	8.15347e+06	9.81712e+06	1.12212e+07	1.06204e+07	7.92459e+06	8.3095e+06	8.32912e+06	9.3946e+06	8.75357e+06
M142T42	142.097	41.6	0.7	2.18504e+06	2.48565e+06	2.63297e+06	1.40248e+07	1.21137e+07	1.13478e+07	9.18125e+06	1.02184e+07	9.22654e+06
M142T71	142.086	71.4	1.2	4.61786e+06	6.06707e+06	6.1185e+06	9.31923e+06	7.91838e+06	7.44296e+06	6.61273e+06	7.31025e+06	8.45674e+06
M142T79	142.049	79	1.3	4.00161e+06	4.39901e+06	4.94295e+06	1.80414e+06	2.37717e+06	2.32942e+07	3.60252e+06	3.13424e+06	2.9298e+06
M142T95	142.086	95	1.6	860862	2.98844e+06	3.57233e+06	6.26073e+06	8.80637e+06	8.98965e+06	3.98114e+06	8.71991e+06	4.67376e+06
M143T193	143.071	193.2	3.2	661692	687880	726785	593709	556236	585393	1.01919e+06	925951	1.10193e+06
M143T252	143.07	252.1	4.2	820638	904714	1.08152e+06	5.98378e+06	4.51391e+06	1.2754e+06	7.54297e+06	8.74417e+06	7.17549e+06
M143T269	143.018	268.7	4.5	1.40509e+06	1.46927e+06	1.69369e+06	4.58217e+06	4.74968e+06	1.16745e+06	4.85184e+06	4.89099e+06	4.59464e+06
M143T273	143.106	272.6	4.5	7.88722e+06	8.39998e+06	5.5788e+07	1.66185e+07	8.14863e+06	8.37796e+06	1.18537e+07	3.25288e+06	8.53305e+06
M143T295	143.106	295.2	4.9	1.52578e+08	4.72693e+07	4.92735e+07	1.67261e+07	1.97844e+07	3.95504e+07	2.51109e+07	3.20885e+07	3.17003e+07
M143T322	143.106	322.1	5.4	5.70674e+06	2.78768e+07	3.02165e+07	3.39568e+06	1.07559e+07	1.21869e+07	1.14472e+07	1.15949e+07	1.1154e+07
M143T33	142.99	32.9	0.5	6.05185e+06	4.52788e+06	2.92496e+06	2.46358e+06	2.11012e+06	1.5859e+06	1.59263e+06	1.33915e+06	2.05085e+06
M143T334	143.106	334.4	5.6	5.38191e+07	6.65062e+07	7.21934e+07	2.84221e+07	2.64452e+07	2.63117e+07	2.46321e+07	2.64361e+07	2.52243e+07
M143T35	142.962	34.6	0.6	2.78845e+07	1.39144e+07	5.14548e+06	4.08618e+06	3.62079e+06	4.06209e+06	2.90844e+06	3.18648e+06	2.77923e+06
M143T41	143.048	41.2	0.7	1.39577e+07	1.37701e+07	1.69158e+07	6.09283e+06	4.67655e+06	4.63327e+06	9.94077e+06	1.40131e+07	1.43238e+07
M143T52	143.081	52.1	0.9	889414	2.75511e+06	2.66726e+06	3.43091e+06	1.3269e+06	2.15613e+06	7.79965e+06	8.02922e+06	8.371e+06
M143T54	143.033	54.1	0.9	4.19389e+06	4.61205e+06	1.02213e+07	9.23124e+06	1.18047e+07	1.28248e+07	1.15741e+07	6.07396e+06	5.29352e+06
M143T572	143.081	571.5	9.5	7.8749e+06	9.10354e+06	2.37985e+07	3.68111e+07	2.11702e+07	3.23178e+06	5.24874e+06	3.94688e+07	5.5475e+06
M143T579	143.081	579.1	9.7	9.0881e+06	1.0096e+07	5.11495e+07	2.59722e+07	1.33951e+07	5.53649e+06	6.28715e+06	1.5499e+07	7.52812e+07
M143T58	143.05	58.3	1	1.48401e+07	1.53956e+07	1.23256e+07	5.65087e+07	4.52092e+07	4.52263e+07	3.13384e+07	1.7793e+07	1.56826e+07
M143T597	143.081	597.2	10	4.70168e+07	5.10016e+07	9.12829e+07	1.09866e+07	8.93709e+06	2.20644e+07	3.76328e+07	4.25169e+07	4.15941e+07
M143T608	143.082	607.8	10.1	1.55483e+07	1.823e+07	1.8236e+07	6.46416e+07	9.75385e+06	3.50099e+07	4.39472e+07	4.50818e+07	3.69773e+07
M143T623	143.082	622.8	10.4	1.13867e+07	5.08429e+07	1.4267e+07	1.1246e+07	2.55899e+07	3.13336e+07	6.94056e+06	3.04226e+07	6.89023e+06
M143T632	143.081	631.7	10.5	6.7271e+07	7.48631e+07	1.32101e+08	1.10335e+07	3.68697e+07	3.5808e+07	3.96468e+07	4.40082e+07	3.68905e+07
M143T652	143.082	652.1	10.9	1.73294e+07	4.76753e+07	8.76772e+07	1.59921e+08	3.37645e+07	6.77719e+07	5.11594e+07	1.50741e+08	1.28879e+08
M143T685	143.081	685.1	11.4	2.11902e+08	1.94502e+08	2.1491e+08	3.4462e+07	3.99855e+07	5.08135e+07	6.77658e+07	3.1578e+07	2.08358e+07
M143T69	142.966	68.5	1.1	1.10327e+07	1.30831e+07	1.53179e+07	8.00241e+06	6.67915e+06	7.95768e+06	5.81914e+06	3.16935e+06	4.67326e+06
M143T72	143.034	72.4	1.2	2.12358e+07	2.32909e+07	2.49583e+07	3.84214e+07	1.79601e+07	1.93153e+07	1.82047e+07	3.51423e+07	1.74064e+07
M144T117	144.101	116.7	1.9	6.17412e+06	7.00594e+06	8.42178e+06	3.01654e+06	2.5274e+06	2.54622e+06	1.04362e+07	1.06581e+07	2.6869e+07
M144T194	144.079	194	3.2	2.00296e+06	2.24449e+06	2.38509e+06	1.58128e+06	1.32943e+06	1.41035e+06	2.26035e+06	2.36322e+06	2.25947e+06
M144T215	144.101	215.5	3.6	2.66466e+07	2.77752e+07	2.80312e+07	2.04304e+07	1.86078e+07	1.96912e+07	3.94948e+07	4.23801e+07	3.9997e+07
M144T33	143.958	33	0.6	2.20009e+07	1.02107e+07	9.72185e+06	4.37807e+06	6.551e+06	4.38933e+06	6.56198e+06	6.88391e+06	4.47043e+06
M144T376	144.138	375.7	6.3	3.42366e+06	2.47187e+06	3.49877e+06	1.8536e+06	1.58962e+06	1.77899e+06	2.35658e+06	1.76957e+06	1.81685e+06
M144T41	143.996	41.4	0.7	8.90287e+07	1.01082e+08	1.09489e+08	4.29303e+08	3.53627e+08	3.75918e+08	1.94684e+08	2.08969e+08	1.96789e+08
M144T44	144.047	44.1	0.7	8.91492e+06	1.07557e+07	1.92672e+07	3.89894e+06	1.92152e+06	1.38258e+06	2.31979e+06	3.36662e+06	3.39927e+07
M144T51	144.065	50.9	0.8	1.15277e+07	1.20177e+07	1.30002e+07	1.33259e+07	1.22076e+07	1.17722e+07	2.21771e+07	2.09622e+07	2.41646e+07
M144T52	144.138	52.3	0.9	5.13657e+06	5.71473e+06	6.09841e+06	5.08119e+06	5.12387e+06	5.53206e+06	9.70034e+06	9.18089e+06	8.05547e+06
M144T53	144.101	53.4	0.9	3.60022e+07	3.67058e+07	3.69376e+06	3.51862e+06	9.47916e+07	2.63236e+06	7.0647e+06	2.10818e+08	7.63593e+06
M144T70	144.103	70.4	1.2	1.51089e+07	1.48702e+07	4.99999e+07	1.09925e+07	4.3027e+07	1.02509e+07	2.67682e+07	3.23196e+07	2.04486e+08
M144T72	144.065	72.4	1.2	1.14439e+07	1.57996e+07	1.3365e+07	1.04385e+07	9.00213e+06	8.67095e+06	1.07334e+07	1.43507e+07	1.47974e+07
M144T82	144.051	81.7	1.4	2.22084e+06	2.28283e+06	2.53661e+06	4.53989e+06	4.79394e+06	6.23284e+06	3.34512e+06	1.57095e+06	1.55379e+06
M144T94	144.101	93.8	1.6	3.60108e+06	3.24698e+06	3.62588e+06	2.98406e+06	1.354e+07	5.13984e+06	9.44037e+06	2.39681e+07	3.78079e+06
M144T97	144.047	97.5	1.6	3.07393e+06	3.44389e+06	3.79847e+06	4.27119e+06	3.71203e+06	3.75191e+06	4.63713e+06	4.93341e+06	4.40056e+06
M145T139	145.049	139	2.3	1.17138e+08	4.80084e+07	7.04697e+07	9.33043e+07	1.36087e+08	1.30392e+08	1.60529e+08	1.56415e+08	3.09175e+08
M145T160	145.085	159.7	2.7	1.18415e+07	1.12607e+07	1.1145e+07	9.23646e+06	854286	1.70089e+06	1.50931e+06	1.677e+06	1.70056e+06
M145T170	145.047	170.3	2.8	1.16511e+08	1.51759e+08	5.09257e+07	8.60193e+07	1.07678e+08	2.5095e+07	5.3501e+07	1.31222e+08	6.38786e+07
M145T199	145.05	199.3	3.3	1.38928e+08	1.55191e+08	1.07626e+07	7.54307e+07	1.44187e+08	6.25501e+07	9.86639e+06	7.95469e+07	4.32236e+07
M145T212	145.085	212.3	3.5	7.39522e+06	9.03917e+06	7.55393e+06	1.35999e+07	1.19573e+07	1.34267e+07	2.17548e+07	2.34641e+07	2.2783e+07
M145T215	145.105	215.5	3.6	1.60299e+06	1.53347e+06	4.03492e+06	1.1151e+06	1.23628e+06	1.21085e+06	2.29922e+06	2.68651e+06	2.48821e+06
M145T221	145.047	221.5	3.7	1.24146e+08	2.28515e+08	1.72329e+08	6.33973e+07	1.45155e+08	9.51354e+07	9.95987e+07	1.70977e+08	1.5383e+08
M145T249	145.048	249.2	4.2	1.14857e+08	8.93924e+07	1.23775e+08	2.28233e+07	4.57194e+07	5.93932e+07	7.56108e+07	1.13366e+08	1.11805e+08
M145T252	145.1	252.1	4.2	8.97507e+06	9.97146e+06	1.07919e+07	2.60161e+07	2.35559e+07	2.62038e+07	3.54895e+07	3.99711e+07	3.35966e+07
M145T269	145.047	268.8	4.5	1.63228e+08	1.57843e+08	1.65206e+08	1.41263e+08	1.18999e+08	1.09652e+08	1.59396e+08	1.50566e+08	1.53566e+08
M145T289	145.122	289.5	4.8	5.11516e+06	1.42856e+07	1.39341e+07	1.95922e+07	1.86428e+07	1.85828e+07	2.98799e+07	3.04758e+07	2.6399e+07
M145T294	145.049	294.1	4.9	2.1915e+08	2.35577e+08	2.57271e+08	3.2423e+08	2.91155e+08	3.0043e+08	2.62224e+08	2.82603e+08	2.5925e+08
M145T298	145.028	298.3	5	2.46378e+07	2.71703e+07	3.07269e+07	5.44318e+06	4.52066e+06	4.66317e+06	4.44412e+06	5.59767e+06	5.78384e+06
M145T310	145.028	309.8	5.2	2.03155e+07	2.67554e+06	2.45358e+07	2.23196e+07	4.89326e+06	6.22337e+06	5.82725e+06	4.44748e+06	4.14486e+06
M145T321	145.122	321.2	5.4	1.16601e+07	3.08652e+07	2.56453e+07	3.16216e+07	2.87451e+07	2.97116e+07	1.66033e+07	1.71873e+07	1.64151e+07
M145T326	145.028	325.8	5.4	1.45197e+07	1.62776e+07	1.64012e+07	4.83838e+06	4.55925e+06	4.66604e+06	1.30372e+07	3.43326e+06	3.04574e+06
M145T34	144.982	33.5	0.6	2.82678e+07	2.68872e+07	1.31513e+07	1.10588e+07	8.21478e+06	7.47936e+06	8.18087e+06	8.79254e+06	8.352e+06
M145T370	145.047	370.5	6.2	1.84437e+07	5.41612e+07	7.86222e+06	1.47796e+07	1.31706e+07	1.35345e+07	7.95557e+07	4.30274e+07	6.17648e+07
M145T41	145	41.3	0.7	4.42195e+06	4.56657e+06	4.88299e+06	1.51249e+07	1.11495e+07	1.2888e+07	6.35806e+06	6.8762e+06	6.22514e+06
M145T43_1	145.133	42.5	0.7	5.60368e+06	5.77784e+06	6.73739e+06	7.64884e+07	5.65455e+07	6.50435e+07	4.58545e+07	5.4075e+07	4.82544e+07
M145T43_2	145.144	43.3	0.7	2.29231e+06	2.57531e+06	3.048e+06	4.4382e+07	3.63282e+07	3.85428e+07	2.01374e+07	2.1395e+07	2.1584e+07
M145T53	145.105	53.1	0.9	1.81793e+06	5.63426e+06	2.17296e+06	8.32139e+06	6.78396e+06	6.6546e+06	1.27783e+07	6.86557e+06	7.26738e+06
M145T556	144.981	555.7	9.3	8.73383e+07	9.54003e+07	4.39068e+07	1.33863e+07	5.63282e+07	6.1804e+07	4.0541e+07	3.8293e+07	3.20644e+07
M145T579	144.982	578.7	9.6	2.51334e+08	2.22298e+08	2.85067e+08	1.1117e+08	5.75494e+07	2.66925e+07	1.88314e+08	3.33817e+07	8.87258e+06
M145T596	144.982	595.5	9.9	2.8636e+08	1.57219e+08	3.06289e+08	3.9662e+07	1.15591e+08	1.0926e+08	3.00254e+07	3.25841e+07	1.01577e+08
M145T60	145.05	60.1	1	1.12386e+08	1.27407e+08	1.2983e+08	2.80066e+07	7.54949e+07	2.64548e+07	5.87414e+08	5.02494e+08	4.48382e+08
M145T608	144.982	607.6	10.1	2.51495e+08	2.83293e+08	6.51465e+07	1.61359e+08	1.22985e+08	1.30726e+08	1.07094e+08	1.27069e+08	9.03593e+07
M145T632	144.982	632.1	10.5	4.90449e+08	7.05268e+07	8.15612e+07	4.69315e+07	1.16178e+08	1.14834e+08	3.54909e+07	1.28055e+08	1.78331e+08
M145T652	144.981	651.8	10.9	8.33805e+07	1.06529e+08	1.30822e+08	9.12065e+08	1.03036e+08	2.19192e+08	3.1727e+08	1.51349e+08	3.83956e+08
M145T67	144.982	67.4	1.1	3.50148e+07	8.48593e+06	1.44289e+07	2.85536e+06	2.81239e+06	3.38719e+06	5.34684e+06	3.91136e+07	2.35203e+06
M145T688	144.98	688.5	11.5	8.30035e+08	4.45406e+08	4.41971e+08	1.968e+08	1.46313e+08	2.08028e+08	2.34837e+08	2.41418e+08	1.88877e+08
M145T69	145.105	69.2	1.2	1.1198e+07	1.11098e+07	1.14026e+07	9.87146e+06	3.00443e+06	8.34454e+06	7.12519e+06	1.44131e+07	1.33755e+07
M145T73	145.05	72.6	1.2	1.12829e+08	1.17877e+08	1.21032e+08	4.22304e+08	1.27489e+08	3.75902e+08	1.62615e+07	1.80999e+07	1.83535e+07
M145T97	145.086	96.5	1.6	1.07121e+07	9.04786e+06	1.40835e+06	2.30272e+06	1.81437e+06	2.78612e+06	4.85201e+06	4.87702e+06	4.62542e+06
M146T127	146.165	127.2	2.1	122310	32797.4	6999.05	1.43752e+06	1.32537e+06	1.24432e+06	8.80103e+07	9.38574e+07	8.72351e+07
M146T187	146.117	186.6	3.1	4.6489e+06	5.83271e+06	3.54949e+06	6.54043e+06	6.13068e+06	6.31176e+06	7.90541e+06	8.02359e+06	8.25894e+06
M146T193	146.059	193.2	3.2	2.79034e+06	2.55463e+06	3.16882e+06	1.15605e+07	1.04753e+07	1.0846e+07	1.49475e+07	1.62723e+07	1.47499e+07
M146T212	146.089	212.4	3.5	1.34727e+06	1.41265e+06	1.48157e+06	678685	639455	694023	1.20291e+06	1.3126e+06	1.2767e+06
M146T295	146.052	294.6	4.9	1.47428e+07	1.86054e+07	1.74769e+07	1.87723e+07	1.8364e+07	1.79989e+07	1.5906e+07	2.07814e+07	1.67181e+07
M146T321	146.059	321.2	5.4	5.72756e+06	5.87346e+06	5.94458e+06	1.41522e+07	1.30759e+07	1.28867e+07	1.99723e+07	2.11352e+07	1.96858e+07
M146T33	145.954	33.2	0.6	7.5881e+06	3.47045e+06	3.49367e+06	2.64483e+06	2.48661e+06	2.6267e+06	2.2603e+06	1.9461e+06	1.86264e+06
M146T40	146.165	40	0.7	8.75395e+06	8.28162e+06	7.96568e+06	2.02323e+07	1.49181e+07	1.37886e+07	7.36843e+06	5.9661e+06	6.45258e+06
M146T41	146.029	41.1	0.7	1.1046e+08	1.24052e+08	1.30224e+08	1.42896e+08	1.28298e+08	1.37382e+08	1.13429e+08	1.18759e+08	1.16522e+08
M146T43	146.136	42.9	0.7	478818	611463	787847	5.05689e+06	4.21852e+06	4.50017e+06	697402	3.33926e+06	2.67476e+06
M146T54_1	146.092	53.6	0.9	2.01353e+07	1.24473e+07	2.24256e+07	9.6063e+06	9.3641e+06	4.54485e+06	3.45529e+07	3.85499e+07	3.81059e+07
M146T54_2	146.117	53.5	0.9	5.28792e+07	5.30703e+07	5.63191e+07	1.67011e+07	1.63932e+07	1.71486e+07	1.75548e+07	2.5094e+07	2.22105e+07
M146T68	146.092	68.1	1.1	1.33131e+07	3.36899e+07	1.83005e+07	8.78633e+06	9.34125e+06	1.7979e+07	2.66787e+07	2.34491e+07	4.44428e+07
M146T69	146.117	69	1.1	3.20116e+07	4.43907e+07	6.43239e+07	3.91984e+06	3.69156e+06	8.69998e+06	1.14336e+07	1.01173e+07	1.17573e+07
M146T73	145.512	72.6	1.2	6.20677e+06	8.64069e+06	8.52126e+06	3.44235e+06	5.74288e+06	1.43535e+07	3.39615e+06	579810	451859
M146T86	146.081	85.8	1.4	1.80038e+07	2.08565e+07	2.35777e+07	5.89248e+07	2.07936e+07	5.70696e+07	2.36738e+07	8.28035e+07	7.53128e+07
M147T125	147.078	125	2.1	1.33321e+06	5.44718e+06	5.16976e+06	2.96346e+06	1.45719e+06	3.19695e+06	4.91347e+06	5.65643e+06	4.64092e+06
M147T187	147.12	187.2	3.1	169578	299095	247656	154733	289300	318692	386742	373435	496623
M147T235	147.043	234.9	3.9	3.01537e+07	2.91205e+07	3.03146e+07	7.56887e+07	6.73729e+07	6.89703e+07	8.31189e+07	9.12166e+07	6.93956e+07
M147T247	147.043	247.5	4.1	3.42857e+07	3.62488e+07	3.74676e+07	5.73154e+07	4.52185e+07	4.98289e+07	6.64008e+07	6.72173e+07	8.78811e+07
M147T254	147.08	253.8	4.2	3.29449e+06	3.43565e+06	4.7028e+06	4.15949e+06	2.87559e+06	7.15701e+06	5.84393e+06	9.36987e+06	7.13279e+06
M147T257	147.116	257.3	4.3	3.62798e+06	1.79361e+07	1.67668e+07	2.50406e+07	2.11033e+07	2.38902e+07	1.52052e+07	2.41232e+07	1.43319e+07
M147T258	147.137	257.8	4.3	2.13688e+06	3.40439e+06	2.90088e+06	6.35461e+06	5.31374e+06	5.57096e+06	2.17197e+07	2.44261e+07	2.17348e+07
M147T263	147.065	262.8	4.4	1.04698e+07	7.92529e+06	1.23864e+07	4.4103e+06	3.48215e+06	357814	4.09632e+06	4.78959e+06	4.01401e+06
M147T268	147.043	267.9	4.5	1.87442e+06	6.39836e+06	1.23471e+07	1.69768e+07	1.37201e+07	1.68342e+07	3.37747e+06	3.8063e+06	3.38711e+06
M147T284	147.137	284.4	4.7	3.67967e+06	3.5269e+06	5.04713e+06	7.49885e+06	6.39247e+06	7.20656e+06	1.44132e+07	1.64575e+07	1.60688e+07
M147T294_1	147.028	294.3	4.9	1.94095e+06	1.91305e+06	6.72447e+06	7.74179e+06	7.14414e+06	7.07153e+06	7.23598e+06	6.49902e+06	7.02238e+06
M147T294_2	147.042	294.5	4.9	2.67674e+06	2.84572e+06	3.78717e+06	4.97387e+07	6.30034e+07	7.58033e+07	6.88279e+07	5.8269e+07	5.7982e+07
M147T321	147.042	321.2	5.4	1.82647e+06	1.81582e+06	1.91054e+06	1.97161e+07	1.74246e+07	1.78095e+07	4.66764e+07	4.78392e+07	4.79304e+07
M147T34_1	146.961	34	0.6	1.88085e+06	2.81465e+06	2.39407e+06	1.76969e+06	1.58339e+06	1.67023e+06	2.04877e+06	2.6662e+06	1.81953e+06
M147T34_2	146.98	33.6	0.6	1.23379e+07	1.09953e+07	1.08393e+07	4.93498e+06	3.77776e+06	3.39563e+06	3.45263e+06	3.56e+06	3.28648e+06
M147T381	147.116	380.6	6.3	455730	530127	536366	4.54532e+06	3.67182e+06	3.86865e+06	2.32772e+06	2.63394e+06	2.21051e+06
M147T41	147.03	41	0.7	1.29284e+07	1.38184e+07	1.47519e+07	1.48694e+07	1.44179e+07	1.56403e+07	1.26233e+07	1.23942e+07	1.30759e+07
M147T43	147.112	43.3	0.7	6.14987e+06	5.65114e+06	7.37562e+06	6.31381e+06	4.51813e+06	5.05811e+06	1.26574e+07	1.34347e+07	1.25731e+07
M147T48	147.076	48.2	0.8	7.08515e+08	7.68387e+08	7.98645e+08	3.17468e+08	2.82043e+08	2.93832e+08	5.13601e+08	5.33628e+08	5.26317e+08
M147T558	146.98	558.1	9.3	4.50152e+07	1.58286e+08	5.03183e+07	2.25627e+07	2.8397e+07	6.38214e+06	6.61344e+06	7.22111e+06	6.74108e+06
M147T572	146.98	572.1	9.5	5.12395e+07	1.17112e+07	1.15067e+07	2.76736e+07	5.13797e+06	2.32305e+07	5.11205e+06	2.7127e+07	1.10553e+07
M147T58	147.076	57.9	1	4.40679e+08	4.72332e+08	5.35587e+08	2.32174e+08	1.96442e+08	2.02977e+08	3.79072e+08	3.8919e+08	1.31399e+08
M147T581	146.98	581.2	9.7	5.38875e+07	1.68186e+07	9.17058e+06	3.8054e+07	3.13327e+07	2.8354e+07	3.18626e+07	5.49997e+07	5.81014e+07
M147T596	146.98	595.5	9.9	7.59138e+07	1.03342e+08	1.06326e+08	1.44985e+07	7.3997e+07	3.81714e+07	4.77848e+07	1.20705e+07	4.44933e+07
M147T608	146.98	607.8	10.1	1.0478e+08	1.15611e+08	1.18543e+08	7.71511e+07	4.81313e+07	6.08054e+07	4.61832e+07	5.13336e+07	4.93126e+07
M147T632	146.98	632.3	10.5	1.11182e+08	2.78068e+08	3.48997e+07	6.06973e+07	4.46715e+07	4.94463e+07	8.54863e+07	8.94209e+07	1.44099e+07
M147T653	146.98	652.5	10.9	4.9413e+07	6.09409e+07	7.26551e+07	8.60461e+07	8.46096e+07	1.73804e+08	1.68701e+08	6.21665e+07	1.36939e+08
M147T664	146.98	663.7	11.1	2.62963e+08	1.14989e+07	2.66334e+07	7.73758e+07	9.23752e+06	1.22739e+07	1.2875e+07	7.00872e+07	1.62654e+07
M147T67	146.961	67.5	1.1	2.56978e+06	2.37949e+06	6.04959e+06	763005	1.26017e+06	2.0879e+06	1.85287e+06	2.00807e+06	2.05167e+06
M147T688	146.98	687.9	11.5	1.05464e+08	2.36109e+08	4.25693e+07	7.24482e+07	3.68246e+07	8.24557e+07	1.00317e+08	1.01524e+08	1.9554e+07
M147T72	147.065	72.4	1.2	1.69972e+07	1.40571e+07	1.9052e+07	3.59162e+06	4.55895e+06	7.63443e+06	2.34522e+06	2.8387e+06	1.98343e+06
M147T73	147.043	72.5	1.2	6.47508e+06	5.70478e+06	6.76013e+06	5.15909e+06	4.60041e+06	3.08254e+06	5.42911e+06	6.97036e+06	1.91387e+06
M147T86	147.084	86	1.4	4.09454e+06	3.11698e+06	4.48585e+06	1.21723e+06	1.17659e+06	1.12467e+06	1.50734e+06	941432	4.99016e+06
M147T91	147.043	91.1	1.5	7.0097e+06	822552	7.85601e+06	1.13037e+07	9.92959e+06	1.17609e+07	1.173e+07	7.02014e+06	7.40135e+06
M148T235	148.047	234.9	3.9	2.39581e+06	2.62324e+06	926496	6.80158e+06	6.07693e+06	5.98893e+06	7.80055e+06	8.65527e+06	8.08906e+06
M148T248	148.047	247.7	4.1	2.78855e+06	2.59213e+06	758842	5.39506e+06	5.35225e+06	985410	7.03682e+06	1.84223e+06	5.68934e+06
M148T388	147.572	387.9	6.5	291026	376735	356581	1.1888e+06	983939	897133	589067	778763	803770
M148T41_1	147.515	41.3	0.7	4.35095e+06	601227	5.18724e+06	1.60429e+07	1.05789e+07	1.16045e+07	7.76582e+06	9.40885e+06	7.58385e+06
M148T41_2	147.989	41.3	0.7	4.01409e+06	4.69827e+06	4.3672e+06	9.93684e+06	8.52338e+06	7.52894e+06	4.11531e+06	4.93783e+06	4.08724e+06
M148T41_3	148.027	41.2	0.7	1.49854e+07	1.76175e+07	1.73034e+07	1.96863e+07	1.78462e+07	1.94421e+07	1.51744e+07	1.68399e+07	1.65199e+07
M148T48	148.079	48.3	0.8	3.60706e+07	4.38878e+07	4.47828e+07	1.72126e+07	1.41662e+07	1.58164e+07	2.75136e+07	2.77603e+07	2.73182e+07
M148T49	148.06	48.8	0.8	4.88964e+08	5.31545e+08	5.83997e+08	2.26453e+08	2.01074e+08	2.10895e+08	3.7349e+08	3.82414e+08	3.72464e+08
M148T52	148.107	52.5	0.9	1.33748e+07	6.67264e+07	1.44724e+07	1.04864e+07	9.72048e+06	8.599e+06	3.12754e+07	3.41923e+07	3.30888e+07
M148T53	148.096	53.1	0.9	8.9481e+07	1.02609e+08	1.04428e+08	4.23397e+06	4.49637e+07	3.20714e+06	4.06576e+06	4.83414e+06	5.83989e+06
M148T59_1	148.06	59	1	3.53269e+08	3.70618e+08	4.00179e+08	1.65118e+08	1.48746e+08	1.53348e+08	3.03574e+08	3.14298e+08	3.04454e+08
M148T59_2	148.079	58.7	1	2.48663e+07	9.37384e+07	2.82251e+07	1.09746e+07	1.03016e+07	4.10156e+07	8.36788e+07	2.17038e+07	1.05659e+08
M148T67	148.108	66.6	1.1	1.69466e+07	2.2851e+07	1.25716e+07	1.54251e+07	1.46033e+07	1.85795e+07	4.11994e+07	3.76205e+07	3.50377e+07
M148T72	148.042	72.4	1.2	4.53448e+06	5.02089e+06	6.2651e+06	6.2441e+06	5.42951e+06	6.50385e+06	8.33465e+06	8.26057e+06	1.06789e+07
M149T111	149.059	110.7	1.8	8.12291e+06	1.14028e+07	1.27292e+07	8.08159e+06	5.20035e+06	7.18999e+06	1.53794e+07	1.57671e+07	1.52786e+07
M149T131	149.08	130.6	2.2	2.0079e+06	3.23304e+06	3.41435e+06	4.92743e+06	4.5277e+06	4.61884e+06	2.73765e+06	2.74988e+06	2.44097e+06
M149T138	149.059	138.4	2.3	538633	793199	758647	3.79121e+06	3.0906e+06	3.33615e+06	4.40073e+06	5.17002e+06	6.76579e+06
M149T252_1	149.059	251.8	4.2	7.02551e+06	6.98354e+06	1.07168e+07	5.2765e+07	4.6479e+07	4.81796e+07	6.82004e+07	7.47935e+07	5.45445e+07
M149T252_2	149.096	252.2	4.2	4.37514e+07	4.85474e+07	5.42409e+07	3.01561e+07	2.69514e+07	2.78778e+07	7.36768e+07	7.41658e+07	6.85676e+07
M149T257	149.096	257.3	4.3	6.4808e+06	7.74044e+06	7.14237e+06	2.27032e+08	9.67084e+07	1.44554e+08	6.36895e+07	6.38196e+07	1.99197e+07
M149T276	149.096	276	4.6	4.51143e+07	4.8905e+07	5.37617e+07	1.31174e+07	4.3243e+07	4.63361e+07	3.72647e+07	3.94778e+07	3.71313e+07
M149T289	149.096	289.5	4.8	8.09075e+06	9.04756e+06	1.07779e+07	1.11008e+07	2.53875e+07	2.80667e+07	2.33185e+07	2.17397e+07	2.21607e+07
M149T290	149.059	290	4.8	2.17397e+07	2.19808e+07	2.55449e+07	3.1827e+07	2.51528e+07	2.32541e+07	1.95849e+07	2.30104e+07	1.96745e+07
M149T315	149.059	315.2	5.3	2.9567e+06	3.2428e+06	3.8924e+06	6.20056e+06	1.02993e+07	1.2512e+07	8.20218e+06	8.66883e+06	8.19035e+06
M149T318	149.095	318.2	5.3	1.545e+07	1.82255e+07	2.12841e+07	7.25989e+07	7.42009e+07	7.36915e+07	5.09604e+07	2.18798e+07	5.06654e+07
M149T319	149.132	318.9	5.3	9.44175e+06	1.11639e+07	1.24017e+07	8.08469e+06	6.81472e+06	7.33742e+06	6.37819e+06	6.63625e+06	3.83435e+06
M149T328	149.132	328	5.5	2.13238e+07	2.64968e+07	3.048e+07	1.66313e+07	1.45081e+07	1.63434e+07	1.13761e+07	1.18669e+07	1.32509e+07
M149T338	149.096	337.9	5.6	1.57153e+07	1.02944e+07	1.14509e+07	1.99667e+07	4.97514e+06	5.08492e+06	2.25516e+06	1.62878e+07	2.32645e+06
M149T34	148.975	33.5	0.6	3.73576e+07	4.08498e+07	2.70905e+07	1.65307e+07	2.08659e+07	1.78454e+07	2.01248e+07	2.12996e+07	2.30524e+07
M149T354	149.023	354.2	5.9	3.05416e+06	4.24166e+06	3.57779e+06	6.5739e+06	5.74013e+06	6.06455e+06	3.0165e+06	3.73604e+06	4.09575e+06
M149T366	149.132	365.5	6.1	2.0119e+07	2.34448e+07	2.62654e+07	6.28971e+06	5.64763e+06	5.94508e+06	4.68337e+06	5.0057e+06	4.77093e+06
M149T370	149.096	370.1	6.2	1.50051e+07	1.74863e+07	1.89249e+07	6.92529e+07	4.21233e+07	4.3554e+07	1.55124e+07	8.00004e+06	7.17482e+06
M149T399	149.096	399.3	6.7	1.05393e+07	1.23003e+07	1.35983e+07	5.45198e+07	4.98045e+07	5.17492e+07	3.15153e+07	3.34412e+07	3.25103e+07
M149T406	149.023	405.8	6.8	494081	2.35937e+06	2.58413e+06	1.58789e+06	1.59323e+06	2.04015e+06	1.69727e+06	2.10223e+06	2.47396e+06
M149T49	149.063	48.7	0.8	2.55416e+07	2.81131e+07	2.76969e+07	1.11917e+07	1.0245e+07	1.13232e+07	1.86894e+07	1.87521e+07	1.97845e+07
M149T50	149.08	49.9	0.8	4.60757e+06	5.39129e+06	6.70992e+06	3.08831e+06	2.55053e+06	2.3806e+06	5.20501e+06	4.82752e+06	3.00478e+06
M149T506	149.095	506.4	8.4	700172	4.79668e+06	6.76005e+06	1.06749e+07	9.86006e+06	1.02209e+07	5.75211e+06	3.51421e+06	958782
M149T513	149.132	513	8.6	3.24381e+06	4.74394e+06	5.65922e+06	4.53228e+06	5.01739e+06	5.26743e+06	5.67337e+06	2.19579e+06	4.98669e+06
M149T547	149.023	546.9	9.1	3.68006e+07	4.39643e+07	4.7461e+07	3.17116e+07	2.635e+07	2.77555e+07	3.18716e+07	3.02463e+07	3.20381e+07
M149T571	149.132	570.9	9.5	337544	629674	884311	2.34619e+07	7.95755e+06	2.28944e+07	1.0116e+07	8.62296e+06	2.59794e+06
M149T59	149.063	59	1	1.82946e+07	1.94978e+07	2.06484e+07	9.11832e+06	7.61892e+06	8.25086e+06	1.69101e+07	1.77532e+07	1.77925e+07
M149T72	149.031	72.1	1.2	2.83748e+06	3.18559e+06	4.44357e+06	1.48599e+07	1.30254e+07	1.06664e+07	7.15729e+06	5.26957e+06	5.59451e+06
M149T96	149.08	96.4	1.6	413697	556999	725999	3.6053e+06	3.244e+06	2.95399e+06	3.21051e+06	3.35635e+06	2.95123e+06
M150T174	150.055	174	2.9	477484	475789	462908	3.06101e+06	2.51285e+06	2.7442e+06	2.01415e+06	2.04412e+06	1.72018e+06
M150T252	150.099	252.1	4.2	644599	4.13312e+06	3.57812e+06	1.64081e+06	1.44192e+06	1.46974e+06	7.44195e+06	7.50698e+06	6.91441e+06
M150T328	150.135	328.2	5.5	594379	3.89219e+06	2.72586e+06	508966	1.3788e+06	1.81151e+06	955715	970124	340296
M150T33_1	149.956	32.7	0.5	347063	648570	2.44738e+06	2.11846e+06	1.67279e+06	1.68489e+06	680158	526528	688548
M150T33_2	149.977	33.2	0.6	544092	679325	279187	349043	411069	227903	424587	526839	315852
M150T371	150.099	370.5	6.2	1.1878e+06	1.607e+06	1.46859e+06	4.85504e+06	4.12173e+06	4.16613e+06	112386	137733	89658
M150T399	150.099	399.3	6.7	391740	1.05873e+06	435186	5.57053e+06	4.87835e+06	5.35041e+06	3.39859e+06	3.4633e+06	3.21754e+06
M150T42	149.952	41.6	0.7	1.01753e+07	1.1745e+07	1.2587e+07	715398	347844	431572	1.07668e+07	1.3124e+07	1.09601e+07
M150T54	150.055	53.9	0.9	5.86965e+06	7.21106e+06	4.50036e+06	1.63108e+06	1.60562e+06	4.7658e+06	7.58247e+06	2.41411e+06	6.96284e+06
M150T63_1	149.94	63.5	1.1	4.7476e+07	2.62995e+07	2.21294e+07	1.63654e+07	1.11113e+07	1.14769e+07	1.06372e+07	5.05282e+06	6.6651e+06
M150T63_2	150.019	62.9	1	4.32853e+07	2.68096e+07	2.12497e+07	1.2229e+07	8.48936e+06	7.35615e+06	9.42719e+06	2.09383e+07	1.70126e+07
M150T72	150.058	72	1.2	5.02975e+07	6.16972e+07	6.51012e+07	1.10138e+07	2.32061e+07	2.70196e+07	6.14424e+07	6.56653e+07	5.51443e+07
M150T88	150.054	87.8	1.5	4.26339e+06	1.62483e+07	1.72329e+07	5.13213e+07	3.38674e+07	3.40025e+07	2.4104e+07	7.22019e+06	5.83805e+06
M151T141	151.075	140.9	2.3	1.09501e+06	1.4247e+06	2.30255e+06	3.18454e+06	3.29442e+06	2.47146e+06	2.819e+06	3.15407e+06	3.39981e+06
M151T182	151.111	182.3	3	2.44059e+06	4.24079e+06	398158	9.36337e+06	7.29772e+06	8.09916e+06	1.12981e+07	1.18732e+07	2.74e+06
M151T228	151.111	228	3.8	1.14617e+06	1.48316e+06	2.05846e+06	1.22954e+07	1.07222e+07	3.01813e+06	1.61968e+07	1.4937e+07	1.56734e+07
M151T246	151.038	245.9	4.1	2.37216e+07	5.87057e+06	5.20137e+06	1.05596e+07	5.9212e+06	1.85985e+06	6.18455e+06	1.05041e+07	8.33574e+06
M151T258_1	151.111	258.2	4.3	3.99887e+06	4.35919e+06	5.79616e+06	3.19064e+07	6.07932e+07	4.24209e+07	3.31553e+07	2.84298e+07	2.62855e+07
M151T258_2	151.148	257.5	4.3	2.10787e+06	2.36991e+06	3.79326e+06	1.08731e+07	9.38491e+06	1.02341e+07	5.71463e+06	5.6753e+06	5.59237e+06
M151T271	151.075	270.8	4.5	8.60029e+06	1.4172e+07	1.58351e+07	1.42727e+07	1.19556e+07	1.58629e+07	1.51403e+07	1.63831e+07	1.46434e+07
M151T287	151.038	286.7	4.8	1.30797e+07	1.42002e+07	1.46114e+07	2.13983e+06	4.56514e+06	1.7222e+06	1.77533e+07	2.30314e+07	2.09432e+07
M151T297	151.075	296.6	4.9	4.47981e+06	5.09845e+06	5.86348e+06	8.73227e+06	1.30071e+07	1.00173e+07	1.06479e+07	4.26239e+06	5.66837e+06
M151T311	151.038	310.6	5.2	4.58975e+06	5.55465e+06	6.42269e+06	1.02157e+06	1.13755e+06	1.67996e+06	1.35506e+06	1.71472e+06	1.55648e+06
M151T378	151.111	377.7	6.3	7.94037e+06	9.48107e+06	1.07112e+07	5.66681e+07	4.89145e+07	5.12754e+07	5.45086e+07	5.7728e+07	5.53573e+07
M151T41	151.034	41.1	0.7	1.79909e+09	1.96724e+09	2.1217e+09	2.52582e+09	2.04747e+09	2.15297e+09	1.88253e+09	2.0432e+09	1.90759e+09
M151T421	151.111	420.9	7	1.73063e+07	1.83443e+07	5.15765e+07	5.29176e+08	4.71468e+08	4.79898e+08	7.9593e+08	8.54727e+08	7.95671e+08
M151T462	151.111	462	7.7	1.11235e+06	5.26507e+06	6.51842e+06	7.84269e+07	6.7367e+07	7.06701e+07	1.0205e+08	1.07295e+08	9.77891e+07
M151T502	151.075	502.1	8.4	381465	449616	462457	6.44401e+06	6.14178e+06	6.88847e+06	3.79607e+06	5.36349e+06	4.47607e+06
M151T51	151.078	50.7	0.8	425182	483934	466328	2.35224e+07	2.14566e+07	2.05691e+07	1.13387e+07	1.19297e+07	1.13402e+07
M151T556	151.111	556.1	9.3	1.23529e+06	6.834e+06	6.99332e+06	1.76817e+07	1.32306e+07	1.78668e+07	9.08495e+06	1.75804e+06	1.76913e+06
M151T68	151.035	67.9	1.1	6.5038e+06	1.22627e+07	2.67693e+07	2.05445e+07	5.61688e+07	7.2568e+07	4.16382e+07	2.5487e+07	7.48177e+06
M151T72	151.061	71.9	1.2	2.97876e+06	3.24878e+06	3.38566e+06	1.81161e+06	1.95161e+06	1.59256e+06	3.58206e+06	3.09226e+06	3.26624e+06
M151T86	151.096	85.8	1.4	8.83427e+06	9.02552e+06	1.01845e+07	1.18523e+07	1.08192e+07	1.22093e+07	8.10842e+06	6.8012e+06	6.81505e+06
M151T88	151.058	87.8	1.5	1.36134e+06	923478	796540	3.51554e+06	3.3833e+06	2.54827e+06	1.58275e+06	1.46474e+06	1.38199e+06
M152T118	152.07	117.6	2	1.93483e+07	2.85998e+07	3.06331e+07	5.04314e+07	4.5128e+07	4.34922e+07	7.64728e+07	7.61213e+07	7.29038e+07
M152T151	152.069	151.3	2.5	5.96693e+06	8.01504e+06	1.42717e+07	1.47123e+07	8.41043e+06	7.11388e+06	1.70442e+07	1.3998e+07	2.24575e+07
M152T218	152.07	218.1	3.6	1.36821e+07	1.70219e+07	1.79106e+07	1.90617e+07	1.72261e+07	1.96904e+07	2.09582e+07	2.32099e+07	2.07124e+07
M152T378	152.114	377.9	6.3	487783	381453	457537	5.88927e+06	5.16233e+06	5.29905e+06	5.27794e+06	6.10823e+06	1.50961e+06
M152T392_1	152.07	392.1	6.5	222307	329588	366194	2.93423e+06	1.96553e+06	1.82877e+06	3.4282e+06	3.68934e+06	3.55787e+06
M152T392_2	152.114	391.8	6.5	277562	329343	372652	5.76005e+06	6.23933e+06	5.69831e+06	1.02358e+07	1.06646e+07	1.25899e+06
M152T409	152.114	408.6	6.8	600637	1.48327e+06	610522	1.40078e+07	3.18047e+06	1.32704e+07	1.79674e+07	1.92701e+07	1.82779e+07
M152T41	152.035	41.1	0.7	2.0389e+08	2.17948e+08	2.38301e+08	2.83242e+08	2.37608e+08	2.66058e+08	2.14418e+08	2.33585e+08	2.36328e+08
M152T42	151.949	41.6	0.7	5.81397e+06	6.87037e+06	7.67502e+06	213255	138203	222100	8.51984e+06	9.52143e+06	8.95039e+06
M152T421	152.114	421.2	7	652610	1.63926e+06	3.62114e+06	2.56348e+07	4.51783e+07	2.05701e+07	4.01186e+07	4.23286e+07	3.843e+07
M152T447	152.119	447.1	7.5	660006	392467	348364	1.61183e+06	1.61436e+06	1.39282e+06	2.07657e+06	2.52493e+06	2.9865e+06
M152T462	152.114	461.8	7.7	299566	82826.2	25431	8.01089e+06	7.10958e+06	6.92462e+06	1.14321e+07	1.0364e+07	9.67999e+06
M152T53	152.056	52.6	0.9	7.54129e+07	7.76431e+07	7.0887e+07	2.80956e+07	3.22492e+07	2.71156e+07	5.26172e+07	5.42432e+07	7.2723e+07
M152T64	151.937	63.6	1.1	1.40998e+07	9.1349e+06	6.38538e+06	4.33235e+06	3.30542e+06	3.01061e+06	1.10452e+06	416265	326518
M152T72	152.056	72.4	1.2	4.43916e+07	6.38744e+07	6.0365e+07	3.7186e+07	3.42736e+07	3.43222e+07	4.97846e+07	5.55295e+07	5.89349e+07
M152T84	152.067	83.9	1.4	1.08366e+07	2.09329e+07	1.56517e+07	5.01044e+06	3.6715e+06	3.82828e+06	1.00709e+07	1.14065e+07	9.1708e+06
M152T87	152.056	87.1	1.5	5.54669e+06	3.84176e+06	4.41327e+06	4.75716e+06	4.92087e+06	9.45628e+06	1.1809e+07	7.92145e+06	3.42735e+06
M153T116	153.138	115.8	1.9	1.64518e+06	2.03281e+06	2.29116e+06	1.37142e+06	1.26373e+06	1.33517e+06	1.79464e+06	1.36272e+06	1.61413e+06
M153T118	153.073	117.6	2	1.12021e+06	1.92611e+06	2.15491e+06	3.89644e+06	3.64598e+06	3.29491e+06	6.08706e+06	6.1974e+06	6.05435e+06
M153T130	153.054	129.9	2.2	226747	5.48389e+06	5.92562e+06	2.37997e+06	2.42751e+06	2.45674e+06	2.3553e+06	291231	2.4639e+06
M153T218	153.073	217.8	3.6	629509	769655	522468	1.13542e+06	1.45321e+06	1.30875e+06	1.41863e+06	1.47524e+06	1.39125e+06
M153T233	153.127	233.5	3.9	2.41708e+06	2.85587e+06	9.94076e+06	4.79373e+07	4.45357e+07	4.54353e+07	3.30634e+07	3.40018e+07	7.55567e+06
M153T242	153.127	241.8	4	8.30868e+07	8.45858e+07	5.2529e+07	4.29368e+07	3.76349e+07	3.80014e+07	3.67636e+07	4.20192e+07	3.68169e+07
M153T259	153.127	259.2	4.3	2.59603e+07	2.87591e+07	3.57028e+07	3.22426e+07	2.94165e+07	3.20085e+07	2.35027e+07	2.25306e+07	1.47692e+07
M153T269_1	153.054	268.6	4.5	6.70057e+07	8.15912e+07	2.41364e+07	1.89652e+07	1.22387e+07	1.41362e+07	1.13197e+07	7.3877e+06	1.08651e+07
M153T269_2	153.127	269.2	4.5	3.76456e+07	1.75855e+07	2.20456e+07	3.76634e+07	3.20919e+07	3.10644e+07	4.29858e+07	4.50215e+07	4.07425e+07
M153T276	152.554	275.6	4.6	2.67012e+06	2.86999e+06	3.13586e+06	5.91885e+06	5.48649e+06	2.92786e+06	1.61491e+07	1.78348e+07	1.56379e+07
M153T285	153.127	285.5	4.8	1.93184e+07	2.28374e+07	1.88278e+07	8.41974e+06	1.98773e+06	3.51081e+07	3.59154e+07	6.76152e+06	2.68862e+07
M153T296	153.054	296.1	4.9	1.17422e+08	8.17544e+07	1.42435e+08	1.96836e+07	3.99544e+07	1.89169e+07	3.18972e+07	3.55352e+07	1.47252e+07
M153T300	153.127	300.4	5	1.49684e+08	1.63432e+08	1.68759e+08	4.26199e+07	4.61057e+07	4.005e+07	2.36794e+07	3.43074e+07	2.66461e+07
M153T326	153.127	325.8	5.4	1.7381e+06	7.96441e+06	7.93789e+06	2.18015e+07	1.9515e+07	1.98292e+07	1.63375e+07	1.57116e+07	1.69273e+07
M153T339	153.127	339.2	5.7	1.77617e+06	2.02614e+06	2.21092e+06	1.67113e+07	1.25324e+07	1.50871e+07	1.13242e+07	1.2272e+07	1.2668e+07
M153T34	152.994	34.3	0.6	9.00739e+06	4.71536e+06	4.77625e+06	2.28461e+06	1.75292e+06	1.54578e+06	1.80037e+06	1.92671e+06	1.46407e+06
M153T352	153.127	351.9	5.9	1.08696e+06	1.22409e+06	1.31981e+06	1.19876e+07	9.97404e+06	1.07994e+07	1.51464e+06	7.41296e+06	7.10032e+06
M153T41	153.032	41.1	0.7	2.59205e+08	2.84659e+08	3.10562e+08	3.64828e+08	3.04435e+08	3.2089e+08	2.83568e+08	3.0594e+08	2.90023e+08
M153T444	153.127	443.6	7.4	502636	2.78454e+06	3.28594e+06	2.662e+07	2.50177e+07	2.47913e+07	2.5791e+07	2.74539e+07	2.41545e+07
M153T59	153.075	59.2	1	1.40014e+06	5.60098e+06	1.37811e+06	6.53634e+06	5.13618e+06	5.31906e+06	4.85207e+06	4.53249e+06	4.31272e+06
M153T73	153.054	72.9	1.2	2.21497e+06	815203	887326	1.43495e+06	1.67165e+06	1.31134e+06	962601	1.3469e+06	1.59755e+06
M154T120	154.049	120.2	2	1.61107e+06	2.20556e+06	2.75637e+06	6.84452e+06	6.09591e+06	1.25671e+06	6.46264e+06	7.93593e+06	4.1671e+06
M154T199	154.041	198.7	3.3	3.7119e+08	4.2137e+08	446755	2.93418e+08	2.57824e+08	2.72261e+08	2.8791e+08	3.0518e+08	2.96282e+08
M154T214	154.041	213.5	3.6	7.55007e+07	7.90267e+07	4.82011e+08	5.85351e+07	5.24703e+07	5.35774e+07	5.69855e+07	6.23992e+07	5.91233e+07
M154T225	154.041	225.2	3.8	2.51243e+07	2.90935e+07	8.70497e+07	2.06976e+07	1.90386e+07	1.88888e+07	1.97881e+07	2.00616e+07	2.02961e+07
M154T234	154.13	233.6	3.9	313916	308982	6.3161e+06	4.92065e+06	4.84131e+06	4.56053e+06	2.93868e+06	3.18305e+06	834339
M154T242	154.13	241.7	4	6.54747e+06	6.24738e+06	1.09283e+06	4.1872e+06	998870	3.82696e+06	3.51648e+06	3.90956e+06	3.67685e+06
M154T269	154.13	269.2	4.5	1.62332e+06	1.40222e+06	1.85088e+06	3.50492e+06	2.96416e+06	802879	3.73789e+06	4.55038e+06	3.44342e+06
M154T33	153.957	33.3	0.6	376082	345692	416521	404961	485056	531977	377521	463688	261638
M154T41	154.035	41.1	0.7	1.43841e+07	1.49949e+07	1.62908e+07	1.84683e+07	1.56779e+07	1.67228e+07	1.53016e+07	1.66822e+07	1.50349e+07
M154T443	154.13	443.1	7.4	37085.4	12078.9	105460	2.64106e+06	569955	1.97918e+06	1.3253e+06	2.17995e+06	1.80537e+06
M154T79	154.047	79.2	1.3	7.70528e+06	1.34183e+07	1.24712e+07	1.62544e+06	1.38144e+06	1.39743e+06	1.13979e+06	1.08523e+06	574555
M154T85	153.997	85.5	1.4	5.07201e+06	6.50419e+06	8.62052e+06	4.15698e+06	4.39131e+06	4.09554e+06	4.22009e+06	4.65677e+06	3.79539e+06
M154T98	154.049	98.1	1.6	1.46496e+07	1.92583e+07	2.38945e+07	1.94567e+07	1.73966e+07	1.8198e+07	2.02658e+07	2.10232e+07	2.01479e+07
M155T106	154.966	105.6	1.8	4.01743e+07	1.04164e+07	1.13625e+07	7.79104e+06	8.03745e+06	6.91592e+06	8.65673e+06	7.07377e+06	6.44516e+06
M155T134	155.07	134.4	2.2	4.09865e+06	4.46502e+06	7.45162e+06	2.09048e+06	2.4661e+06	2.20655e+06	1.07374e+06	1.00545e+06	902399
M155T147	155.033	147.4	2.5	9.09244e+06	1.83452e+07	9.93525e+06	3.34709e+06	2.96775e+06	2.81824e+06	1.46981e+06	2.26414e+06	1.73394e+06
M155T199	155.045	198.7	3.3	3.06844e+07	3.63074e+07	1.27431e+07	2.48268e+07	2.11096e+07	2.20052e+07	2.38691e+07	2.56468e+07	2.44338e+07
M155T202	155.07	201.7	3.4	1.32096e+07	1.19338e+07	1.18887e+07	1.20386e+07	9.46819e+06	1.03767e+07	1.41106e+07	1.40138e+07	1.22283e+07
M155T214	155.045	213.7	3.6	6.0813e+06	1.9671e+07	4.01695e+07	8.9361e+06	6.50979e+06	4.71918e+06	4.62664e+06	5.77191e+06	4.96945e+06
M155T281	155.106	281.4	4.7	1.74371e+06	2.01306e+06	2.32449e+06	7.60071e+06	1.98018e+06	1.81226e+07	6.00149e+06	1.595e+07	6.28403e+06
M155T289	155.106	288.7	4.8	1.30411e+07	1.58885e+07	1.07243e+07	3.1431e+06	1.86846e+07	3.04429e+06	6.78439e+06	2.69452e+06	5.86233e+06
M155T304	155.106	303.8	5.1	1.26549e+07	1.15926e+07	1.38498e+07	2.20858e+07	2.00456e+07	2.20767e+07	2.0387e+07	2.02325e+07	1.83419e+07
M155T334	155.046	334.4	5.6	1.18978e+07	1.31881e+07	1.3876e+07	9.86217e+06	7.90022e+06	7.9391e+06	8.4537e+06	9.14985e+06	8.26197e+06
M155T34_1	154.966	33.6	0.6	1.53626e+07	1.30285e+07	1.27026e+07	5.91917e+06	4.92199e+06	5.26577e+06	5.43668e+06	6.15329e+06	5.53533e+06
M155T34_2	154.988	34.1	0.6	1.18387e+08	6.81244e+07	5.82474e+07	2.27683e+07	2.43408e+07	2.05088e+07	2.79055e+07	3.00173e+07	2.18569e+07
M155T363	155.106	363.4	6.1	4.78554e+06	5.73967e+06	6.63485e+06	4.18122e+06	3.88815e+06	4.05526e+06	2.65253e+06	2.97533e+06	638970
M155T451	154.989	451.2	7.5	9.10217e+07	6.42627e+07	4.82678e+07	8.88593e+07	2.91626e+07	4.56135e+07	2.77504e+07	8.69231e+06	7.14726e+06
M155T470	154.99	470.4	7.8	2.25657e+08	1.75621e+08	8.90262e+07	9.21549e+07	4.4807e+07	9.62978e+06	8.27697e+06	7.42986e+06	1.76316e+07
M155T93	154.534	92.9	1.5	340893	1.87602e+06	2.30019e+06	2.52296e+06	2.58001e+06	2.02564e+06	4.55841e+06	4.55643e+06	4.04915e+06
M155T98	155.053	98	1.6	136098	1.09028e+06	1.00541e+06	1.04231e+06	1.17405e+06	1.04827e+06	1.12087e+06	1.21658e+06	1.0819e+06
M156T100	156.033	100.2	1.7	1.68676e+06	965804	1.35023e+06	3.84499e+06	4.30932e+06	2.17165e+06	2.0141e+06	2.49148e+06	2.42598e+06
M156T105	156.05	105.3	1.8	1.56013e+06	929679	729486	3.58707e+06	4.07758e+06	2.91573e+06	2.10937e+06	1.983e+06	2.14798e+06
M156T199	156.038	198.8	3.3	1.14218e+08	1.30937e+08	905574	9.30309e+07	8.06972e+07	8.44639e+07	9.13115e+07	9.57774e+07	9.28227e+07
M156T214	156.038	213.7	3.6	2.34571e+07	2.55766e+07	1.53969e+08	1.06891e+07	4.11058e+06	1.76857e+07	4.42275e+06	5.32192e+06	1.89666e+07
M156T268	155.974	268	4.5	1.39039e+07	8.81599e+06	6.68364e+06	4.09086e+06	2.88629e+06	3.31342e+06	1.24059e+06	479335	358829
M156T34	155.967	33.7	0.6	793975	440613	594457	536509	437222	425725	502454	505124	418686
M156T35	155.993	35.1	0.6	5.33042e+06	2.52415e+06	2.67268e+06	1.31724e+06	1.08828e+06	680757	563741	752713	695291
M156T44	156.076	44.2	0.7	1.45905e+06	397089	2.33831e+06	740022	510349	640331	1.34657e+07	1.42005e+07	1.36321e+07
M156T50	156.042	49.6	0.8	256571	282918	121168	3.07705e+06	2.87481e+06	2.57449e+06	7.54374e+06	8.91595e+06	9.74238e+06
M156T66	155.974	65.7	1.1	3.04208e+07	1.87382e+07	1.61694e+07	5.84482e+06	6.00037e+06	4.34797e+06	1.29254e+07	7.13045e+06	5.77713e+06
M156T73_1	156.065	72.8	1.2	5.97943e+06	5.62739e+06	6.35182e+06	3.5068e+06	2.93466e+06	2.52829e+06	3.07118e+06	2.89397e+06	3.59761e+06
M156T73_2	156.101	73.4	1.2	1.37111e+06	1.23713e+06	2.43449e+06	1.9226e+06	1.96157e+06	2.09282e+06	3.38248e+06	3.19734e+06	3.07779e+06
M156T91	156.137	90.7	1.5	1.38941e+06	2.9588e+06	3.13678e+06	3.66474e+06	3.15572e+06	5.69874e+06	5.62566e+06	3.10448e+06	1.92181e+06
M156T96	156.101	95.7	1.6	2.17004e+06	3.3755e+06	2.54523e+06	1.20459e+06	965579	3.18898e+06	2.04868e+06	3.99697e+06	2.66127e+06
M157T100	157.096	100.5	1.7	399867	459396	586293	3.3396e+06	2.91743e+06	2.79762e+06	9.38686e+06	1.00729e+07	9.78382e+06
M157T199	157.042	198.8	3.3	9.71332e+06	1.0553e+07	3.03213e+06	7.91573e+06	6.61858e+06	6.91547e+06	7.43153e+06	7.5294e+06	7.60537e+06
M157T231	157.027	230.6	3.8	1.27467e+06	767552	1.20109e+06	2.33077e+06	1.85438e+06	1.79616e+06	1.04451e+06	1.00838e+06	753207
M157T257	157.122	256.9	4.3	2.12911e+06	2.66624e+06	3.68628e+06	1.45225e+06	275604	1.11283e+06	470672	1.73039e+06	1.45562e+06
M157T33	156.989	33.4	0.6	7.55292e+06	5.83935e+06	4.34586e+06	4.3904e+06	3.68686e+06	3.28137e+06	3.88654e+06	4.29826e+06	3.89446e+06
M157T34	156.964	33.5	0.6	2.0255e+07	2.24785e+07	1.91828e+07	1.14017e+07	1.17248e+07	1.19155e+07	1.19627e+07	1.25523e+07	1.26229e+07
M157T51	157.096	50.8	0.8	3.69279e+07	3.71155e+07	3.73192e+07	1.55454e+07	1.56713e+07	1.59355e+07	5.01536e+07	4.97512e+07	5.16756e+07
M157T62	157.096	62.2	1	1.94174e+07	2.39182e+07	2.49305e+07	8.45182e+06	8.10919e+06	8.31696e+06	2.68758e+07	2.74929e+07	2.60718e+07
M157T72	157.013	72.1	1.2	1.13002e+07	1.74832e+07	1.49367e+07	6.08908e+06	7.96144e+06	1.96629e+07	6.74965e+06	4.81435e+06	4.46443e+06
M157T76	157.049	76.4	1.3	6.66362e+06	1.17951e+07	1.53133e+07	8.95365e+06	7.83872e+06	2.67544e+06	3.5123e+06	4.89669e+06	3.79055e+06
M157T77	157.096	77.1	1.3	3.66098e+06	1.13939e+06	1.3998e+06	2.22874e+06	6.18428e+06	5.69836e+06	1.32948e+07	1.22645e+07	1.12381e+07
M158T113	158.049	113.1	1.9	1.0222e+07	1.02209e+07	1.13046e+07	5.92768e+06	6.47376e+06	4.68353e+06	6.47768e+06	6.29635e+06	6.05544e+06
M158T118	158.035	118.4	2	1.13564e+07	6.78246e+06	6.42945e+06	6.67632e+06	5.80314e+06	1.07547e+06	3.53211e+06	3.55668e+06	3.16548e+06
M158T123	158.117	123	2	7.49738e+06	1.32324e+07	1.80136e+06	8.44476e+06	7.59503e+06	8.25489e+06	8.50051e+06	8.20044e+06	8.05747e+06
M158T129	158.08	129.3	2.2	3.37591e+07	7.76165e+07	1.15716e+08	3.19958e+07	2.85135e+07	3.12751e+07	2.01345e+07	2.51168e+07	2.19093e+07
M158T194	158.081	193.7	3.2	3.9638e+06	7.39327e+06	1.11458e+06	814572	729267	653955	3.50287e+06	4.4582e+06	5.55109e+06
M158T295	158.06	294.6	4.9	1.16597e+06	1.06342e+06	787213	7.31648e+06	6.91438e+06	7.66638e+06	6.70255e+06	5.98867e+06	5.68478e+06
M158T34_1	157.973	34.4	0.6	9.52581e+06	1.02597e+07	9.72831e+06	3.77283e+06	3.24033e+06	3.39831e+06	2.00796e+06	2.66241e+06	2.50671e+06
M158T34_2	158.001	34.1	0.6	3.53777e+07	3.23158e+07	4.78091e+07	1.95575e+07	1.76144e+07	1.80969e+07	1.66088e+07	1.94417e+07	2.02298e+07
M158T424	158.153	424.3	7.1	1.41959e+07	1.46421e+07	1.62009e+07	9.09817e+06	9.05557e+06	8.77143e+06	8.83966e+06	9.69973e+06	9.27848e+06
M158T51	158.08	51.3	0.9	1.60754e+07	1.64439e+07	1.57822e+07	8.10801e+06	7.53539e+06	8.02096e+06	1.85997e+07	1.89374e+07	1.98125e+07
M158T53	158.117	53.3	0.9	3.66567e+06	2.94319e+06	3.56713e+06	2.63307e+06	2.23722e+06	2.41985e+06	1.81653e+06	3.55244e+06	3.43863e+06
M158T62	158.08	62.3	1	9.59994e+06	1.30437e+07	1.28809e+07	4.61924e+06	1.37104e+06	5.48042e+06	1.29561e+07	1.26367e+07	1.15274e+07
M158T68_1	158.002	68.2	1.1	2.58374e+06	1.57424e+06	548399	1.34552e+07	1.13316e+07	2.17857e+07	2.87468e+06	1.77993e+06	1.62716e+06
M158T68_2	158.037	68.1	1.1	1.2447e+07	1.43642e+07	1.4401e+07	1.63465e+07	9.11776e+06	1.61524e+07	4.6675e+06	3.61091e+06	3.17523e+06
M158T72_1	158.092	72.3	1.2	2.1179e+06	2.29127e+06	2.53425e+06	1.07879e+06	1.01464e+06	1.03372e+06	3.50368e+06	3.42998e+06	2.61246e+06
M158T72_2	158.117	72	1.2	7.0357e+06	7.60958e+06	7.98137e+06	7.42421e+06	5.15088e+06	5.4213e+06	1.62719e+07	8.89689e+06	1.00093e+07
M158T72_3	158.153	72	1.2	1.75613e+06	1.98391e+06	1.92611e+06	1.20294e+06	903869	1.18642e+06	143367	926555	14189.4
M158T73_1	158.08	73.3	1.2	7.3045e+06	1.00709e+07	9.57513e+06	9.33693e+06	7.09707e+06	7.5145e+06	8.02026e+06	7.92001e+06	7.43609e+06
M158T73_2	158.128	72.8	1.2	5.50408e+06	4.00113e+06	4.72975e+06	5.8674e+06	4.87091e+06	3.75067e+06	9.42618e+06	1.2652e+07	1.1212e+07
M158T89_1	158.08	88.7	1.5	1.0267e+06	1.2118e+06	1.36385e+06	1.64784e+06	5.32897e+06	4.78958e+06	3.80506e+06	4.53796e+06	4.01407e+06
M158T89_2	158.117	89	1.5	1.21217e+06	3.29448e+06	4.25658e+06	1.92183e+06	1.51334e+06	2.26051e+06	2.78425e+06	3.74936e+06	1.48432e+06
M158T99	158.002	99.3	1.7	9.7364e+06	3.78895e+07	1.05578e+07	2.60591e+07	5.83908e+06	2.10493e+07	1.82703e+07	2.08724e+07	2.07515e+07
M159T100	158.961	100.1	1.7	8.69529e+08	1.49246e+08	2.12706e+08	7.81703e+08	7.42696e+08	9.807e+07	1.77506e+08	5.94319e+08	6.10854e+08
M159T111	159.065	110.6	1.8	175314	339957	467715	384240	1.27532e+06	597404	1.72764e+06	2.13014e+06	2.00142e+06
M159T114	158.55	113.7	1.9	1.16183e+06	78632.8	26563.6	958409	1.28085e+06	707693	1.04142e+06	1.1109e+06	962110
M159T123	159.12	122.7	2	409158	659177	703699	528940	500880	436504	418516	389715	121729
M159T129	159.084	128.7	2.1	3.71016e+06	5.6429e+06	6.87197e+06	621752	1.62478e+06	1.74827e+06	622479	535038	528799
M159T134	159.057	133.8	2.2	216192	353087	628944	934619	679766	799936	1.28167e+06	1.25013e+06	827479
M159T139	159.028	139	2.3	6.39979e+06	8.16115e+06	8.27158e+06	1.14736e+08	1.17085e+06	4.03236e+06	1.53891e+06	3.00348e+06	1.40645e+06
M159T172	158.963	171.5	2.9	7.51214e+07	7.68466e+07	1.13161e+09	7.68929e+07	1.20488e+08	1.67587e+08	9.11382e+07	5.18493e+07	7.13648e+07
M159T194	159.091	194	3.2	107882	140020	97733.6	2.75407e+06	2.46666e+06	2.48642e+06	3.84625e+06	4.28582e+06	3.90346e+06
M159T208	158.962	207.9	3.5	2.5451e+08	1.10999e+08	1.6232e+08	1.10028e+08	3.58122e+08	1.48336e+08	4.45186e+08	1.40836e+08	2.74771e+08
M159T221	159.028	221.4	3.7	3.75698e+07	3.86206e+07	3.52782e+07	2.57504e+06	2.29616e+06	1.94696e+06	3.5839e+06	3.73474e+06	3.27872e+06
M159T233	158.962	233.1	3.9	6.23853e+07	1.24634e+08	3.71767e+08	6.05567e+07	1.43958e+08	1.36665e+08	5.54672e+06	1.64172e+08	7.95807e+06
M159T249	159.101	249.2	4.2	1.03035e+06	6.26718e+06	7.48655e+06	5.00262e+06	815458	4.10913e+06	901006	3.48202e+06	3.63436e+06
M159T262	159.101	262	4.4	1.61287e+07	1.99433e+07	2.30386e+07	1.35691e+07	1.19451e+07	1.28596e+07	1.51643e+07	1.62751e+07	1.4672e+07
M159T275	159.079	275.3	4.6	6.82346e+06	7.69051e+06	8.4748e+06	1.44463e+07	1.15193e+07	1.1834e+07	2.4979e+07	2.38929e+07	2.59925e+07
M159T280	158.96	279.6	4.7	6.5479e+07	6.63769e+07	6.39924e+07	1.03752e+08	9.50428e+07	3.80145e+07	6.51548e+07	1.08061e+08	9.98317e+07
M159T294	159.028	294.4	4.9	4.20907e+07	4.71413e+07	5.60375e+07	7.41225e+07	6.07915e+07	6.83399e+07	5.66023e+07	6.26077e+07	5.79977e+07
M159T296	159.08	296.1	4.9	4.49341e+06	4.52299e+06	2.11326e+06	2.27714e+07	1.89984e+07	2.11673e+07	1.98488e+07	2.24853e+07	2.12267e+07
M159T308	159.028	308	5.1	9.05949e+06	1.19738e+07	1.17795e+07	1.58319e+07	1.61804e+07	1.4119e+07	1.34002e+07	1.39516e+07	1.29039e+07
M159T34	158.962	33.7	0.6	2.68524e+08	2.98929e+08	2.75386e+08	2.43388e+08	2.16162e+08	2.20475e+08	2.0605e+08	2.34107e+08	2.02139e+08
M159T365	159.116	364.8	6.1	9.18755e+06	9.76583e+06	1.13108e+07	749827	715491	3.34088e+06	1.4557e+06	1.80283e+06	1.58414e+06
M159T395	159.116	394.8	6.6	562247	639898	698496	3.34448e+06	2.52198e+06	3.44255e+06	446276	1.63336e+06	1.82813e+06
M159T45	159.16	44.7	0.7	1.37628e+06	1.25799e+06	1.14591e+06	2.81566e+06	1.97295e+06	2.11219e+06	3.87509e+06	4.58287e+06	4.22337e+06
M159T48	159.076	48.3	0.8	752418	2.49798e+06	762993	703053	2.45658e+06	3.29889e+06	6.78181e+06	6.70723e+06	6.43333e+06
M159T59	159.024	58.8	1	2.80538e+07	1.08385e+07	1.49989e+07	7.18925e+06	3.3671e+06	1.75314e+06	2.60196e+06	2.85215e+06	975093
M159T74	159.149	74	1.2	3.22555e+06	723257	2.95113e+06	6.00335e+06	5.37043e+06	7.04534e+06	2.50152e+06	4.99239e+06	4.7782e+06
M159T78	159.028	77.8	1.3	2.4981e+07	2.9034e+07	1.7277e+07	2.26548e+06	9.52088e+06	6.3919e+06	5.0342e+06	1.28049e+07	4.90811e+06
M160T167	160.096	166.8	2.8	3.0458e+06	3.39296e+06	327467	1.45733e+06	1.07283e+06	346562	2.34061e+06	2.90658e+06	1.9556e+06
M160T223	159.969	223.5	3.7	2.86199e+08	4.08689e+07	1.37344e+08	6.72637e+07	1.89347e+07	1.82881e+07	3.29658e+07	1.02508e+07	2.43054e+07
M160T34	159.97	34.4	0.6	3.50519e+08	1.93887e+08	1.4116e+08	5.3009e+07	2.97999e+07	4.48663e+07	4.88386e+07	4.75499e+07	3.91216e+07
M160T388	160.096	388.3	6.5	51751.1	64828.1	90417.9	2.11858e+06	1.76321e+06	1.32679e+06	1.2172e+06	997145	1.12457e+06
M160T51	160.096	50.7	0.8	1.13959e+07	1.20483e+07	1.42651e+07	1.01985e+07	8.11109e+06	9.70681e+06	2.31843e+07	2.61825e+07	2.52776e+07
M160T53	160.133	52.9	0.9	2.16483e+06	2.15232e+06	1.13748e+06	2.35231e+06	1.96482e+06	2.43933e+06	1.99308e+06	2.46364e+06	2.75533e+06
M160T54	160.06	54	0.9	2.28699e+06	2.33783e+06	2.50504e+06	7.15303e+06	6.08378e+06	6.34975e+06	1.04888e+07	9.00522e+06	7.1968e+06
M160T60	160.025	60.4	1	1.2031e+07	8.09141e+06	8.37216e+06	2.05877e+06	1.81301e+06	4.39531e+06	9.42407e+06	1.82148e+06	1.68515e+06
M160T61	160.096	61.1	1	7.72597e+06	9.12548e+06	8.90152e+06	7.2402e+06	6.23311e+06	6.4796e+06	1.42914e+07	1.47337e+07	4.62245e+06
M160T71	160.06	70.6	1.2	2.76961e+06	2.50825e+06	2.78662e+06	9.52404e+06	7.66084e+06	7.91118e+06	8.01466e+06	9.54476e+06	9.89973e+06
M160T72_1	160.096	72	1.2	2.14595e+06	4.31277e+06	2.24757e+06	5.0595e+06	3.56766e+06	3.65167e+06	7.3277e+06	7.2717e+06	7.6201e+06
M160T72_2	160.108	72.4	1.2	4.65266e+06	5.42569e+06	5.54958e+06	3.99605e+06	3.09709e+06	4.0601e+06	8.56586e+06	1.01897e+07	6.67677e+06
M160T88	160.047	87.8	1.5	3.71247e+07	816799	868863	6.86513e+06	1.31411e+07	4.98598e+06	3.18957e+06	3.10255e+06	4.02047e+06
M160T90	160.133	89.5	1.5	3.07682e+06	2.50852e+06	3.25639e+06	1.95077e+06	2.90342e+06	4.30502e+06	3.92621e+06	4.31415e+06	3.66934e+06
M160T92	160.096	91.9	1.5	514655	1.15053e+06	1.26821e+06	3.07326e+06	3.29421e+06	3.23819e+06	4.50251e+06	5.26357e+06	5.17247e+06
M161T127	161.059	126.5	2.1	100495	158281	197963	630317	1.86181e+06	2.50195e+06	1.33889e+08	1.40641e+08	1.33376e+08
M161T231	161.059	230.9	3.8	453093	678785	908177	6.01887e+06	5.30773e+06	6.0011e+06	9.94606e+06	6.52871e+06	6.04278e+06
M161T258	161.132	257.5	4.3	2.29554e+07	2.81852e+07	2.28314e+07	6.89576e+07	6.12788e+07	6.49847e+07	3.75244e+07	3.9893e+07	3.68703e+07
M161T273	161.132	273.3	4.6	3.65881e+06	4.20708e+06	6.27081e+06	3.02065e+07	2.62493e+07	2.8721e+07	1.30294e+07	1.53381e+07	9.61808e+06
M161T276	160.543	275.7	4.6	2.21842e+06	1.66315e+06	1.80999e+06	2.92298e+06	2.10773e+06	1.96661e+06	6.0205e+06	5.60661e+06	5.79966e+06
M161T279	161.059	278.6	4.6	1.14077e+07	1.32944e+07	1.67059e+07	1.16903e+07	1.90303e+07	8.69816e+06	1.84738e+07	3.12231e+07	1.31158e+07
M161T281	161.095	281.1	4.7	7.58262e+06	7.90098e+06	1.07424e+07	6.38439e+06	5.11004e+06	6.62031e+06	8.05799e+06	8.82331e+06	5.15871e+06
M161T333	161.132	333.4	5.6	9.00265e+06	1.10185e+07	2.84923e+07	1.1971e+07	1.0652e+07	1.05592e+07	7.03611e+06	8.88983e+06	7.28262e+06
M161T34	160.965	34.4	0.6	854637	4.29138e+06	3.67911e+06	1.75703e+06	753837	1.61896e+06	374910	697521	262868
M161T388	161.132	388.3	6.5	517603	586591	633662	4.07549e+07	3.51601e+07	3.64193e+07	2.22987e+07	2.34001e+07	2.18202e+07
M161T404	161.095	403.9	6.7	287368	409601	495040	2.75024e+06	2.13806e+06	2.28379e+06	2.3832e+06	1.74674e+06	1.68634e+06
M161T43	161.128	43.1	0.7	47972.3	103697	39187.6	7.29388e+06	4.1975e+06	5.15278e+06	6.78681e+06	7.04077e+06	6.86846e+06
M161T459	161.132	458.9	7.6	581190	3.37944e+06	884850	5.69691e+06	7.00122e+06	4.34389e+06	3.03964e+06	3.3812e+06	661594
M161T481	161.095	481.5	8	303671	421822	473380	2.44737e+06	2.52184e+06	3.00781e+06	688491	2.8735e+06	2.04079e+06
M161T50	161.091	50	0.8	906017	4.10851e+06	819303	1.10125e+07	1.02581e+07	1.09796e+07	2.70873e+07	2.73842e+07	2.72103e+07
M161T522	161.132	521.9	8.7	409895	2.93986e+06	557061	8.07827e+06	4.98916e+06	7.8693e+06	1.12847e+07	6.07201e+06	5.67902e+06
M161T61	161.091	60.8	1	307041	553873	523542	5.50464e+06	4.79558e+06	1.76871e+06	1.52365e+07	1.39423e+07	1.47672e+07
M161T68	160.506	67.8	1.1	6.49006e+06	4.98637e+06	4.45033e+06	2.00843e+06	1.53791e+06	957023	1.08946e+06	960015	270120
M161T72	161.044	71.7	1.2	3.99695e+06	6.88345e+06	7.25039e+06	5.32831e+06	4.21454e+06	4.30674e+06	4.83459e+06	4.29134e+06	4.24265e+06
M161T87	160.548	86.8	1.4	299242	90274.1	24731.5	1.05056e+06	1.02243e+06	877685	497205	414883	61222.6
M162T187	162.054	186.7	3.1	1.73506e+06	1.77494e+06	1.87463e+06	2.00148e+06	1.69975e+06	2.23998e+06	1.10041e+06	1.28973e+06	1.17822e+06
M162T257	162.135	257.4	4.3	1.60572e+06	1.11723e+06	1.79745e+06	8.48502e+06	6.60994e+06	7.63041e+06	3.66355e+06	4.87015e+06	4.41792e+06
M162T265	162.054	264.9	4.4	1.07632e+06	1.40239e+06	1.57771e+06	5.95183e+07	5.44914e+07	5.69377e+07	2.2361e+07	2.47015e+07	2.26467e+07
M162T33	161.968	32.7	0.5	1.53105e+07	1.34467e+07	1.05293e+07	4.35663e+06	7.56057e+06	7.16787e+06	7.03821e+06	6.92457e+06	7.01757e+06
M162T388	162.135	388.3	6.5	903179	922494	944597	5.10902e+06	4.44438e+06	4.72643e+06	2.82981e+06	2.90892e+06	2.67332e+06
M162T41	162.006	41.3	0.7	4.42743e+06	5.61228e+06	6.39916e+06	2.18143e+07	1.69427e+07	1.70776e+07	9.1677e+06	9.776e+06	9.31721e+06
M162T51	162.112	51.1	0.9	8.43053e+06	1.87825e+07	1.00309e+07	5.49304e+06	7.28768e+06	6.7262e+06	1.12672e+07	1.1472e+07	1.15212e+07
M162T54_1	162.076	53.6	0.9	1.16315e+07	8.34741e+06	7.94598e+06	7.91105e+06	1.09791e+07	6.79191e+06	1.79581e+07	1.40463e+07	1.69277e+07
M162T54_2	162.123	53.8	0.9	3.13327e+06	2.66398e+06	2.20123e+06	2.30447e+06	3.17976e+06	1.9512e+06	7.75554e+06	1.25984e+07	7.27068e+06
M162T62	162.112	61.8	1	1.98595e+06	2.08492e+06	5.86284e+06	3.68445e+06	1.52957e+06	1.40423e+06	7.56666e+06	7.50007e+06	6.34078e+06
M162T71	162.123	70.8	1.2	3.26604e+06	3.55872e+06	5.37817e+06	3.70973e+06	3.26676e+06	4.48519e+06	8.82225e+06	8.80503e+06	1.04654e+07
M162T72	162.076	72.4	1.2	1.23645e+07	1.1829e+07	1.88841e+07	1.40705e+07	1.29286e+07	1.31093e+07	2.0322e+07	2.0602e+07	1.85099e+07
M163T116	163.06	116.4	1.9	951170	1.02758e+06	1.25274e+06	3.95479e+06	3.22259e+06	7.19744e+06	5.2543e+06	1.4442e+06	4.24856e+06
M163T129	163.042	128.7	2.1	2.82439e+06	980432	921952	2.76826e+06	551009	831413	564906	720914	957267
M163T139	163.06	138.9	2.3	1.19182e+06	1.35396e+06	1.48837e+06	8.19061e+06	5.08112e+06	6.16391e+06	9.77662e+06	1.08806e+07	1.07262e+07
M163T181	163.096	180.6	3	6.27751e+06	8.92022e+06	1.21815e+06	1.40924e+07	1.26583e+07	1.38085e+07	1.3842e+07	1.53015e+07	1.35799e+07
M163T189	163.06	188.7	3.1	3.25952e+06	4.54327e+06	1.32269e+06	5.74839e+06	4.13309e+06	4.45186e+06	5.15832e+06	5.50627e+06	4.74347e+06
M163T211	163.147	211.1	3.5	970137	1.22058e+06	790648	5.42394e+06	4.75324e+06	4.95354e+06	2.4374e+06	2.54506e+06	2.36e+06
M163T212	163.096	212.4	3.5	3.72312e+06	5.12591e+06	3.40535e+06	7.74503e+06	7.14787e+06	7.59675e+06	1.18914e+07	1.25635e+07	1.21119e+07
M163T216	163.039	215.8	3.6	8.59255e+06	9.65037e+06	3.20189e+06	9.79827e+06	1.63687e+07	8.68393e+06	1.45262e+07	1.61371e+07	4.13413e+06
M163T217	163.075	216.8	3.6	3.53864e+06	1.41804e+07	3.37739e+06	1.37008e+07	1.2647e+07	1.26168e+07	3.54217e+06	3.86301e+06	3.80619e+06
M163T227	163.038	226.7	3.8	3.86114e+07	4.55271e+07	8.11577e+07	9.33224e+06	1.76701e+06	1.96443e+06	1.8587e+07	1.96816e+07	4.11215e+07
M163T254	163.038	254.2	4.2	1.20381e+07	1.30174e+07	4.21736e+06	1.29622e+07	1.57155e+07	1.20204e+07	1.47702e+07	1.45521e+07	1.34675e+07
M163T256	163.111	256.3	4.3	4.50416e+07	4.26799e+07	4.46085e+07	1.1642e+08	1.1233e+08	8.65376e+07	5.78377e+07	5.97176e+07	5.55321e+07
M163T268	163.059	268.4	4.5	1.27964e+07	5.24996e+06	885234	2.39572e+07	1.5007e+07	1.03461e+07	4.92218e+06	1.15642e+07	6.17012e+06
M163T272	163.147	272.2	4.5	3.94292e+06	4.65052e+06	9.56938e+06	6.10561e+06	7.9431e+06	7.83794e+06	5.92992e+06	4.91097e+06	3.39989e+06
M163T275	163.075	275.3	4.6	4.48989e+07	3.39623e+07	5.83251e+07	5.11121e+07	5.38741e+07	4.08479e+07	7.02121e+07	9.61961e+07	8.13298e+07
M163T281_1	163.039	281.1	4.7	2.25959e+07	2.34417e+07	2.15683e+07	1.22228e+07	1.14022e+07	2.23687e+07	2.09793e+07	1.60771e+07	1.26831e+07
M163T281_2	163.132	280.8	4.7	6.26717e+06	7.74699e+06	9.19553e+06	1.0446e+07	1.73525e+06	1.74091e+06	907674	3.04248e+06	1.99932e+06
M163T283	163.111	282.7	4.7	7.70232e+06	2.86691e+07	1.37545e+07	1.79766e+07	3.67557e+07	1.87196e+07	1.34084e+07	1.29107e+07	1.10222e+07
M163T297	163.075	296.6	4.9	9.86919e+07	1.14169e+08	1.239e+08	8.92968e+07	8.00098e+07	8.00943e+07	6.31573e+07	6.73602e+07	6.63526e+07
M163T301	163.111	301.3	5	9.52359e+06	8.87994e+06	1.195e+07	1.15095e+07	1.44038e+07	1.24838e+07	9.89624e+06	9.78217e+06	9.31929e+06
M163T307	163.075	307.2	5.1	6.58296e+07	7.37249e+07	7.99967e+07	5.64565e+07	1.28123e+07	5.10779e+07	3.89122e+07	4.25651e+07	3.93591e+07
M163T310	163.039	310	5.2	6.008e+07	6.28376e+07	6.80424e+07	5.98792e+07	5.2068e+07	5.28962e+07	7.24825e+07	7.83009e+07	7.20102e+07
M163T335_1	162.547	334.5	5.6	9.71248e+06	5.40308e+06	3.16979e+06	5.35011e+06	4.18372e+06	3.36151e+06	2.66999e+06	2.39992e+06	2.08736e+06
M163T335_2	163.075	334.6	5.6	2.24891e+07	4.44281e+07	2.34108e+07	1.33872e+07	3.12741e+06	1.03471e+07	2.67451e+06	2.79643e+06	2.56377e+06
M163T34	162.997	33.7	0.6	9.55599e+06	8.99794e+06	5.88585e+06	6.26402e+06	6.45545e+06	6.66845e+06	7.46592e+06	8.26043e+06	8.34359e+06
M163T342	163.039	342.2	5.7	2.2496e+06	9.27779e+06	1.56154e+07	2.72758e+07	2.40434e+07	2.46854e+07	2.04431e+07	2.72704e+07	2.44909e+07
M163T35	163.132	35.2	0.6	2.12612e+06	2.63952e+06	3.04624e+06	414259	437035	1.5621e+06	403953	1.64606e+06	354137
M163T366	163.039	365.5	6.1	9.75452e+06	9.93817e+06	1.08792e+07	2.09281e+07	2.19174e+07	2.20368e+07	1.88783e+07	3.98672e+07	3.70459e+07
M163T396	163.039	396	6.6	6.67185e+06	6.8101e+06	7.24175e+06	8.6391e+07	7.8928e+07	7.46448e+07	6.55761e+07	7.11192e+07	6.69083e+07
M163T409	163.111	409.1	6.8	3.02044e+07	3.49922e+07	3.92883e+07	2.80827e+07	2.65293e+07	2.63129e+07	3.01285e+07	3.14377e+07	2.91931e+07
M163T42	163.144	42.1	0.7	278949	195706	293681	1.61668e+07	1.39873e+07	1.42454e+07	1.00195e+07	1.23418e+07	1.02344e+07
M163T49	163.06	49.3	0.8	3.53729e+07	3.88671e+07	3.73276e+07	5.45633e+06	2.05885e+07	2.04854e+07	2.1663e+07	2.05544e+07	2.21587e+07
M163T511	163.111	510.9	8.5	774131	926589	1.1798e+06	1.72717e+07	1.56431e+07	1.50533e+07	1.13832e+07	1.30783e+07	1.28798e+07
M163T522	163.111	521.8	8.7	416936	531444	627015	1.56992e+06	1.12732e+07	1.28467e+07	8.18171e+06	9.21973e+06	9.66583e+06
M163T534	163.075	533.9	8.9	1.97237e+06	5.79827e+06	9.40389e+06	4.64087e+06	4.84111e+06	8.56501e+06	5.91033e+06	7.6096e+06	6.22921e+06
M163T59	163.06	58.6	1	3.42715e+07	4.08052e+07	4.59652e+07	7.06395e+07	2.47949e+07	2.56647e+07	3.28809e+07	3.69512e+07	2.86006e+07
M163T611	163.111	610.9	10.2	2.93994e+06	2.65313e+06	4.13899e+06	4.22656e+07	1.02662e+07	1.2345e+07	1.1646e+07	1.29827e+07	2.65578e+07
M163T616	163.148	615.9	10.3	2.0546e+07	1.87168e+07	3.08459e+07	1.73264e+07	1.29632e+07	1.4886e+07	2.45708e+07	2.0652e+07	2.00042e+07
M163T72	163.122	72	1.2	3.43246e+06	3.20353e+06	3.50105e+06	4.03564e+06	2.78118e+06	5.37162e+06	3.05818e+06	1.05e+06	1.82864e+06
M163T84	163.086	84.2	1.4	3.75334e+06	4.69725e+06	5.05614e+06	1.65891e+07	1.4857e+07	1.7519e+07	9.65389e+06	8.15403e+06	7.80086e+06
M163T92	163.04	92.5	1.5	1.66634e+06	2.17018e+06	2.74082e+06	1.55131e+06	1.42896e+06	2.1508e+06	3.1043e+06	3.87745e+06	2.60602e+06
M163T93	162.523	92.8	1.5	1.01742e+06	1.891e+06	1.91969e+06	512561	488150	4.22053e+06	1.13641e+06	1.00116e+06	850864
M163T97	163.096	96.5	1.6	781319	1.83773e+06	2.10044e+06	2.48641e+06	2.28195e+06	2.22733e+06	7.40258e+06	7.67115e+06	7.59911e+06
M164T105	164.074	104.9	1.7	115141	211416	173193	777919	641042	661295	728359	765332	684137
M164T215	164.042	215.5	3.6	323990	228212	75944.7	349378	547547	655778	1.29573e+06	307862	1.23024e+06
M164T227	164.042	227.1	3.8	3.36367e+06	3.73862e+06	4.57078e+06	51531.8	26052.8	22144	1.44442e+06	1.47188e+06	1.51426e+06
M164T257	164.114	256.9	4.3	2.96907e+06	1.18916e+06	1.78154e+06	1.22318e+07	1.11215e+07	9.68072e+06	1.28782e+07	1.10585e+07	1.17921e+07
M164T264	164.091	263.7	4.4	1.66285e+06	1.20097e+06	495666	976200	617626	1.31466e+06	1.20544e+06	1.66356e+06	1.17582e+06
M164T279	164.07	279.1	4.7	7.06547e+06	7.79244e+06	8.35974e+06	1.16389e+07	1.11468e+07	1.16954e+07	7.45816e+06	7.66271e+06	8.59931e+06
M164T297	164.078	296.6	4.9	8.03065e+06	9.3499e+06	1.18821e+07	8.10416e+06	7.62192e+06	8.8324e+06	5.71176e+06	5.80437e+06	5.79809e+06
M164T307	164.078	307.2	5.1	6.3878e+06	7.09176e+06	8.90334e+06	5.49658e+06	6.00104e+06	1.46693e+06	1.11291e+06	1.08018e+06	1.07035e+06
M164T313	164.037	313.3	5.2	9.40342e+06	1.23799e+07	1.42294e+07	2.48431e+07	2.17436e+07	2.25257e+07	4.86e+07	5.34106e+07	4.87015e+07
M164T328	164.037	328.2	5.5	404833	389914	542923	4.52969e+06	5.04538e+06	1.02751e+06	8.11063e+06	8.80014e+06	8.6722e+06
M164T34_1	163.939	33.7	0.6	6.23205e+06	7.83925e+06	6.54691e+06	4.31477e+06	3.98077e+06	4.4257e+06	4.34833e+06	3.85293e+06	3.91044e+06
M164T34_2	163.964	34.1	0.6	8.25868e+06	6.28774e+06	6.55521e+06	2.86913e+06	2.89935e+06	2.75423e+06	2.19765e+06	2.53906e+06	2.59749e+06
M164T351	164.106	351.5	5.9	3.51003e+07	3.96929e+07	4.27557e+07	3.70233e+07	3.41221e+07	3.45783e+07	2.50909e+07	2.78524e+07	2.48279e+07
M164T409	164.114	409.1	6.8	3.24909e+06	4.04314e+06	4.45463e+06	3.39811e+06	2.51102e+06	2.96573e+06	3.46787e+06	3.28382e+06	3.13317e+06
M164T41	164.066	41.1	0.7	6.34717e+06	5.54343e+06	7.75133e+06	8.58565e+06	6.45352e+06	5.07126e+06	6.65788e+06	7.47859e+06	6.31838e+06
M164T73	163.545	73	1.2	106192	121552	178170	2.98309e+06	2.75965e+06	3.08658e+06	3.06211e+06	1.77265e+06	1.80215e+06
M164T93	163.539	93.2	1.6	195991	819867	1.20854e+06	1.34835e+06	1.65654e+06	1.12049e+06	2.69512e+06	2.77145e+06	2.45235e+06
M165T100	165.039	100.4	1.7	225601	5.58418e+06	1.35367e+06	3.47322e+06	3.78117e+06	1.91594e+06	2.00308e+06	2.2772e+06	1.93153e+06
M165T112	165.09	111.8	1.9	3.11473e+06	3.678e+06	3.98502e+06	789244	643938	707904	1.08548e+06	2.91248e+06	3.30375e+06
M165T118	165.054	118.2	2	1.17969e+06	1.54821e+06	2.06023e+06	2.3609e+06	2.30109e+06	1.15068e+06	5.06628e+06	4.97873e+06	4.55e+06
M165T122	165.111	122	2	4.82124e+06	5.19604e+06	7.36219e+06	4.66832e+06	3.62362e+06	3.50857e+06	4.07478e+06	3.36857e+06	3.42439e+06
M165T165	165.09	164.8	2.7	3.75672e+06	5.25219e+06	2.18505e+06	2.6389e+07	2.29068e+07	2.35534e+07	2.05046e+07	2.41908e+07	1.95931e+07
M165T218	165.09	217.7	3.6	2.09908e+07	2.75014e+07	1.73583e+07	3.57816e+07	3.39748e+07	3.38529e+07	3.80984e+07	3.8683e+07	2.41385e+07
M165T235	165.054	235.1	3.9	1.65952e+07	1.80002e+07	2.02018e+07	2.17914e+07	1.97275e+07	2.18424e+07	2.57619e+07	2.49886e+07	2.1857e+07
M165T239	165.09	239.5	4	1.81531e+07	2.06577e+07	2.69786e+07	2.4193e+07	1.98919e+07	1.53915e+07	7.22745e+06	7.36412e+06	1.10512e+07
M165T247	165.054	247.5	4.1	7.19782e+06	7.84712e+06	4.71172e+06	4.26441e+06	9.81288e+06	4.10206e+06	1.08223e+07	6.0344e+06	1.52195e+07
M165T252	165.09	252.4	4.2	1.76219e+07	2.04291e+07	1.93695e+07	3.62727e+07	2.62082e+07	3.46782e+07	3.63399e+07	3.99742e+07	3.38558e+07
M165T257	165.127	257.4	4.3	1.67425e+07	1.31653e+07	1.65295e+07	2.96747e+07	2.67642e+07	2.77459e+07	1.84718e+07	1.83772e+07	1.92111e+07
M165T281	165.09	281.1	4.7	1.07054e+07	1.18543e+07	1.387e+07	3.47433e+06	3.14069e+06	3.21257e+06	1.17719e+07	1.39929e+07	2.96304e+06
M165T290	165.09	290.1	4.8	5.32589e+06	6.89277e+06	7.71346e+06	6.67141e+06	2.6523e+07	1.59942e+07	8.77579e+06	4.79616e+06	4.57633e+06
M165T294	165.054	294.2	4.9	3.14971e+06	3.99697e+06	4.79587e+06	3.24042e+07	3.13613e+07	3.27962e+07	2.40986e+07	2.71055e+07	2.41055e+07
M165T301	165.127	301	5	1.11612e+07	1.04573e+07	1.07843e+07	1.10697e+07	8.0826e+06	8.83956e+06	8.15039e+06	7.62691e+06	6.68467e+06
M165T309	165.09	308.9	5.1	1.53655e+07	9.31201e+06	9.4701e+06	4.70633e+07	1.94137e+07	4.27998e+07	1.67674e+07	1.36719e+07	1.46681e+07
M165T317	165.127	316.9	5.3	1.90816e+06	7.99814e+06	6.80118e+06	8.14549e+06	6.75371e+06	7.82619e+06	4.05004e+06	7.38071e+06	2.19684e+06
M165T321	165.054	321.2	5.4	1.62551e+06	1.6133e+06	1.75558e+06	1.96102e+07	5.15753e+06	2.34263e+06	5.51883e+06	1.50061e+07	5.67711e+06
M165T333	165.113	333.2	5.6	7.32443e+06	9.25655e+06	8.60795e+06	5.05851e+06	6.36491e+06	2.31701e+06	6.84626e+06	7.22318e+06	5.89831e+06
M165T34	164.994	34.1	0.6	499493	341851	514870	536760	407269	515578	521950	534572	517851
M165T351	165.11	351.3	5.9	5.72424e+06	3.76837e+06	1.57445e+06	3.35966e+06	3.68429e+06	5.71064e+06	419960	2.23417e+06	2.66332e+06
M165T380	165.127	380.3	6.3	1.17305e+06	1.23249e+06	1.4219e+06	6.749e+06	6.05834e+06	7.44416e+06	4.74796e+06	4.35627e+06	4.57799e+06
M165T391	165.127	391	6.5	2.82338e+06	3.08253e+06	3.57843e+06	5.96273e+06	5.32748e+06	1.48318e+06	5.20574e+06	4.1584e+06	4.1002e+06
M165T41	165.05	41.3	0.7	5.83847e+06	6.27241e+06	6.64671e+06	8.12977e+06	6.97514e+06	7.96886e+06	6.64271e+06	6.44523e+06	7.05025e+06
M165T54	165.054	54.1	0.9	6.25565e+06	1.29771e+06	5.63023e+06	3.24521e+06	1.21878e+06	2.3464e+06	4.61238e+06	4.35794e+06	5.8188e+06
M165T594	165.112	593.8	9.9	2.31723e+07	1.98287e+07	1.9766e+07	3.26053e+06	2.94664e+06	1.08223e+07	1.03925e+07	3.62108e+06	9.91692e+06
M165T608	165.113	608	10.1	2.52102e+07	1.86578e+07	1.75032e+07	1.47332e+07	3.76687e+06	1.56419e+07	9.29822e+06	1.66401e+07	1.59537e+07
M165T631	165.113	631.3	10.5	5.36786e+07	1.6629e+07	4.64505e+06	4.65863e+06	2.97168e+06	3.55406e+06	2.9137e+07	1.38501e+07	4.0236e+06
M165T647	165.113	647.2	10.8	2.99559e+06	1.98793e+07	3.12843e+06	1.80648e+07	2.68178e+06	3.34831e+06	3.52829e+06	1.4308e+07	1.91326e+07
M165T665	165.113	665.5	11.1	1.9181e+07	5.52197e+06	2.64448e+07	2.47656e+07	2.28441e+06	3.26322e+06	3.35648e+06	1.39254e+07	1.73487e+07
M165T687	165.113	686.8	11.4	1.85772e+07	2.19743e+07	1.17521e+07	9.58177e+06	3.10689e+06	3.74435e+06	1.02081e+07	2.30685e+07	1.52202e+07
M165T73	165.054	72.8	1.2	4.60415e+07	5.56132e+07	5.81667e+07	3.10339e+07	2.91037e+07	2.88262e+07	4.74957e+07	5.08802e+07	4.72932e+07
M166T111	166.085	110.9	1.8	4.1677e+08	4.72835e+08	5.50341e+08	4.07653e+08	3.69073e+08	3.78884e+08	7.87902e+08	8.38543e+08	7.86323e+08
M166T113	166.038	113.1	1.9	485987	361605	391337	2.15254e+06	1.22285e+06	1.0201e+07	2.25662e+06	2.44271e+06	2.43255e+06
M166T137	166.085	137	2.3	8.30178e+07	1.0574e+08	5.39958e+07	8.93866e+07	3.92116e+07	7.65443e+07	1.86695e+08	8.16743e+07	7.64895e+07
M166T139	166.098	139.4	2.3	3.38497e+06	3.75841e+06	3.8232e+06	1.59626e+07	1.5065e+07	1.45829e+07	2.23966e+07	2.4045e+07	2.47786e+07
M166T224	166.086	224.5	3.7	1.10473e+06	848742	819771	4.81922e+06	4.37721e+06	5.58785e+06	6.49392e+06	6.28958e+06	5.75563e+06
M166T235	166.057	235.4	3.9	1.20453e+06	1.37897e+06	1.53682e+06	1.7849e+06	1.86998e+06	2.1383e+06	1.71316e+06	1.29747e+06	1.1745e+06
M166T240	166.085	239.7	4	1.48251e+06	1.51738e+06	1.36194e+06	1.64973e+06	5.59476e+06	3.58402e+06	6.66543e+06	1.91468e+06	4.88651e+06
M166T258	166.13	257.8	4.3	4.01408e+06	4.64246e+06	5.46101e+06	2.61288e+06	2.11123e+06	2.44816e+06	1.71374e+06	1.54702e+06	4.91021e+06
M166T260	166.098	260	4.3	1.74069e+07	2.95649e+07	2.10132e+07	2.50183e+07	2.15583e+07	2.23888e+07	2.22842e+07	2.70182e+07	2.21316e+07
M166T291	166.098	290.6	4.8	4.49718e+07	4.90416e+07	5.2619e+07	8.14777e+07	7.21413e+07	7.42677e+07	5.53753e+07	5.93022e+07	5.57956e+07
M166T451	166.098	450.7	7.5	1.42052e+07	1.25325e+07	1.46038e+07	1.53583e+07	1.22525e+07	1.36916e+07	1.31328e+07	1.25115e+07	1.31831e+07
M166T54	166.053	53.8	0.9	558480	3.59282e+06	1.03803e+07	2.29514e+06	2.79435e+06	1.25748e+06	8.25439e+06	9.40565e+06	8.08969e+06
M166T577	166.096	577.3	9.6	1.7922e+07	2.05319e+07	9.44407e+07	3.69758e+07	3.83188e+07	1.22476e+07	2.3154e+07	1.38826e+07	5.2394e+07
M166T587	166.097	586.8	9.8	5.55268e+07	1.05349e+07	5.68454e+07	2.64855e+07	6.10084e+06	3.03891e+06	2.52472e+07	4.6619e+07	3.28995e+07
M166T597	166.097	596.5	9.9	3.56891e+07	1.65807e+08	1.32447e+08	7.63936e+06	5.3598e+07	3.05134e+07	8.3587e+06	4.54579e+07	3.81798e+07
M166T609	166.097	608.7	10.1	7.08232e+07	8.40847e+07	2.35488e+07	5.35247e+07	3.6029e+07	4.10684e+07	5.07995e+07	1.3354e+07	1.27577e+07
M166T632	166.097	631.6	10.5	1.2e+08	5.83357e+07	2.18864e+07	5.22103e+07	4.05367e+07	4.05583e+07	3.87437e+07	4.34183e+07	1.12815e+07
M166T649	166.097	649.4	10.8	2.10411e+07	4.75279e+07	4.12045e+08	1.71776e+08	1.07437e+08	6.93303e+07	7.62941e+07	9.37107e+07	1.16542e+08
M166T684	166.096	684.4	11.4	1.77596e+08	1.45674e+08	2.53433e+07	2.10619e+07	1.70712e+07	6.73997e+07	7.85605e+07	7.15471e+07	6.1261e+07
M166T72_1	166.053	72.4	1.2	5.03097e+06	6.5557e+06	7.8528e+06	7.90611e+06	7.30799e+06	9.79084e+06	1.32033e+07	1.32458e+07	1.09085e+07
M166T72_2	166.072	72.4	1.2	5.69541e+06	8.52811e+06	8.62194e+06	7.98048e+06	7.51597e+06	8.58964e+06	9.41936e+06	8.82497e+06	8.87858e+06
M166T83	165.555	83	1.4	144440	13504.1	523182	4.19529e+06	4.0004e+06	3.19556e+06	2.1935e+06	1.20816e+06	1.12601e+06
M166T93	166.042	92.9	1.5	396668	368608	1.00226e+06	1.31442e+06	1.45524e+06	347713	2.50497e+06	2.74672e+06	2.41121e+06
M167T111	167.089	110.9	1.8	4.13617e+07	4.65075e+07	5.29008e+07	3.96615e+07	3.6479e+07	3.70992e+07	7.77807e+07	8.36609e+07	7.80302e+07
M167T123	167.07	122.7	2	3.76613e+07	5.12394e+07	5.42803e+07	3.3591e+07	3.15085e+07	3.33404e+07	1.15683e+08	1.13055e+08	1.08451e+08
M167T137	166.506	137	2.3	2.38968e+07	9.41911e+06	8.50563e+06	2.04076e+06	1.37499e+06	375950	302495	343076	356439
M167T138	167.089	138.2	2.3	9.84241e+06	9.46915e+06	5.14715e+06	4.22528e+06	5.16748e+06	6.2177e+06	1.61667e+07	1.64191e+07	1.63862e+07
M167T139	167.103	139.3	2.3	2.25628e+06	3.44206e+06	2.99064e+06	2.17682e+06	2.34494e+06	2.25903e+06	5.34104e+06	4.51765e+06	7.34817e+06
M167T213	167.07	213	3.5	2.16181e+07	4.6393e+07	2.73237e+07	1.00123e+07	9.87226e+06	9.43911e+06	3.47024e+07	3.74753e+07	3.47164e+07
M167T252_1	167.07	251.8	4.2	8.43305e+06	9.5674e+06	1.26643e+07	6.40599e+06	3.49308e+06	2.20364e+07	1.13601e+07	1.26889e+07	1.09934e+07
M167T252_2	167.106	252.1	4.2	3.69161e+07	3.87009e+07	4.46959e+07	9.97117e+07	8.61436e+07	9.19256e+07	1.28168e+08	1.42772e+08	1.22973e+08
M167T254	167.142	254.3	4.2	8.94405e+06	1.03698e+07	8.46754e+06	1.35144e+07	9.50581e+06	1.06082e+07	7.48883e+06	7.40836e+06	5.99891e+06
M167T272	167.07	272	4.5	2.3421e+07	2.55392e+07	3.42459e+07	1.88544e+07	1.6857e+07	8.91555e+06	1.829e+07	1.97917e+07	1.85745e+07
M167T273	167.142	272.8	4.5	1.18775e+07	1.32008e+07	1.79918e+07	1.70162e+07	1.42202e+07	1.61186e+07	1.16857e+07	1.19222e+07	1.07495e+07
M167T279	167.106	278.8	4.6	1.16158e+07	1.89543e+07	3.23019e+07	4.21381e+07	3.32291e+07	5.39946e+07	3.62647e+07	5.40106e+07	5.69727e+07
M167T289	167.104	289.4	4.8	2.03795e+07	1.36463e+07	1.53369e+07	2.82959e+07	2.23679e+07	6.06936e+06	1.56656e+07	5.0515e+06	4.25746e+06
M167T295	167.142	295.2	4.9	1.32258e+08	4.9085e+07	6.84681e+06	1.27368e+07	1.00343e+07	1.16531e+07	1.14463e+07	1.28831e+07	1.16568e+07
M167T306	167.142	305.7	5.1	7.82718e+06	3.2203e+07	9.66327e+06	7.44204e+06	5.87364e+06	3.20936e+06	2.83702e+06	7.21694e+06	7.06553e+06
M167T337	167.142	337.3	5.6	1.51777e+07	1.77296e+07	1.81299e+07	6.27504e+06	6.91583e+06	5.69277e+06	9.32866e+06	9.96992e+06	5.08326e+06
M167T34	166.98	34.2	0.6	885483	422275	546979	556831	420334	524044	501321	474797	482513
M167T366	167.106	365.5	6.1	3.73863e+06	4.09775e+06	4.50809e+06	7.91717e+06	2.74178e+07	1.00144e+07	1.8012e+06	9.08848e+06	5.97687e+06
M167T388	167.142	388.2	6.5	558138	648396	655524	1.21075e+06	1.22319e+06	1.28837e+06	509628	2.19384e+06	672413
M167T41	167.012	41.4	0.7	7.78461e+07	8.01532e+07	9.59237e+07	3.70004e+08	2.76275e+08	2.80873e+08	1.66638e+08	1.80918e+08	1.59249e+08
M167T430	167.07	430.5	7.2	388606	570184	643474	7.95681e+06	7.20252e+06	7.9726e+06	3.78105e+06	4.88491e+06	4.54918e+06
M167T442	167.033	442.1	7.4	147157	134537	150535	5.71625e+06	4.75291e+06	4.77161e+06	1.82013e+06	1.58522e+06	1.7016e+06
M167T48	167.021	47.9	0.8	1.29282e+07	1.51647e+07	1.33142e+07	992914	1.02325e+06	972509	6.50384e+06	7.31749e+06	8.18636e+06
M167T482	167.07	481.7	8	2.01222e+07	2.41471e+07	2.39909e+07	1.78621e+07	1.70649e+07	1.66092e+07	1.88362e+07	2.06379e+07	1.92701e+07
M167T81	166.554	81.5	1.4	1.47298e+06	8184.06	46534.4	3.02028e+06	3.35535e+06	1.77013e+07	772412	270530	701021
M167T85	167.07	84.7	1.4	3.37415e+06	1.37541e+07	2.35324e+07	1.38299e+07	4.07124e+06	6.36533e+06	5.29161e+06	1.79637e+06	1.96838e+06
M168T111	168.091	111.2	1.9	800263	1.1378e+06	1.23732e+06	943553	843638	790160	1.80735e+06	2.23374e+06	1.59936e+06
M168T123	168.073	122.7	2	2.69519e+06	4.90677e+06	4.56359e+06	3.06817e+06	2.06984e+06	1.86456e+06	1.03733e+07	1.0219e+07	9.85552e+06
M168T214	168.073	213.6	3.6	1.24736e+06	1.41978e+06	1.69066e+06	380261	351957	358306	2.61976e+06	2.66667e+06	2.85934e+06
M168T252	168.109	252.2	4.2	2.98461e+06	1.04844e+06	4.42042e+06	9.00974e+06	9.02826e+06	9.79707e+06	1.27545e+07	1.46007e+07	1.29835e+07
M168T34_1	167.976	33.5	0.6	6.14516e+06	7.34603e+06	8.84198e+06	4.62458e+06	5.48668e+06	5.31906e+06	5.49446e+06	5.39344e+06	5.61176e+06
M168T34_2	167.998	33.6	0.6	6.46682e+06	3.92538e+06	5.35077e+06	2.87618e+06	2.1871e+06	2.15968e+06	2.45393e+06	2.61871e+06	2.459e+06
M168T378	168.101	378.4	6.3	389065	439766	495900	1.13802e+06	879127	302673	809485	993549	856596
M168T392	168.138	391.7	6.5	324131	404097	465050	1.19893e+06	1.25766e+06	1.23325e+06	514607	308215	523445
M168T41_1	168.015	41.3	0.7	4.31754e+06	3.92674e+06	4.77756e+06	1.84114e+07	1.33083e+07	1.43946e+07	8.1538e+06	8.26594e+06	8.08291e+06
M168T41_2	168.049	41.1	0.7	2.16079e+07	2.38211e+07	2.56531e+07	3.00662e+07	2.63396e+07	2.57507e+07	2.40788e+07	2.49785e+07	2.46695e+07
M168T53	168.065	53.5	0.9	1.01024e+07	9.26795e+06	1.1174e+07	1.56245e+07	1.57912e+07	1.65893e+07	1.30181e+07	3.60733e+06	1.53009e+07
M168T66_1	167.974	66.1	1.1	2.33556e+07	1.34685e+07	1.30658e+07	5.09825e+06	3.89951e+06	4.00634e+06	4.26356e+06	5.88346e+06	3.86558e+06
M168T66_2	168.025	66.1	1.1	3.05017e+06	3.1517e+06	4.44771e+06	3.27643e+06	1.48898e+06	1.82748e+06	1.73781e+06	1.21079e+06	1.13545e+06
M168T69	168.013	68.6	1.1	9.41267e+06	1.29834e+07	1.4062e+07	7.41961e+06	7.49613e+06	5.93225e+06	8.63618e+06	7.59106e+06	4.2947e+06
M168T70	168.065	70.3	1.2	2.18344e+07	2.80062e+07	1.99638e+07	2.47165e+07	2.2077e+07	2.6651e+07	2.42497e+07	2.10709e+07	1.5327e+07
M168T74	167.514	74.1	1.2	7.13931e+06	5.53614e+06	4.48682e+06	2.89935e+06	550781	2.88511e+06	1.79292e+06	259539	130317
M168T83	168.042	83.4	1.4	2.11499e+07	1.68677e+07	2.17203e+07	9.99394e+06	8.9132e+06	1.99519e+07	1.30877e+07	1.72305e+07	1.59074e+07
M169T118	168.549	118.1	2	6767.33	428279	7681.71	1.31501e+06	1.54252e+06	937612	1.57337e+06	586629	1.88261e+06
M169T139	169.085	139.3	2.3	1.52147e+06	1.90931e+06	2.12716e+06	1.05357e+06	1.1965e+06	992040	1.75669e+06	1.63011e+06	1.93516e+06
M169T218	169.085	218.1	3.6	933517	844007	914822	3.17573e+06	1.88134e+06	1.76996e+06	599154	1.00929e+06	547611
M169T228	169.122	227.8	3.8	7.25246e+06	5.66841e+06	2.83782e+06	1.00783e+07	9.35562e+06	1.01841e+07	9.43085e+06	9.81967e+06	9.61817e+06
M169T234	169.049	234.3	3.9	2.67562e+08	3.22891e+08	3.08343e+08	1.57774e+08	1.4985e+08	1.57902e+08	1.53764e+08	1.59302e+08	1.52618e+08
M169T243	169.122	242.9	4	9.95011e+06	1.12609e+07	1.06788e+07	1.24623e+07	1.41997e+07	1.55944e+07	1.73506e+07	6.575e+06	1.29066e+07
M169T257	169.122	257.4	4.3	9.59088e+06	2.69013e+07	1.33365e+07	2.3866e+07	2.17676e+07	2.1972e+07	2.02427e+07	2.18504e+07	1.97618e+07
M169T261	169.049	260.8	4.3	3.89439e+08	4.58793e+08	5.2247e+08	2.03668e+07	5.90436e+07	5.08475e+07	6.00619e+07	7.32626e+07	5.7347e+07
M169T266	169.122	265.9	4.4	1.09875e+07	1.13898e+07	4.93025e+07	3.12442e+06	2.76543e+06	2.95934e+06	9.81027e+07	1.08934e+08	1.00997e+08
M169T291	169.049	290.9	4.8	3.22392e+07	1.92605e+07	1.62834e+08	2.6306e+06	1.47445e+07	7.22791e+06	2.73605e+06	1.11596e+07	2.73184e+06
M169T295	169.122	295.5	4.9	1.15796e+07	1.9125e+07	1.89991e+07	2.20405e+07	3.49177e+07	1.81777e+07	4.55503e+06	4.37488e+06	8.44253e+06
M169T351	169.085	350.9	5.8	3.49853e+06	3.59012e+06	4.65609e+06	6.2107e+06	6.61634e+06	5.62675e+06	4.90298e+06	4.89384e+06	4.50619e+06
M169T353	169.122	352.7	5.9	982103	1.03311e+06	1.24836e+06	1.5775e+07	2.9289e+07	1.48665e+07	1.06799e+07	1.20796e+07	1.04285e+07
M169T375	169.122	374.6	6.2	523198	612021	833161	1.28156e+07	2.97778e+06	1.18846e+07	8.9724e+06	1.35245e+07	1.31946e+07
M169T391	169.122	391.3	6.5	5.46694e+06	6.55853e+06	7.43182e+06	6.56663e+07	5.8206e+07	5.96179e+07	2.95145e+07	3.08096e+07	2.90424e+07
M169T41	169.045	41.1	0.7	9.67905e+07	1.01838e+08	1.14797e+08	1.23277e+08	9.97151e+07	1.04681e+08	1.00592e+08	1.08192e+08	1.01184e+08
M169T448	169.122	447.9	7.5	214075	601569	875617	4.51649e+06	9.49056e+06	6.39534e+06	1.24877e+07	1.13853e+07	1.16357e+07
M169T69	168.982	68.5	1.1	5.67703e+06	4.84267e+06	5.68901e+06	1.24723e+06	1.84982e+06	2.62082e+06	2.64438e+06	1.28332e+06	1.42617e+06
M169T70	169.068	69.7	1.2	1.17759e+06	642670	766071	1.80109e+06	1.53186e+06	2.09318e+06	783537	484898	868124
M169T72	169.013	72.4	1.2	1.28978e+07	1.56747e+07	1.74523e+07	1.81309e+07	1.74351e+07	1.80142e+07	1.74375e+07	1.76131e+07	1.57985e+07
M169T75	169.097	75.4	1.3	925778	810863	979157	2.55086e+06	2.55872e+06	2.2594e+06	6.06193e+06	4.72252e+06	4.14001e+06
M169T87	169.052	86.7	1.4	1.59258e+06	814866	990836	9.05895e+06	8.58996e+06	5.94294e+06	4.848e+06	1.48394e+06	5.23863e+06
M170T109	170.056	109.2	1.8	557843	647658	759111	1.15596e+06	1.14528e+06	1.1188e+06	610148	690340	480940
M170T134	170.049	134.5	2.2	492538	1.24952e+06	513040	1.81758e+06	2.25742e+06	1.58369e+06	2.27768e+06	2.65613e+06	2.52391e+06
M170T194	170.059	193.6	3.2	740973	924507	1.00532e+06	2.13074e+06	1.82727e+06	1.99188e+06	3.03436e+06	3.3976e+06	3.42019e+06
M170T234	170.052	234.3	3.9	2.24029e+07	2.65724e+07	2.98646e+07	1.343e+07	1.28404e+07	1.3465e+07	1.33936e+07	1.39427e+07	1.3134e+07
M170T272	170.117	272.2	4.5	6.83249e+06	7.64181e+06	1.02193e+07	4.70609e+06	6.95727e+06	4.20183e+06	4.46841e+06	1.54245e+06	4.15751e+06
M170T33	169.977	33.4	0.6	3.73807e+06	4.85765e+06	1.57979e+06	3.30348e+06	949642	3.09574e+06	3.18787e+06	5.29888e+06	3.95123e+06
M170T391	170.125	391.5	6.5	877006	1.00111e+06	1.16106e+06	6.74242e+06	6.28195e+06	6.30164e+06	3.09303e+06	3.15184e+06	2.99092e+06
M170T41	170.046	41.2	0.7	1.07384e+07	1.17682e+07	1.18729e+07	1.28131e+07	9.87521e+06	1.18008e+07	1.00828e+07	1.12663e+07	1.05308e+07
M170T67	170.029	66.8	1.1	557935	4.36554e+06	3.91143e+06	3.11577e+06	2.43872e+06	2.396e+06	1.83768e+06	1.90605e+06	201850
M170T68	169.977	67.9	1.1	4.89756e+06	1.24695e+07	1.66339e+07	5.49519e+06	4.3308e+06	8.05508e+06	4.01922e+06	5.22204e+06	3.39373e+06
M170T69	169.989	69.2	1.2	3.40583e+07	2.47682e+07	2.05177e+07	6.05702e+06	4.30232e+06	4.90238e+06	5.90256e+06	4.26304e+06	3.44411e+06
M170T72	170.08	72	1.2	2.28738e+06	6.58534e+06	2.59895e+06	1.61406e+07	8.5579e+06	8.02862e+06	7.32028e+06	2.15429e+06	6.58322e+06
M170T79	170.044	79	1.3	1.1812e+07	1.41871e+07	1.49092e+07	4.01539e+06	3.51335e+06	3.23432e+06	9.70852e+06	1.00111e+07	9.17364e+06
M170T85	170.081	85.4	1.4	1.66956e+07	1.15519e+07	2.63831e+07	2.2591e+06	1.72801e+06	5.89104e+06	6.87515e+06	6.96638e+06	6.92767e+06
M171T144	171.064	144.5	2.4	4.35897e+06	3.31818e+06	4.71055e+06	3.8299e+06	3.03391e+06	3.70693e+06	4.61368e+06	5.13863e+06	4.85295e+06
M171T230	171.065	230.4	3.8	4.78545e+06	1.78702e+06	6.31256e+06	950106	1.8459e+06	1.82035e+06	1.0431e+06	1.31981e+06	943824
M171T234	171.137	234	3.9	6.29284e+06	6.82583e+06	6.26593e+06	5.57845e+06	6.18956e+06	5.45447e+06	4.75353e+06	3.89913e+06	4.49406e+06
M171T238	171.101	238	4	1.13555e+07	1.22656e+07	1.28354e+07	2.23569e+07	1.96569e+07	1.93981e+07	1.7639e+07	1.81012e+07	1.73e+07
M171T258	171.116	257.7	4.3	2.76745e+06	3.27062e+06	3.77329e+06	5.22763e+06	5.05005e+06	5.63883e+06	2.37975e+06	2.96566e+06	3.18522e+06
M171T283	171.101	283	4.7	6.88585e+06	7.05486e+06	6.60323e+06	1.72799e+07	1.52415e+07	1.7482e+07	1.69735e+07	1.94988e+07	1.76511e+07
M171T300	171.137	299.5	5	2.57287e+07	2.70138e+07	3.18252e+07	8.82196e+06	9.11335e+06	7.63803e+06	1.62341e+06	1.97058e+06	1.66905e+06
M171T310	171.137	309.7	5.2	2.64837e+06	2.78141e+06	3.1728e+06	8.38159e+06	7.11302e+06	9.7422e+06	5.79304e+06	6.67534e+06	5.71628e+06
M171T41_1	171.024	40.6	0.7	4.62934e+06	4.96417e+06	6.38303e+06	2.07094e+06	1.82358e+06	3.63125e+06	3.86557e+06	4.03604e+06	3.07565e+06
M171T41_2	171.043	41.1	0.7	1.47632e+07	1.39967e+07	1.69661e+07	1.55115e+07	1.45392e+07	1.40306e+07	1.5603e+07	1.48322e+07	1.44161e+07
M171T42	171.005	41.5	0.7	3.93645e+06	3.7045e+06	3.89488e+06	8.50725e+06	5.70046e+06	3.73932e+06	3.74646e+06	3.21945e+06	3.0305e+06
M171T50	171.076	50.4	0.8	816794	1.23802e+06	982032	2.42177e+06	3.03164e+06	3.09027e+06	6.25098e+06	6.08305e+06	5.65174e+06
M171T63	170.96	63.5	1.1	1.06412e+07	5.41412e+06	4.68722e+06	2.93079e+06	1.96241e+06	1.20021e+06	877735	1.13281e+06	798045
M171T68	170.981	68.1	1.1	8.08447e+06	9.37256e+06	9.49163e+06	3.08723e+06	4.14491e+06	4.62683e+06	3.28068e+06	2.89665e+06	2.37258e+06
M171T72_1	171.028	71.7	1.2	7.00741e+06	1.08817e+07	7.76151e+06	4.79519e+06	3.99658e+06	6.17513e+06	3.94757e+06	3.26442e+06	2.76384e+06
M171T72_2	171.064	72	1.2	5.52272e+06	6.36147e+06	6.25844e+06	2.35638e+06	2.46238e+06	2.06588e+06	1.9327e+06	3.71887e+06	3.4867e+06
M171T73	171.112	72.8	1.2	5.31178e+06	5.27267e+06	5.40523e+06	2.9931e+06	2.86282e+06	2.20022e+06	3.4472e+06	5.11577e+06	4.79305e+06
M172T238	172.104	237.7	4	499831	530907	586114	1.28777e+06	1.03651e+06	753864	1.4275e+06	513547	1.45918e+06
M172T289	172.132	288.9	4.8	4.07308e+07	4.36312e+07	5.43248e+07	4.1705e+07	6.80175e+07	3.18854e+07	3.9724e+07	3.61889e+07	3.32004e+07
M172T34	171.99	33.7	0.6	3.13012e+07	3.01534e+07	2.16391e+07	1.79954e+07	1.57462e+07	1.89078e+07	1.49119e+07	1.62384e+07	2.06493e+07
M172T440	172.169	440.3	7.3	6.67379e+06	5.68452e+06	7.17274e+06	3.91576e+06	2.90204e+06	3.91467e+06	928156	3.02156e+06	3.17959e+06
M172T564	172.133	564.1	9.4	1.06854e+07	4.10846e+06	1.29415e+07	6.04497e+06	3.70469e+06	3.45859e+06	5.09878e+06	6.19388e+06	4.84034e+06
M172T574	172.07	574.5	9.6	8.6492e+06	3.33813e+07	2.62568e+07	1.64985e+07	8.47263e+07	1.44281e+07	2.3556e+07	2.79779e+07	8.75102e+07
M172T586	172.071	585.5	9.8	5.99902e+07	1.01059e+07	1.48689e+08	3.55164e+07	1.16499e+07	4.94838e+07	2.18507e+07	4.14133e+07	1.25928e+07
M172T595	172.071	595.1	9.9	4.4978e+07	2.14038e+07	2.34359e+07	1.46481e+07	5.0063e+07	1.26572e+07	4.92002e+07	5.78486e+07	8.29898e+07
M172T606	172.071	606.4	10.1	9.01771e+07	1.52701e+08	1.16071e+08	8.32516e+07	1.51891e+07	5.05278e+07	1.65011e+07	1.78061e+07	1.62549e+07
M172T632	172.071	632.1	10.5	8.90663e+07	2.01213e+07	2.85796e+08	6.59094e+07	3.79624e+07	4.117e+07	3.86677e+07	9.44222e+07	4.03407e+07
M172T650	172.071	650	10.8	1.36412e+07	1.80334e+07	2.23573e+07	5.64348e+07	1.07506e+08	3.77417e+06	1.30746e+07	4.90061e+07	4.96102e+07
M172T662	172.072	662.3	11	1.47076e+08	4.15485e+07	3.25462e+07	9.31437e+07	1.39098e+07	6.48319e+07	1.41107e+08	3.69507e+07	1.80144e+07
M172T68	172.014	67.9	1.1	1.05831e+07	7.77602e+06	6.33506e+06	2.36609e+06	3.39965e+06	4.34448e+06	1.16189e+06	823662	777996
M172T685	172.071	684.8	11.4	6.28425e+07	9.89193e+07	4.42838e+07	4.45622e+07	4.2296e+07	5.86891e+07	4.75336e+07	1.03244e+08	9.79662e+07
M172T72	172.06	72.4	1.2	3.82584e+06	4.18068e+06	6.69874e+06	5.45634e+06	5.2435e+06	5.04852e+06	7.43962e+06	7.3741e+06	6.87308e+06
M172T73	172.096	72.7	1.2	2.38332e+06	4.37878e+06	4.57668e+06	5.05637e+06	2.95233e+06	4.42599e+06	3.79857e+06	4.69917e+06	4.71754e+06
M172T90	172.132	89.7	1.5	7.57686e+06	8.32926e+06	9.32306e+06	2.24387e+06	2.12671e+06	1.94856e+06	3.4828e+06	3.07491e+06	5.53315e+06
M172T93	171.528	92.9	1.5	1.72116e+06	3.15281e+06	2.79007e+06	1.77009e+06	787273	6.26494e+06	1.99039e+06	1.88342e+06	1.62147e+06
M173T100	173.027	100.5	1.7	3.18474e+06	4.67558e+06	5.4676e+06	3.50036e+06	2.89583e+06	1.86407e+07	2.442e+06	2.38404e+06	2.74228e+06
M173T106	172.976	105.6	1.8	2.10543e+07	2.04882e+07	1.68013e+07	1.27931e+07	1.13789e+07	1.0067e+07	1.02329e+07	1.12088e+07	9.93843e+06
M173T109	173.08	109.5	1.8	162503	344485	974783	1.41865e+07	1.26518e+07	1.34826e+07	7.79912e+06	8.20316e+06	7.72908e+06
M173T116	172.562	116.4	1.9	449106	12781.7	37381.4	7.5828e+06	8.33233e+06	5.72671e+06	2.95088e+06	3.40684e+06	4.35232e+06
M173T234	173.132	233.8	3.9	977643	1.10953e+06	1.95927e+06	3.25854e+07	3.15755e+07	3.92728e+07	2.07681e+07	2.5169e+07	2.44488e+07
M173T248	173.116	248.1	4.1	2.39342e+06	1.05849e+06	2.65664e+06	4.15372e+06	3.49213e+06	3.68186e+06	3.99969e+06	3.21358e+06	3.56481e+06
M173T252	173.095	252.1	4.2	6.0037e+06	6.16795e+06	7.78863e+06	1.85481e+07	1.61e+07	1.84447e+07	2.46857e+07	2.68501e+07	2.34202e+07
M173T258	173.132	258.3	4.3	2.60045e+07	2.95384e+07	3.18803e+07	8.9222e+07	7.62023e+07	8.0601e+07	4.48127e+07	5.11128e+07	4.83825e+07
M173T272	173.095	272.4	4.5	7.43504e+06	3.67331e+06	4.03797e+06	5.95868e+06	6.28537e+06	5.75557e+06	1.16634e+07	1.27783e+07	4.45701e+06
M173T273	173.131	272.7	4.5	3.12339e+07	3.53242e+07	5.34417e+07	7.76005e+07	6.81396e+07	7.2104e+07	4.40108e+07	4.90009e+07	4.34948e+07
M173T290	173.117	289.7	4.8	5.51773e+06	6.77798e+06	1.02676e+07	4.80216e+06	7.86117e+06	4.25363e+06	1.27527e+07	1.19026e+07	1.14538e+07
M173T292	173.133	291.8	4.9	4.15492e+07	5.09344e+07	3.91894e+07	5.87814e+07	5.34141e+07	5.14392e+07	3.48606e+07	3.76918e+07	3.68238e+07
M173T301	173.044	301.4	5	8.96537e+06	9.57329e+06	1.10041e+07	4.50756e+06	2.71506e+06	2.74532e+06	2.97111e+06	3.03093e+06	2.90347e+06
M173T310	173.132	310	5.2	3.24098e+06	3.72448e+06	4.09595e+06	3.38566e+07	7.28526e+06	3.09844e+07	1.66743e+07	1.87325e+07	1.74733e+07
M173T318	173.131	317.9	5.3	1.31293e+07	1.5591e+07	1.72446e+07	5.99424e+06	4.75088e+07	1.71228e+07	2.83009e+06	2.96005e+06	2.76925e+06
M173T34	172.996	34	0.6	1.73506e+06	1.1156e+06	968376	620348	592421	567581	586583	626330	611719
M173T350	173.059	349.6	5.8	2.87608e+06	2.5319e+06	4.40906e+06	1.32147e+06	1.33395e+06	1.69649e+06	806351	708282	795568
M173T361	173.132	361.3	6	8.4127e+06	8.66526e+06	1.07081e+07	1.12796e+07	1.04599e+07	9.97311e+06	6.82302e+06	7.4224e+06	7.42103e+06
M173T364	173.116	363.6	6.1	8.33603e+06	9.90299e+06	1.06398e+07	3.11968e+06	2.80297e+06	3.20549e+06	2.9841e+06	2.80948e+06	2.54726e+06
M173T378	173.116	377.6	6.3	6.43721e+06	8.34907e+06	8.60672e+06	1.19647e+06	1.19468e+06	1.14239e+06	1.64266e+06	788866	1.74136e+06
M173T460	173.132	460.2	7.7	5.23946e+06	6.21652e+06	824541	1.10748e+07	7.94702e+06	8.18501e+06	1.2236e+06	4.80935e+06	1.26041e+06
M173T63	172.956	63.3	1.1	1.87006e+08	1.02863e+08	9.48989e+07	6.81189e+07	4.7107e+07	6.11514e+07	3.66709e+07	3.7382e+07	3.06386e+07
M173T68	172.976	68.2	1.1	1.76739e+08	1.86277e+08	1.96758e+08	1.00694e+08	9.28894e+07	9.68372e+07	7.79054e+07	7.60092e+07	6.93717e+07
M173T69	172.992	68.5	1.1	1.67434e+06	1.39135e+06	1.29309e+06	1.65091e+06	1.76275e+06	3.00871e+06	2.31078e+06	1.31418e+06	1.18672e+06
M173T73	173.139	72.7	1.2	263983	187255	254818	1.85317e+06	1.52776e+06	1.74898e+06	1.96084e+06	1.83494e+06	1.57682e+06
M173T95	173.128	95.2	1.6	63609.5	186384	156121	687744	580189	516305	183775	875726	297989
M174T113	174.024	113	1.9	3.77507e+06	2.36442e+06	1.57075e+06	4.84187e+06	4.0167e+06	3.51314e+06	4.90841e+06	5.26857e+06	4.22649e+06
M174T148	174.075	147.7	2.5	1.90029e+07	1.86916e+07	1.97016e+07	9.32271e+06	7.54743e+06	6.70576e+06	7.21361e+06	6.35123e+06	6.05984e+06
M174T181	174.062	181.1	3	626642	628240	588832	4.8661e+06	3.93286e+06	2.22134e+06	1.94319e+06	580909	1.94048e+06
M174T234	174.135	233.9	3.9	499529	538927	800608	4.46018e+06	4.62003e+06	4.25504e+06	2.79125e+06	3.05968e+06	2.76472e+06
M174T239	174.148	239.1	4	283143	476608	420341	674806	536560	668338	1.09694e+06	1.17108e+06	1.1661e+06
M174T258	174.135	258.5	4.3	2.99765e+06	3.43441e+06	3.49707e+06	9.81374e+06	8.889e+06	9.62022e+06	1.65471e+06	1.50577e+06	1.41922e+06
M174T263	174.075	263.4	4.4	9.94514e+06	1.02977e+07	1.24965e+07	3.54449e+06	3.69902e+06	4.58436e+06	2.91058e+06	3.80269e+06	1.41266e+06
M174T273	174.135	273	4.6	1.64644e+06	1.77736e+06	5.32116e+06	1.04451e+07	9.72818e+06	9.06623e+06	4.94472e+06	1.18384e+07	5.09604e+06
M174T53_1	174.087	52.6	0.9	7.55746e+06	7.71072e+06	7.53463e+06	5.64745e+06	6.31834e+06	6.1137e+06	1.27803e+07	1.20591e+07	1.36817e+07
M174T53_2	174.112	53.2	0.9	8.38123e+06	8.59744e+06	9.76666e+06	2.61798e+06	2.29066e+06	2.05781e+06	3.18447e+06	4.37722e+06	3.46926e+06
M174T54	174.075	54.4	0.9	4.60621e+07	4.6779e+07	4.67271e+07	5.84985e+06	1.82098e+07	1.81578e+07	1.75731e+07	2.51992e+07	2.39805e+07
M174T61	174.044	60.7	1	1.7052e+06	949643	877797	4.009e+06	2.84364e+06	3.92187e+06	4.45422e+06	5.33301e+06	4.35277e+06
M174T68	173.98	68.3	1.1	5.1355e+06	2.84668e+06	3.45611e+06	1.59842e+06	1.44308e+06	1.92872e+06	682143	1.60015e+06	1.38386e+06
M174T72	174.112	72.4	1.2	4.99196e+06	6.6931e+06	6.52817e+06	8.98901e+06	8.38987e+06	8.62332e+06	1.23892e+07	2.30148e+07	1.16385e+07
M174T73_1	174.075	72.9	1.2	9.5999e+07	1.14545e+08	1.21202e+08	3.29738e+07	2.62421e+07	2.79795e+07	3.7351e+07	3.64262e+07	3.32955e+07
M174T73_2	174.123	72.9	1.2	8.23169e+06	6.90969e+06	9.65583e+06	7.11279e+06	5.7681e+06	6.89268e+06	4.53531e+06	3.97009e+06	4.12331e+06
M174T90	174.075	90	1.5	2.73968e+07	2.06232e+07	2.39152e+07	5.09564e+06	1.48701e+07	1.45552e+07	1.60029e+07	1.64714e+07	1.54007e+07
M174T96	174.112	96	1.6	5.41486e+06	6.65021e+06	6.54035e+06	4.19766e+06	3.17389e+06	3.45622e+06	7.35735e+06	3.00224e+06	9.49484e+06
M174T97	174.062	97	1.6	3.48793e+06	3.46063e+06	4.47937e+06	2.17196e+06	2.86893e+06	1.8712e+06	3.19301e+06	2.87483e+06	2.74962e+06
M175T133	175.032	132.9	2.2	2.97081e+06	1.82315e+06	1.51987e+06	688735	496400	453047	959351	829610	381007
M175T182	175.096	181.6	3	1.99849e+06	1.50095e+06	1.89055e+06	1.47256e+06	1.60669e+06	1.66089e+06	2.93298e+06	3.26644e+06	840513
M175T202	174.968	202.1	3.4	7.13181e+06	3.12495e+06	1.20248e+06	2.66936e+06	2.5568e+06	2.06145e+06	2.96796e+06	2.32085e+06	2.26091e+06
M175T234	175.147	233.8	3.9	1.37293e+06	2.65291e+06	6.24825e+06	1.41718e+08	1.28444e+08	1.37281e+08	8.72186e+07	9.25471e+07	8.73917e+07
M175T236	175.042	235.5	3.9	1.4233e+07	1.69777e+07	1.61856e+07	9.40343e+06	8.24094e+06	3.3985e+06	6.81079e+06	8.47009e+06	7.72316e+06
M175T249	175.096	249.5	4.2	1.32111e+06	3.72425e+06	3.45974e+06	7.12286e+06	6.7035e+06	1.81139e+06	2.61052e+06	3.63201e+06	2.70732e+06
M175T258	175.11	258	4.3	9.28474e+06	1.11492e+07	1.41881e+07	7.5108e+06	5.25753e+06	6.221e+06	3.17168e+07	1.41871e+07	1.05709e+07
M175T265_1	175.074	265.3	4.4	1.74255e+07	1.58649e+07	1.50038e+07	4.84053e+07	4.32922e+07	4.45938e+07	8.66147e+06	5.24455e+06	4.96097e+06
M175T265_2	175.147	264.9	4.4	3.49206e+07	4.06202e+07	4.1985e+07	1.97008e+08	2.01365e+08	7.9598e+07	1.08364e+08	1.22018e+08	1.14369e+08
M175T267	174.968	266.8	4.4	1.27987e+07	7.04125e+06	3.5897e+06	3.81729e+06	697241	2.19718e+06	299420	364188	236295
M175T289	175.11	289.1	4.8	5.16799e+06	8.76229e+06	1.34705e+07	1.81102e+07	1.60848e+07	1.74964e+07	3.1114e+07	5.64085e+06	1.45346e+07
M175T293	175.147	293.5	4.9	9.22154e+06	2.33629e+07	1.07804e+07	1.22748e+08	1.09185e+08	1.14767e+08	1.62087e+07	6.30932e+07	6.14119e+07
M175T300	175.107	299.7	5	5.80882e+06	1.12694e+07	1.19946e+07	2.06756e+07	1.76599e+07	1.86679e+07	2.68696e+07	2.67761e+07	1.39771e+07
M175T309_1	175.075	309.1	5.2	8.44394e+06	1.74494e+07	1.1692e+07	1.26844e+07	6.68974e+06	7.23295e+06	5.87261e+06	4.97381e+06	4.12901e+06
M175T309_2	175.147	308.6	5.1	6.76493e+07	7.42553e+07	8.25583e+07	2.15149e+08	1.87987e+08	2.0328e+08	1.32485e+08	1.03488e+08	9.45985e+07
M175T323	175.147	323.3	5.4	3.27668e+07	3.91882e+07	4.04731e+07	1.20706e+08	1.02855e+08	1.12298e+08	1.5689e+07	6.07418e+07	5.79303e+07
M175T337	175.148	337	5.6	1.52061e+07	1.58308e+07	1.75305e+07	3.77459e+07	3.58126e+07	3.68842e+07	3.6245e+06	4.18191e+06	3.95815e+06
M175T339	175.11	338.6	5.6	5.43368e+06	5.64455e+06	5.86128e+06	7.80615e+06	8.29885e+06	1.06519e+07	1.19957e+07	7.13057e+06	9.31173e+06
M175T34	174.975	33.9	0.6	3.8034e+06	4.29762e+06	5.81296e+06	2.77137e+06	2.56081e+06	2.50084e+06	2.59356e+06	2.69615e+06	2.54426e+06
M175T411	175.147	410.6	6.8	1.68939e+07	1.62573e+07	1.82518e+07	1.01123e+07	9.34154e+06	8.94298e+06	8.76372e+06	8.20508e+06	1.20712e+07
M175T414	175.111	414	6.9	3.11256e+06	3.23503e+06	3.73197e+06	4.75057e+06	6.64727e+06	4.80196e+06	4.80656e+06	2.75577e+06	2.42422e+06
M175T44	175.118	44	0.7	3.23694e+07	3.21193e+07	3.95504e+07	7.28264e+07	5.55996e+07	5.93801e+07	1.92318e+08	2.06612e+08	1.87192e+08
M175T461	175.147	460.5	7.7	8.60065e+06	2.44481e+07	1.76476e+07	3.17917e+06	2.90248e+06	2.25892e+07	6.85903e+06	6.71865e+06	6.38202e+06
M175T51	175.106	51	0.8	5.98349e+09	5.93588e+09	6.26384e+09	2.37274e+09	2.35035e+09	2.42462e+09	7.39297e+09	7.48723e+09	8.0536e+09
M175T55	174.895	54.9	0.9	1.16363e+07	2.07844e+07	1.73251e+07	1.92022e+06	1.08421e+06	301624	3.07853e+06	4.1813e+06	881888
M175T62	175.106	62.2	1	3.09185e+09	3.60268e+09	4.04464e+09	1.21088e+09	1.08981e+09	1.22441e+09	4.16897e+09	4.09499e+09	3.9881e+09
M175T63	174.953	62.9	1	5.98003e+07	3.29164e+07	2.95718e+07	2.13711e+07	1.72243e+07	1.37485e+07	1.24676e+07	1.26237e+07	8.6023e+06
M175T72_1	175.06	72.4	1.2	3.76536e+06	4.71182e+06	4.41901e+06	3.93142e+06	3.82854e+06	3.10722e+06	4.91091e+06	4.26034e+06	5.71533e+06
M175T72_2	175.079	72.4	1.2	5.79115e+06	7.97662e+06	8.87252e+06	2.12115e+06	1.76163e+06	1.73512e+06	2.00169e+06	2.06882e+06	1.93833e+06
M175T73	175.023	73.4	1.2	5.65979e+06	1.05689e+07	1.06633e+07	1.99522e+06	1.39358e+06	3.88549e+06	1.88054e+06	1.83254e+06	1.59125e+06
M175T89	175.086	89.2	1.5	1.03214e+07	7.63446e+06	622590	837141	968354	876137	988663	1.06434e+06	882814
M175T93_1	175.047	93.1	1.6	2.15474e+06	1.30168e+06	1.20406e+06	1.56648e+06	1.76995e+06	6.16014e+06	3.08857e+06	2.55832e+06	2.9205e+06
M175T93_2	175.105	93.4	1.6	1.36712e+07	750392	6.92228e+07	1.33519e+06	6.16123e+06	844925	4.21831e+08	7.69093e+07	7.6202e+07
M176T100	176.138	100.2	1.7	541093	2.03265e+06	2.13516e+06	4.9175e+06	4.06409e+06	4.02787e+06	1.26483e+07	1.29154e+07	1.25556e+07
M176T120	176.07	120.3	2	320932	495603	581442	571721	7.58668e+06	3.38246e+06	5.0721e+06	2.48064e+06	2.10253e+06
M176T234	176.151	233.8	3.9	10375.3	24774.3	30750	1.94017e+07	1.84885e+07	1.79818e+07	1.18942e+07	1.23511e+07	1.22074e+07
M176T235_1	175.543	235.5	3.9	3.20673e+06	3.86172e+06	3.79444e+06	2.05588e+06	2.06097e+06	163912	1.79743e+06	1.97038e+06	1.79666e+06
M176T235_2	176.04	235.4	3.9	1.49197e+06	1.55883e+06	1.52771e+06	358370	367537	304774	704643	284359	940206
M176T260	175.557	260.3	4.3	148383	1.36459e+06	175708	3.0631e+06	2.71669e+06	271637	2.65031e+06	3.57143e+06	2.83164e+06
M176T265	176.151	264.9	4.4	4.52575e+06	5.54024e+06	5.4014e+06	2.35487e+07	2.83181e+07	2.97572e+07	780011	1.02083e+07	1.86836e+06
M176T309	176.151	308.6	5.1	9.38432e+06	9.2278e+06	1.08008e+07	2.8415e+07	2.46515e+07	2.71289e+07	1.28854e+07	1.28484e+07	1.25988e+07
M176T323	176.151	323.1	5.4	740007	843663	963619	1.68811e+07	1.42741e+07	1.4966e+07	8.15856e+06	8.52783e+06	7.54605e+06
M176T34_1	175.941	33.5	0.6	256086	312801	250435	884399	669929	590670	683207	762589	650834
M176T34_2	176.012	34.2	0.6	5.93243e+06	7.27068e+06	9.16172e+06	4.69565e+06	4.3519e+06	4.24877e+06	4.26948e+06	4.41802e+06	4.09286e+06
M176T423	176.143	422.8	7	256924	460703	1.58765e+06	1.46196e+07	1.33532e+07	1.55291e+07	1.691e+07	1.98943e+07	1.74751e+07
M176T44	176.121	44	0.7	977614	1.09475e+06	582444	3.70736e+06	2.72927e+06	2.57549e+06	1.25971e+07	1.39998e+07	1.16129e+07
M176T51	176.11	51	0.8	4.59283e+08	4.86447e+08	4.7504e+08	1.82722e+08	1.82998e+08	1.81084e+08	5.68216e+08	5.85721e+08	5.98857e+08
M176T56	176.091	56.2	0.9	1.39744e+08	3.6193e+07	2.73242e+07	2.49604e+07	2.51153e+07	2.55624e+07	3.99419e+07	3.65243e+07	3.87096e+07
M176T62	176.11	62.2	1	2.40374e+08	2.93054e+08	3.09449e+08	9.36244e+07	8.44609e+07	9.54818e+07	3.22589e+08	3.16754e+08	3.03678e+08
M176T72	176.127	72.4	1.2	8.69548e+06	1.00492e+07	1.07946e+07	1.30194e+07	9.39733e+06	1.04392e+07	1.42041e+07	1.39913e+07	1.51996e+07
M176T73	176.138	72.8	1.2	3.0474e+06	4.21157e+06	4.32225e+06	4.34399e+06	3.30641e+06	3.83569e+06	9.06488e+06	8.62241e+06	7.91379e+06
M176T74	176.091	73.7	1.2	1.29131e+08	1.55521e+08	1.7432e+08	1.01266e+08	8.81848e+07	8.88708e+07	1.36145e+08	1.28901e+08	1.17555e+08
M176T75	176.055	75.3	1.3	4.00033e+06	6.06523e+06	6.38059e+06	1.24811e+06	1.11323e+06	1.02009e+06	4.20945e+06	4.23344e+06	2.92564e+06
M176T87	176.021	87.4	1.5	7.48015e+06	5.63622e+06	2.31801e+06	7.10913e+06	4.12832e+06	3.34147e+06	2.66892e+06	2.15686e+06	1.84586e+06
M176T89	176.091	89.1	1.5	4.4719e+06	6.17549e+06	7.55577e+06	1.41231e+07	1.3997e+07	1.92035e+07	2.90803e+07	2.04912e+07	1.72384e+07
M176T97	176.059	96.8	1.6	982169	775934	1.05955e+06	2.34444e+06	2.27858e+06	1.51816e+06	976669	1.05629e+06	3.57694e+06
M177T100_1	176.547	100.5	1.7	4.32974e+06	5.19614e+06	7.04937e+06	1.60573e+07	1.65532e+07	9.20628e+06	8.95983e+06	1.01257e+07	1.10293e+07
M177T100_2	176.972	100.5	1.7	1.90178e+07	5.47419e+06	5.40785e+06	1.03065e+08	8.18725e+07	2.85577e+06	1.64515e+07	3.16821e+06	2.05248e+06
M177T101	177.048	100.5	1.7	7.79576e+06	8.09987e+06	8.63119e+06	3.42034e+06	4.08138e+06	2.03293e+06	1.68499e+06	2.11111e+06	2.50671e+06
M177T226	177.09	226.1	3.8	4.15932e+06	4.22374e+06	1.87892e+06	3.78135e+06	1.12897e+06	4.03537e+06	1.27217e+06	5.72187e+06	4.82203e+06
M177T260	177.054	259.7	4.3	4.68168e+07	1.0241e+08	5.8243e+07	1.08028e+08	5.95464e+07	1.07054e+08	2.00388e+08	2.14268e+08	2.05512e+08
M177T262	177.111	262.1	4.4	9.59564e+06	1.16322e+07	1.32094e+07	7.07103e+06	6.71813e+06	7.26078e+06	8.53301e+06	9.10807e+06	8.68968e+06
M177T275_1	177.054	274.7	4.6	1.60359e+07	1.27552e+07	3.15684e+07	6.53637e+07	5.61044e+07	8.61107e+07	3.37762e+07	3.67217e+07	3.42754e+07
M177T275_2	177.09	275.3	4.6	4.25558e+07	4.80816e+07	6.28383e+07	7.79601e+07	7.99951e+07	7.02298e+07	1.32269e+08	1.41349e+08	1.31416e+08
M177T290	177.163	289.8	4.8	2.27834e+07	2.41348e+07	7.98178e+06	3.03297e+07	2.80402e+07	7.39229e+06	9.09678e+06	1.34399e+07	1.16495e+07
M177T297	177.09	296.6	4.9	1.17734e+08	1.40731e+08	1.47861e+08	1.35311e+08	1.15044e+08	1.22906e+08	9.60267e+07	1.04299e+08	9.25623e+07
M177T298	177.054	298.1	5	5.70872e+07	6.44794e+07	7.04583e+07	1.63656e+08	1.48379e+08	1.52688e+08	1.50988e+08	1.61187e+08	1.53254e+08
M177T308_1	177.054	308.2	5.1	5.80861e+07	6.10745e+07	7.14494e+07	1.60508e+08	1.0809e+08	1.5069e+08	7.66296e+07	8.47748e+07	7.80057e+07
M177T308_2	177.09	307.7	5.1	6.02147e+07	6.88122e+07	7.58418e+07	6.49982e+07	6.04731e+07	5.93784e+07	4.17065e+07	4.33643e+07	4.13035e+07
M177T309	177.163	309.2	5.2	3.48267e+07	3.91111e+07	1.00911e+08	8.76685e+07	7.68128e+07	1.31423e+08	3.07844e+07	3.24676e+07	3.00144e+07
M177T325	177.054	325.4	5.4	4.43966e+07	3.55394e+07	5.33048e+07	1.04182e+08	9.19622e+07	9.82263e+07	6.61346e+07	7.22211e+07	6.74811e+07
M177T338	177.054	338.1	5.6	8.55982e+06	2.57085e+07	3.08627e+07	7.65913e+07	7.46707e+07	7.6733e+07	5.1714e+07	5.80548e+07	5.17378e+07
M177T339	177.127	339.4	5.7	4.14081e+06	5.03282e+06	1.036e+07	5.17927e+06	6.44444e+06	7.298e+06	3.17875e+06	3.95658e+06	3.25953e+06
M177T34	176.97	33.5	0.6	5.72163e+07	6.42073e+07	6.17035e+07	3.20159e+07	2.95834e+07	2.88136e+07	3.8517e+07	3.05174e+07	2.91006e+07
M177T351	177.054	351	5.8	1.74925e+07	6.81791e+06	7.93521e+06	4.78236e+07	4.47151e+07	4.49554e+07	2.79893e+07	3.13554e+07	2.88646e+07
M177T353	177.163	353.2	5.9	1.54801e+07	1.66754e+07	1.73478e+07	3.17742e+07	2.88689e+07	1.50776e+07	7.97736e+06	1.09592e+07	7.61732e+06
M177T365	177.127	365.1	6.1	1.57968e+07	1.7687e+07	2.06081e+07	3.60545e+06	3.52063e+06	3.85736e+06	2.65787e+06	2.93933e+06	4.91445e+06
M177T394	177.127	394.5	6.6	887253	915700	1.08511e+06	1.00418e+07	8.6184e+06	8.84241e+06	6.63927e+06	7.33466e+06	6.76995e+06
M177T43	177.159	43	0.7	5.27667e+06	5.65334e+06	5.53504e+06	7.30827e+07	5.37151e+07	6.18537e+07	4.69376e+07	5.07024e+07	4.43504e+07
M177T438	177.163	438.3	7.3	1.31785e+06	4.94926e+06	5.71551e+06	2.81036e+06	2.8801e+06	3.62014e+06	455762	349091	1.8675e+06
M177T460	177.163	459.9	7.7	7.41332e+06	9.72551e+06	1.0368e+07	8.30329e+06	8.10936e+06	9.69976e+06	5.2377e+06	4.73767e+06	4.96458e+06
M177T481	177.127	481.4	8	8.88652e+06	9.62138e+06	1.11313e+07	8.32228e+06	7.63525e+06	7.46911e+06	7.27846e+06	8.11477e+06	7.39637e+06
M177T51	177.111	51	0.8	3.17773e+07	3.63693e+07	3.27561e+07	1.1935e+07	1.15978e+07	1.21549e+07	4.17234e+07	4.49596e+07	4.21602e+07
M177T541	177.163	541.5	9	1.0159e+07	1.19736e+07	1.53662e+07	4.51494e+07	4.01725e+07	3.92459e+07	6.01118e+07	6.11212e+07	5.56887e+07
M177T560	177.163	560.1	9.3	1.93207e+06	2.12933e+06	2.5656e+06	1.51756e+07	1.5179e+07	2.93951e+07	1.8556e+07	4.4875e+06	1.90275e+07
M177T63	177.111	62.9	1	1.67026e+07	4.66211e+06	2.22476e+07	5.89467e+06	1.75963e+06	1.79258e+06	2.23068e+07	8.09429e+06	2.09984e+07
M177T66	177.025	66.1	1.1	7.18029e+06	3.55008e+06	3.46401e+06	1.94081e+06	1.13007e+07	1.1161e+07	7.90737e+06	1.82695e+06	6.16553e+06
M177T668	177.163	668.5	11.1	3.30192e+07	3.48883e+07	4.28316e+07	3.1448e+07	1.83358e+07	2.54583e+07	3.4643e+07	3.39534e+07	3.17996e+07
M177T72	177.075	72	1.2	2.23466e+06	3.86195e+06	3.47211e+06	1.75031e+06	1.50904e+06	1.67905e+06	1.52686e+06	1.75458e+06	1.64035e+06
M177T73	177.094	73.4	1.2	8.56529e+06	1.19606e+07	1.3086e+07	7.08979e+06	6.62511e+06	6.50821e+06	9.82297e+06	9.08164e+06	8.21023e+06
M177T88	177.041	88.2	1.5	5.98022e+06	1.93355e+06	2.19017e+06	4.62168e+06	4.33602e+06	2.39527e+07	2.21234e+06	1.94699e+06	3.21758e+06
M178T100	177.545	100.1	1.7	14681.6	32689	109634	1.45737e+06	1.93159e+06	1.11093e+06	910741	1.05222e+06	1.24924e+06
M178T113	178.085	112.6	1.9	328466	1.74051e+06	1.63446e+06	1.1554e+06	1.26903e+06	1.02423e+06	661358	614998	550110
M178T118_1	177.554	118	2	41257.6	592644	566155	5.98877e+06	6.56871e+06	4.29279e+06	7.62133e+06	8.00751e+06	7.1642e+06
M178T118_2	178.056	117.9	2	240695	256751	349025	1.11748e+06	1.36321e+06	1.0059e+06	1.75627e+06	1.74319e+06	1.59535e+06
M178T123	178.026	123.2	2.1	1.34017e+06	820117	541176	1.41605e+06	1.07015e+06	1.05723e+06	211323	231404	176356
M178T134	178.038	134.5	2.2	1.60211e+06	1.82084e+06	3.13232e+06	728059	834967	1.74516e+06	366916	911034	1.54206e+06
M178T155	178.049	155.1	2.6	2.65618e+06	3.44673e+06	2.79254e+06	2.97437e+06	2.91873e+06	2.7603e+06	3.87361e+06	4.12915e+06	4.10582e+06
M178T161	178.121	161.2	2.7	1.74571e+06	1.73442e+06	324744	2.46456e+07	2.08462e+07	2.28967e+07	1.91358e+07	2.09229e+07	2.00109e+07
M178T190	178.047	189.8	3.2	2.03894e+06	1.13241e+06	1.11059e+06	4.08628e+06	3.65637e+06	1.53687e+06	1.31845e+06	1.52903e+06	1.402e+06
M178T193	178.027	192.5	3.2	400483	597360	508165	692186	486695	505025	1.12822e+06	346122	904947
M178T260	178.057	259.8	4.3	5.03747e+06	7.65351e+06	8.17749e+06	4.08359e+06	1.18345e+07	9.81383e+06	8.40918e+06	1.34259e+07	7.86099e+06
M178T275	178.094	275.3	4.6	1.2577e+06	5.02885e+06	1.5051e+06	8.84042e+06	7.46922e+06	8.16157e+06	1.52479e+07	1.65662e+07	1.52555e+07
M178T297	178.094	296.7	4.9	1.22055e+07	1.34551e+07	1.29904e+07	1.37149e+07	1.29853e+07	1.30586e+07	9.90347e+06	1.09031e+07	9.49501e+06
M178T298	178.057	298.1	5	3.17404e+06	5.33719e+06	4.2055e+06	1.57706e+07	1.40995e+07	1.41921e+07	1.45103e+07	1.70725e+07	1.60189e+07
M178T309	178.167	309.4	5.2	4.05276e+06	4.52806e+06	5.45731e+06	1.13664e+07	9.8767e+06	1.02717e+07	3.76446e+06	3.97238e+06	3.9334e+06
M178T325	178.058	325.4	5.4	830848	887862	971148	1.05035e+07	9.47714e+06	1.05336e+07	7.62019e+06	7.18552e+06	6.93449e+06
M178T34	177.979	33.8	0.6	9.91226e+06	5.93111e+06	6.06573e+06	2.38972e+06	2.19998e+06	1.97704e+06	959347	1.5925e+06	1.77289e+06
M178T394	178.13	394.2	6.6	26533.1	67985.4	93710	258217	838069	833886	630286	648425	575049
M178T43	178.162	42.8	0.7	42840.3	31505	21052	5.48356e+06	3.74431e+06	4.38226e+06	3.30998e+06	3.54686e+06	2.83481e+06
M178T542	178.166	541.5	9	34581.4	104647	28168	5.63877e+06	4.23027e+06	5.16574e+06	8.04393e+06	7.58318e+06	7.09811e+06
M178T74	178.096	73.7	1.2	176828	136983	973288	660469	703111	712468	1.54749e+06	1.08724e+06	1.08541e+06
M178T88	178.143	87.7	1.5	275063	471593	516525	7.03815e+06	3.08552e+06	1.22282e+07	1.04938e+07	1.03583e+07	4.28393e+06
M179T119	178.553	118.7	2	1088.94	67817.2	3310.08	533435	596655	116690	860731	722159	808473
M179T135	179.054	134.6	2.2	881991	1.43388e+06	664827	3.0603e+06	3.52055e+06	2.42433e+06	4.18652e+06	4.39422e+06	4.69632e+06
M179T162	179.125	162.3	2.7	645482	887353	603083	2.62594e+06	2.37481e+06	2.49835e+06	2.13985e+06	2.09227e+06	1.99099e+06
M179T226	179.034	226.5	3.8	1.0308e+06	1.03601e+06	1.04321e+06	1.05497e+06	3.57185e+06	6.34522e+06	1.16094e+07	6.98919e+06	6.7375e+06
M179T252_1	179.034	252.4	4.2	1.85465e+06	6.29219e+06	3.17137e+07	1.84988e+07	3.00481e+07	2.8377e+07	1.15891e+07	1.25906e+07	1.08681e+07
M179T252_2	179.069	252.4	4.2	1.15537e+08	1.32752e+08	1.42004e+08	3.38803e+07	2.80681e+07	3.25729e+07	2.66558e+07	3.59624e+07	3.28112e+07
M179T252_3	179.106	252.3	4.2	6.55962e+06	9.05948e+06	9.46428e+06	1.39998e+07	1.20911e+07	1.42645e+07	1.79175e+07	1.95361e+07	1.79965e+07
M179T258	179.142	257.5	4.3	1.6221e+07	3.5378e+07	3.80892e+07	4.13546e+07	3.65473e+07	3.75981e+07	2.30733e+07	2.4678e+07	2.22398e+07
M179T270	179.069	270.3	4.5	5.50869e+08	6.38641e+08	7.10891e+08	2.22214e+08	1.86748e+08	2.04954e+08	2.49424e+08	2.68865e+08	2.46764e+08
M179T273	179.142	273.3	4.6	1.49489e+08	1.74256e+08	2.16705e+08	2.2429e+07	1.55455e+07	1.94066e+07	7.71768e+06	9.2968e+06	7.29771e+06
M179T276	179.106	275.9	4.6	3.91633e+06	1.0864e+08	1.36341e+07	9.53971e+06	9.99258e+06	9.79963e+06	1.0042e+07	1.2397e+07	9.11856e+06
M179T283	179.069	283.2	4.7	1.10721e+08	1.21311e+08	1.21959e+08	4.5723e+07	4.16044e+07	4.33046e+07	5.24603e+07	5.75981e+07	5.48069e+07
M179T312	179.142	312.5	5.2	1.32297e+07	1.54504e+07	1.73982e+07	4.13454e+07	2.20426e+07	2.13196e+07	1.71689e+07	2.41178e+07	1.26372e+07
M179T316	179.106	316.4	5.3	5.46302e+06	6.20029e+06	6.84072e+06	6.77389e+06	5.73666e+06	5.85598e+06	4.77717e+06	1.37615e+07	4.36562e+06
M179T320	179.117	319.8	5.3	5.18772e+06	6.095e+06	6.46613e+06	2.30174e+06	2.14225e+06	2.01275e+06	2.71052e+06	2.94258e+06	2.25561e+06
M179T327	179.07	326.5	5.4	6.47826e+07	7.26445e+07	8.22686e+07	1.44237e+07	1.42458e+07	3.97926e+07	2.1362e+07	2.31378e+07	2.15754e+07
M179T33	178.975	33.4	0.6	1.28751e+06	886367	1.01754e+06	543604	511671	537287	397123	602059	543397
M179T333	179.142	332.7	5.5	9.00102e+06	1.13872e+07	1.69041e+07	3.12031e+07	2.76769e+07	3.02845e+07	1.53377e+07	1.70487e+07	1.5259e+07
M179T34	178.989	33.8	0.6	5.10716e+06	4.03534e+06	3.15931e+06	2.5053e+06	2.1563e+06	1.98769e+06	2.13027e+06	2.28009e+06	2.1212e+06
M179T345	179.142	345.5	5.8	4.4792e+06	5.15078e+06	5.83441e+06	1.87924e+07	1.65528e+07	1.68424e+07	1.01364e+07	1.15858e+07	1.06064e+07
M179T378	179.106	377.7	6.3	5.07529e+06	5.64424e+06	5.60538e+06	9.61925e+06	4.89283e+06	4.81158e+06	4.30439e+06	4.46593e+06	3.89885e+06
M179T388	179.142	387.8	6.5	9.49575e+06	1.0899e+07	1.27436e+07	1.64129e+08	1.41686e+08	1.51516e+08	9.05304e+07	9.81193e+07	8.95581e+07
M179T408	179.142	408.4	6.8	2.28365e+06	2.69289e+06	3.03437e+06	5.42442e+07	4.13443e+07	5.18585e+07	3.08372e+07	3.33398e+07	3.04568e+07
M179T413	179.106	413.4	6.9	8.36778e+06	8.11762e+06	1.2113e+07	1.87516e+07	1.58616e+07	1.5578e+07	1.47034e+07	1.67883e+07	1.31866e+07
M179T45	179.128	44.6	0.7	87990.4	106237	1.60889e+06	4.06497e+06	372829	2.24615e+06	4.77313e+06	4.3301e+06	4.14975e+06
M179T454	179.106	453.8	7.6	1.56474e+07	1.73046e+07	1.86496e+07	1.58934e+07	1.30157e+07	1.41586e+07	1.43136e+07	1.5107e+07	1.34652e+07
M179T458	179.142	457.8	7.6	3.13739e+06	3.89804e+06	2.60288e+06	1.47767e+07	1.22393e+07	1.40978e+07	8.4728e+06	9.32466e+06	9.03663e+06
M179T522	179.142	522.5	8.7	69854.4	396417	362759	8.88835e+06	1.25985e+07	1.14234e+07	1.88314e+07	2.15655e+07	2.2445e+07
M179T552	179.106	551.5	9.2	311101	678452	672917	1.2311e+07	1.17631e+07	1.08502e+07	5.51154e+06	6.60045e+06	5.75349e+06
M179T81	179.069	81.2	1.4	1.92254e+07	2.21365e+07	2.78612e+07	1.20857e+07	1.08637e+07	6.347e+06	6.57509e+06	1.13798e+07	1.05586e+07
M179T91	179.048	91.3	1.5	1.24613e+06	1.12201e+06	1.30523e+06	2.3061e+06	2.03144e+06	2.14328e+06	772366	1.85131e+06	1.67188e+06
M180T122	180.087	121.7	2	976798	1.09851e+06	1.17333e+06	981470	2.74359e+06	2.29611e+06	4.70011e+06	5.60187e+06	4.76208e+06
M180T133	180.086	133.4	2.2	4.44211e+06	5.26396e+06	5.76826e+06	810330	753139	824717	4.8614e+06	4.7567e+06	1.27374e+06
M180T145	180.086	145.2	2.4	1.63274e+06	2.7346e+06	1.87482e+06	3.88712e+06	6.79104e+06	5.735e+06	9.37667e+06	1.28105e+07	1.8128e+07
M180T209	180.065	208.7	3.5	1.28692e+06	1.41778e+06	8.73868e+06	4.57738e+06	6.13337e+06	4.66274e+06	4.00976e+06	5.06035e+06	4.15716e+06
M180T213	180.011	213.3	3.6	7.24288e+06	9.74475e+06	5.16857e+06	7.72874e+06	7.18744e+06	7.31864e+06	2.82392e+06	3.40206e+06	3.40182e+06
M180T231	179.57	230.7	3.8	2.84242e+06	4.64684e+06	3.62245e+06	3.84614e+06	4.03285e+06	2.70189e+06	3.64125e+06	3.7442e+06	3.94947e+06
M180T234	180.101	234.1	3.9	3.1204e+06	3.27892e+06	3.42022e+06	7.59716e+06	1.14343e+07	1.09302e+07	1.01453e+07	1.09536e+07	1.82428e+07
M180T235	180.086	234.6	3.9	2.22777e+06	3.04194e+06	2.82525e+06	3.13924e+06	2.71439e+06	2.50363e+06	2.99695e+06	3.07604e+06	2.84071e+06
M180T246	180.032	246.1	4.1	322947	921232	1.37196e+06	1.42777e+06	989731	1.66334e+06	1.80748e+06	1.45283e+06	1.62742e+06
M180T258	180.146	257.5	4.3	1.9312e+06	1.69801e+06	1.40152e+06	3.47656e+06	1.80168e+06	4.20571e+06	1.86238e+06	2.39863e+06	2.07116e+06
M180T261	180.101	260.7	4.3	1.23217e+07	1.39165e+07	1.52358e+07	1.27736e+07	1.03135e+07	1.07461e+07	1.15451e+07	1.25311e+07	6.24709e+06
M180T269	180.057	268.9	4.5	6.63751e+06	7.38027e+06	8.63067e+06	1.77861e+07	1.69973e+07	9.83504e+06	1.94942e+07	2.09226e+07	1.90488e+07
M180T270	180.073	270.3	4.5	5.77812e+07	6.68175e+07	7.55939e+07	2.30078e+07	1.86972e+07	2.01392e+07	2.55238e+07	2.69186e+07	2.42464e+07
M180T275	180.101	274.7	4.6	4.36117e+07	5.00398e+07	6.01412e+07	1.13426e+08	1.00845e+08	1.03707e+08	8.5033e+07	9.19352e+07	8.32834e+07
M180T283	180.073	283.2	4.7	1.07795e+07	1.20476e+07	1.2409e+07	1.31356e+07	1.15323e+07	4.07013e+06	5.15226e+06	5.22436e+06	5.26003e+06
M180T317	180.174	317.1	5.3	660961	936709	1.08927e+06	2.75632e+06	2.79184e+06	2.86744e+06	5.66047e+06	6.11393e+06	5.643e+06
M180T333	180.146	332.6	5.5	693891	763228	829597	3.6715e+06	3.36337e+06	3.24297e+06	1.53657e+06	1.78809e+06	1.71094e+06
M180T388	180.146	388.3	6.5	464419	521012	556762	2.10709e+07	1.7769e+07	1.89078e+07	1.12746e+07	1.22288e+07	1.12694e+07
M180T39	179.99	39.3	0.7	8.84396e+06	7.41953e+06	7.61886e+06	1.81259e+06	457922	433913	2.14247e+06	518809	2.61434e+06
M180T413	180.109	412.9	6.9	371623	341306	346982	1.21559e+06	1.02065e+06	968485	1.01853e+06	814164	845489
M180T50	180.086	49.5	0.8	1.11023e+06	5.40804e+06	738526	3.38594e+06	3.04793e+06	3.22278e+06	1.38135e+07	1.24179e+07	9.24572e+06
M180T60	180.086	60.2	1	5.88892e+06	6.7642e+06	6.10249e+06	1.36965e+06	4.47612e+06	4.80793e+06	2.20701e+06	2.15476e+06	2.39933e+06
M180T69	179.552	69	1.1	147354	200541	1.03762e+06	1.01973e+07	9.12688e+06	9.75892e+06	8.2832e+06	7.77304e+06	6.65397e+06
M180T72	180.053	71.5	1.2	1.30826e+06	1.32701e+06	1.42163e+06	2.44477e+06	2.81876e+06	2.22486e+06	1.83525e+06	1.70583e+06	1.70398e+06
M180T99	180.064	98.8	1.6	1.28098e+06	4.61669e+06	7.60294e+06	6.59324e+06	3.72644e+06	2.93585e+06	3.42871e+06	5.80724e+06	4.00071e+06
M181T116	180.551	115.7	1.9	6616.65	16096.5	26442.9	3.38139e+06	3.14405e+06	1.20767e+07	1.09562e+06	1.14073e+06	1.28476e+06
M181T121	181.05	121.1	2	2.00022e+07	2.12319e+07	2.30051e+07	6.05651e+07	4.01586e+07	4.59255e+07	3.06969e+07	8.98295e+07	6.80405e+07
M181T127	181.085	127.5	2.1	6.1506e+06	5.74008e+06	4.69043e+06	4.71306e+06	9.33022e+06	7.28811e+06	4.7085e+06	237063	4.08199e+06
M181T139	181.085	138.9	2.3	3.50941e+06	5.69598e+06	4.24817e+06	2.31711e+06	1.98857e+06	1.97276e+06	2.32938e+06	2.55979e+06	2.64853e+06
M181T181	181.049	181.4	3	5.36698e+08	6.07205e+08	1.59064e+07	1.02308e+08	2.13469e+07	8.10991e+07	2.50536e+08	1.60445e+08	1.41171e+08
M181T202	181.049	202.3	3.4	3.29129e+08	2.66416e+08	6.19183e+08	7.05193e+07	8.57645e+07	8.08602e+07	2.76807e+07	1.01184e+08	8.97567e+07
M181T205	181.085	204.5	3.4	1.62049e+07	1.33025e+07	5.82272e+06	3.73691e+06	5.19453e+06	2.10638e+06	1.72054e+06	1.89253e+06	1.34753e+06
M181T230_1	180.555	230.1	3.8	6.25913e+06	7.27699e+06	6.73426e+06	1.30143e+06	1.0308e+06	74133.5	167462	194393	172125
M181T230_2	181.049	230.1	3.8	3.95506e+08	4.63967e+08	5.41705e+08	9.69364e+07	8.16467e+07	8.67395e+07	1.10786e+08	1.43503e+08	1.15471e+08
M181T252	181.122	252.4	4.2	6.97088e+06	2.19325e+07	2.25242e+07	2.7861e+07	2.46551e+07	1.67076e+07	2.13037e+07	2.30256e+07	1.33256e+07
M181T257	181.049	257.2	4.3	6.78105e+07	7.2215e+07	8.95078e+07	2.97135e+07	4.65376e+07	4.68137e+07	1.13956e+08	1.21722e+08	1.15799e+08
M181T269	180.559	269.2	4.5	253748	200355	417449	3.41364e+06	3.37785e+06	1.95338e+06	1.00078e+06	5.51297e+06	3.82924e+06
M181T275_1	181.085	275.4	4.6	2.02173e+07	2.26318e+06	3.57131e+07	1.01103e+07	1.17882e+07	9.94802e+06	1.35863e+07	1.50561e+07	1.34265e+07
M181T275_2	181.105	275	4.6	4.22384e+06	4.69567e+06	6.49081e+06	1.11128e+07	1.04419e+07	1.08872e+07	8.53979e+06	9.93381e+06	8.38861e+06
M181T284_1	181.049	284.4	4.7	4.27888e+08	3.02261e+08	3.70595e+08	3.81226e+08	1.87425e+08	1.59786e+08	2.30673e+08	2.45852e+08	2.27824e+08
M181T284_2	181.121	283.9	4.7	3.36286e+07	3.14766e+07	4.22986e+07	1.23432e+08	1.05924e+08	1.24261e+08	6.75564e+07	7.25869e+07	6.6968e+07
M181T289	181.085	288.9	4.8	1.95477e+07	1.96108e+07	1.82646e+07	8.53485e+06	6.47667e+06	6.9339e+06	8.91826e+06	2.08142e+07	7.94099e+06
M181T294	181.1	293.9	4.9	2.38319e+07	2.43158e+07	2.4203e+07	9.15017e+06	8.1473e+06	7.49904e+06	8.79415e+06	1.11107e+07	9.3018e+06
M181T307	181.049	307.5	5.1	3.42475e+07	1.52251e+08	1.68115e+08	2.82614e+07	1.00483e+08	1.03322e+08	9.32706e+07	9.75542e+07	9.31715e+07
M181T337	181.047	336.7	5.6	2.87314e+08	2.90948e+08	3.0067e+08	3.61574e+07	4.01628e+07	3.2195e+07	1.31916e+08	1.36469e+08	1.29958e+08
M181T34	180.988	34.4	0.6	2.73958e+07	1.47751e+07	7.51538e+06	5.69874e+06	4.55158e+06	4.23726e+06	3.96579e+06	4.21515e+06	4.02332e+06
M181T348	181.122	348.1	5.8	1.20669e+07	1.39003e+07	1.5657e+07	1.36339e+07	1.20441e+07	1.27078e+07	7.62508e+06	2.38547e+06	2.33202e+06
M181T357	181.122	357.1	6	1.13194e+07	1.22742e+07	4.62408e+06	1.33547e+07	1.29315e+07	1.2523e+07	2.10551e+06	2.29127e+06	2.13648e+06
M181T388	181.149	388.4	6.5	1.47222e+06	1.17178e+06	1.43834e+06	890119	662689	606924	1.1207e+06	235916	428691
M181T418	181.121	417.9	7	2.56932e+07	2.88949e+07	3.26954e+07	5.94506e+07	5.14872e+07	5.45125e+07	4.17483e+07	4.16097e+07	3.85027e+07
M181T486	181.122	486.4	8.1	3.29353e+07	3.28335e+07	3.81933e+07	3.84489e+06	3.53463e+06	1.40688e+07	1.3231e+07	1.43954e+07	3.12765e+06
M181T57	181.07	57.5	1	3.91138e+06	4.00953e+06	4.21874e+06	5.6162e+06	9.77689e+06	1.10561e+07	5.1469e+06	4.49251e+06	6.62989e+06
M181T610	181.122	609.7	10.2	7.17397e+07	6.55287e+07	1.03413e+08	2.51021e+08	5.33417e+07	2.69412e+08	5.69881e+07	6.13099e+07	6.50635e+07
M181T675	181.122	674.9	11.2	1.716e+06	2.72024e+06	3.67702e+06	2.6927e+08	1.79308e+08	3.0344e+08	9.84279e+07	1.15467e+08	1.29298e+08
M181T73	181.097	72.5	1.2	3.26072e+06	2.89137e+06	2.62709e+06	1.37111e+06	1.66256e+06	1.85276e+06	1.98477e+06	2.14421e+06	2.18085e+06
M181T82	181.085	81.8	1.4	4.27919e+06	7.1344e+06	7.84037e+06	2.0113e+06	1.43438e+06	2.17545e+06	1.80014e+06	1.87366e+06	1.36793e+06
M181T86	181.061	85.8	1.4	4.32504e+06	3.92209e+06	4.17765e+06	3.0725e+06	3.15765e+06	2.40683e+06	1.44065e+06	2.29268e+06	1.33622e+06
M181T87	180.56	87	1.4	252249	1.40507e+06	2.2769e+06	1.30386e+07	1.34812e+07	1.00224e+07	6.24945e+06	6.85322e+06	5.59457e+06
M181T90	181.049	89.5	1.5	5.30701e+07	5.39103e+07	5.82223e+07	9.07786e+06	7.50178e+06	2.5607e+07	5.21335e+07	8.93075e+06	8.13435e+06
M182T122	182.138	121.8	2	618447	594129	966919	586172	456894	376470	530782	586753	518792
M182T140	182.08	139.8	2.3	1.81011e+06	5.42603e+06	1.77276e+06	7.02804e+06	5.06543e+06	5.15294e+06	8.96115e+06	7.19664e+06	1.35246e+06
M182T145	182.058	144.5	2.4	4.35186e+06	3.0648e+06	2.31108e+06	1.21223e+06	1.0318e+06	861788	1.19424e+06	1.56221e+06	1.19657e+06
M182T181	182.052	181.4	3	5.27722e+07	5.92889e+07	1.70577e+06	1.11786e+07	9.35476e+06	8.80053e+06	1.60581e+07	1.64267e+07	1.4548e+07
M182T203	182.052	202.7	3.4	2.30215e+07	2.6661e+07	7.4309e+07	7.04558e+06	1.01374e+07	1.89115e+06	8.08959e+06	8.5868e+06	7.59417e+06
M182T221	182.08	221.5	3.7	1.41995e+07	1.08711e+07	1.2959e+07	1.32548e+07	1.18788e+07	7.05475e+06	6.26073e+06	6.15082e+06	1.21396e+07
M182T230	182.052	230.3	3.8	3.7522e+07	4.40809e+07	5.17696e+07	1.00295e+07	7.80155e+06	7.96527e+06	9.08015e+06	1.02178e+07	1.26681e+07
M182T254	182.08	253.8	4.2	1.26182e+07	5.3773e+06	7.82073e+06	2.53211e+07	2.17122e+07	2.33395e+07	2.19439e+07	1.67901e+07	1.44256e+07
M182T280	182.08	279.6	4.7	2.082e+07	2.2762e+07	2.57249e+07	3.69316e+07	3.18497e+07	3.52795e+07	2.09201e+07	2.281e+07	2.14255e+07
M182T284	182.125	283.9	4.7	6.75036e+06	7.82643e+06	7.54086e+06	1.39579e+07	1.24536e+07	1.37846e+07	8.48675e+06	7.92541e+06	6.89497e+06
M182T285	182.052	285	4.8	2.69433e+07	2.68214e+07	2.69289e+07	1.07261e+07	1.37556e+07	8.2813e+06	2.05914e+07	2.1191e+07	1.94436e+07
M182T300	182.189	300	5	4.52112e+06	7.00492e+06	6.65008e+06	7.59104e+06	7.45586e+06	7.47173e+06	7.08153e+06	7.06943e+06	6.26349e+06
M182T307	182.052	307.3	5.1	1.27633e+07	1.4529e+07	1.65835e+07	9.68311e+06	9.54668e+06	9.88065e+06	8.42097e+06	8.54529e+06	8.69493e+06
M182T337	182.052	336.8	5.6	1.2302e+07	1.2605e+07	1.36153e+07	2.26319e+06	1.78555e+06	1.93726e+06	1.14246e+07	1.11367e+07	1.06969e+07
M182T34	181.95	33.9	0.6	1.9447e+06	1.88616e+06	2.15549e+06	1.34217e+06	1.23688e+06	1.35899e+06	1.29104e+06	660354	818518
M182T418	182.125	418	7	926213	3.11253e+06	3.22289e+06	1.26837e+06	899637	4.03625e+06	680219	4.28915e+06	4.26352e+06
M182T46	181.961	46.2	0.8	1.71644e+07	2.05713e+07	1.85806e+07	2.06734e+07	1.76936e+07	1.93915e+07	2.68887e+07	2.8027e+07	2.79494e+07
M182T54	182.08	54	0.9	2.68592e+07	2.13204e+07	2.47925e+07	3.32477e+06	3.0368e+06	1.05135e+07	2.07849e+07	2.78038e+07	5.19522e+06
M182T604	182.125	603.7	10.1	267680	222890	424222	8.87013e+06	7.80844e+06	2.33677e+06	7.46126e+06	1.48273e+07	1.95388e+07
M182T65	182.029	65.2	1.1	7.79311e+06	1.09365e+07	1.16394e+07	1.77525e+06	1.75315e+06	2.03488e+06	5.49361e+06	5.03798e+06	4.00506e+06
M182T73	182.081	72.8	1.2	2.17587e+08	2.50361e+08	2.7186e+08	1.48178e+08	1.38691e+08	1.31642e+08	2.18122e+08	2.40572e+08	2.19063e+08
M182T80	182.029	79.9	1.3	4.1595e+06	2.87182e+06	3.03417e+06	1.90324e+07	1.63574e+07	1.96077e+07	8.84568e+06	6.50658e+06	5.86822e+06
M182T82	182.117	81.9	1.4	8.29384e+06	9.90724e+06	1.08637e+07	1.09895e+06	1.00222e+06	1.3353e+06	835100	1.17324e+06	803400
M182T87_1	181.558	87	1.4	14841	23415.7	28093.2	1.66858e+06	2.07477e+06	2.02496e+06	919548	144951	909733
M182T87_2	182.081	86.6	1.4	3.42149e+07	6.74789e+07	6.77151e+07	1.59142e+07	1.28472e+07	5.43077e+07	6.27288e+07	4.20307e+07	4.58353e+07
M183T165	183.101	164.8	2.7	1.46013e+06	1.96009e+06	447755	985293	6.10675e+06	5.81679e+06	4.66858e+06	4.93515e+06	4.13786e+06
M183T169	183.064	168.9	2.8	5.70902e+06	9.85845e+06	507162	1.08145e+06	1.1771e+06	1.22245e+06	4.19905e+06	4.30161e+06	3.77581e+06
M183T199	183.02	199.1	3.3	3.68721e+06	4.22261e+06	2.39654e+07	3.08742e+06	2.64839e+06	2.61626e+06	2.92752e+06	2.90071e+06	2.49536e+06
M183T218	182.547	218.1	3.6	5.22351e+06	7.49266e+06	285241	2.2832e+06	1.93901e+06	1.044e+06	251241	986077	749219
M183T222	182.983	222.5	3.7	3.66385e+08	2.83506e+08	2.16609e+08	1.18948e+08	8.29867e+07	4.93487e+07	6.5821e+07	4.69627e+07	1.51589e+07
M183T236	183.03	235.5	3.9	6.72917e+06	7.4961e+06	8.13888e+06	3.72594e+06	3.05037e+06	2.75552e+06	3.06368e+06	2.74721e+06	2.99852e+06
M183T239	183.101	239.5	4	1.81524e+07	2.25513e+07	2.77536e+07	1.54365e+07	8.96575e+06	1.44233e+07	6.65264e+06	6.4908e+06	6.34377e+06
M183T240	183.132	240.1	4	8.16739e+06	9.07148e+06	6.5133e+06	6.90039e+06	4.90201e+06	5.12099e+06	4.87273e+06	5.35322e+06	5.76037e+06
M183T280	183.084	279.9	4.7	1.64423e+06	1.07555e+06	2.19043e+06	2.88038e+06	2.14536e+06	2.50801e+06	613181	1.74288e+06	1.60314e+06
M183T295	183.028	294.6	4.9	8.44711e+06	7.94194e+06	8.82416e+06	1.34219e+07	1.27225e+07	1.20724e+07	1.07491e+07	1.07451e+07	1.11871e+07
M183T298	183.064	298.2	5	4.5806e+07	5.20025e+07	5.67273e+07	2.31532e+07	2.10881e+07	2.07299e+07	1.71722e+07	1.7605e+07	1.77344e+07
M183T300	183.137	300.4	5	5.99077e+06	7.26997e+06	7.02017e+06	4.21012e+06	2.23543e+06	4.0112e+06	1.865e+06	3.07531e+06	3.13513e+06
M183T326	183.137	325.8	5.4	1.33087e+06	1.68379e+06	1.9019e+06	4.19139e+06	3.27807e+06	4.99435e+06	2.46282e+06	2.17663e+06	2.19383e+06
M183T330	183.101	330.3	5.5	1.89988e+07	2.05783e+07	1.81453e+07	2.13012e+07	1.56151e+07	2.02199e+07	1.21714e+07	1.24244e+07	1.20051e+07
M183T334	183.077	334.4	5.6	8.26415e+07	8.81856e+07	9.71154e+07	6.46345e+07	5.39434e+07	5.48875e+07	5.91e+07	6.05977e+07	5.65396e+07
M183T35	182.986	34.7	0.6	4.84669e+08	4.31018e+07	9.21092e+07	8.89679e+07	6.92735e+07	7.81677e+07	5.5794e+07	7.02395e+07	6.03511e+07
M183T352	183.077	352.2	5.9	1.64644e+07	1.71969e+07	2.06367e+07	1.41074e+07	1.24683e+07	1.1972e+07	3.37798e+06	3.67455e+06	3.21401e+06
M183T367	183.064	366.9	6.1	4.8486e+06	2.87378e+06	975505	9.68518e+06	8.79196e+06	9.04898e+06	1.03865e+07	1.08253e+07	1.0397e+07
M183T379	183.137	379.2	6.3	561913	623734	624884	2.81356e+06	2.26185e+06	2.246e+06	1.59887e+06	1.8707e+06	1.59641e+06
M183T41	182.962	41.1	0.7	2.86751e+07	2.90347e+07	3.22845e+07	4.4237e+07	3.58927e+07	4.01961e+07	3.42039e+07	3.56744e+07	3.34743e+07
M183T430	182.985	430.5	7.2	2.10075e+08	2.61222e+08	4.34845e+07	1.56812e+08	8.97884e+07	4.96049e+07	4.02598e+07	8.42346e+07	4.875e+07
M183T454	182.984	454.1	7.6	1.16091e+08	6.61303e+07	4.53333e+07	9.95755e+07	4.89661e+07	4.48168e+07	9.69792e+06	3.42573e+07	2.62435e+07
M183T467	182.983	467.2	7.8	7.43337e+08	3.26765e+08	2.67804e+08	2.15428e+07	4.6682e+07	1.12436e+07	4.02916e+07	3.66269e+07	5.47247e+07
M183T470	183.08	470	7.8	7.99486e+06	8.52125e+06	1.11677e+07	7.94988e+06	6.26448e+06	6.43772e+06	7.45793e+06	8.49959e+06	6.93477e+06
M183T479	182.987	479.1	8	4.11387e+07	1.72395e+08	3.57463e+07	5.61948e+07	7.63202e+06	3.70823e+07	5.275e+06	4.52088e+06	3.83006e+06
M183T49	183.049	49.3	0.8	6.99196e+06	8.14604e+06	9.47477e+06	2.23761e+07	1.76184e+07	1.90944e+07	6.13954e+06	5.93118e+06	1.99781e+07
M183T59	183.049	59.2	1	2.68061e+07	1.54236e+07	8.83682e+06	2.37017e+07	2.04252e+07	2.08601e+07	6.93046e+07	6.44406e+07	3.99906e+07
M183T72	183.083	72.4	1.2	2.01128e+07	2.30054e+07	2.58023e+07	1.44958e+07	1.19506e+07	1.24643e+07	2.05439e+07	2.21242e+07	2.05449e+07
M183T81	183.029	81.5	1.4	8.56094e+06	3.79642e+06	2.91888e+06	1.87531e+06	2.26348e+06	1.80186e+06	3.57008e+06	1.23737e+06	624712
M183T86	183.084	85.8	1.4	1.24643e+06	6.33208e+06	5.56044e+06	1.40881e+06	3.54207e+06	3.63991e+06	5.94997e+06	4.03366e+06	2.86464e+06
M183T94	183.036	93.5	1.6	7.19166e+07	3.31453e+07	2.65137e+07	2.30755e+06	2.0512e+06	4.62613e+06	9.53921e+06	1.37332e+06	1.18774e+06
M184T118	184.096	118.4	2	3.18374e+06	7.08058e+06	6.71913e+06	652209	574095	577607	2.94324e+06	3.79636e+06	2.929e+06
M184T147	184.089	147.2	2.5	410560	543959	514284	2.01277e+06	1.62778e+06	2.23274e+06	1.97865e+06	2.01965e+06	1.97896e+06
M184T240	183.634	240.5	4	1.83134e+06	491984	171633	970222	1.04194e+06	934453	1.11281e+06	860760	1.00835e+06
M184T241	184.14	241	4	1.90468e+06	1.83645e+06	2.18509e+06	1.23787e+06	1.14929e+06	1.26123e+06	1.04047e+06	550644	956289
M184T246	184.122	245.6	4.1	5.52451e+06	1.13964e+07	2.77934e+06	5.04655e+06	4.03275e+06	4.78314e+06	5.88116e+06	5.20608e+06	5.10577e+06
M184T324	184.072	324.2	5.4	5.13061e+06	7.94754e+06	1.039e+07	2.11386e+06	1.53046e+06	1.79241e+06	4.45045e+06	5.1075e+06	4.54511e+06
M184T330	184.104	329.9	5.5	708556	1.01181e+06	1.9877e+06	1.19768e+06	778524	774944	647480	505147	711086
M184T334	184.081	334.4	5.6	5.20353e+06	5.77674e+06	6.29948e+06	3.75607e+06	3.43759e+06	3.44617e+06	3.5143e+06	3.63247e+06	3.41865e+06
M184T34	183.988	34.1	0.6	2.51273e+07	7.23335e+06	6.22038e+06	4.14961e+06	3.61437e+06	3.48208e+06	1.89935e+06	3.24337e+06	3.15643e+06
M184T41_1	183.963	41.1	0.7	5.08153e+06	6.358e+06	6.9203e+06	9.71122e+06	8.53486e+06	8.01426e+06	7.33564e+06	9.00071e+06	7.67595e+06
M184T41_2	184.045	41.1	0.7	4.23303e+06	4.66491e+06	5.21834e+06	4.29764e+06	4.72362e+06	4.64153e+06	4.31296e+06	4.10202e+06	5.66266e+06
M184T42	184.027	41.5	0.7	2.40455e+06	2.0667e+06	2.15139e+06	8.00835e+06	6.32241e+06	7.12375e+06	2.12485e+06	3.29346e+06	3.29444e+06
M184T50	184.072	49.9	0.8	1.98257e+07	2.04676e+07	2.29099e+07	4.43047e+06	3.45296e+06	3.33116e+06	1.22981e+07	1.2211e+07	1.05632e+07
M184T59	183.551	59.3	1	134944	128998	254692	4.88989e+06	3.98224e+06	4.36235e+06	6.43202e+06	1.13569e+07	8.08395e+06
M184T61	184.072	60.6	1	1.03505e+07	1.23671e+07	1.32035e+07	1.6002e+06	1.74674e+06	2.10703e+06	7.05374e+06	8.06648e+06	7.53709e+06
M184T69_1	183.969	69.4	1.2	3.76084e+07	1.57083e+07	6.13938e+06	1.83515e+06	1.40974e+06	2.06129e+06	2.71993e+06	966761	1.21535e+06
M184T69_2	184.02	69	1.1	3.68421e+06	2.27303e+06	1.98645e+06	1.28448e+06	1.22875e+06	1.19532e+06	1.20846e+06	682848	760662
M184T83	184.06	83.2	1.4	3.80157e+06	8.63142e+06	4.91547e+06	5.4261e+06	5.90439e+06	4.14074e+06	3.3329e+06	2.81666e+06	3.03237e+06
M184T87	184.005	86.9	1.4	5.45463e+06	3.50237e+06	2.81833e+06	3.73121e+06	3.24179e+06	3.42363e+06	1.93119e+06	705140	1.27911e+06
M184T92	184.096	92.2	1.5	607363	1.31221e+06	1.45583e+06	4.50393e+06	3.00026e+06	3.51791e+06	4.20048e+06	2.5312e+06	2.79727e+06
M185T100	184.535	100.3	1.7	6.49852e+06	7.81626e+06	8.80818e+06	6.63506e+06	5.54521e+06	3.23048e+07	4.29988e+06	4.17592e+06	3.92072e+06
M185T114	185.128	113.8	1.9	1.65244e+06	3.35037e+06	2.70005e+06	1.13734e+06	744922	1.00377e+06	1.46484e+06	1.05582e+06	952247
M185T118	184.524	117.8	2	4.17567e+06	2.0627e+06	1.94857e+06	3.45597e+06	2.40798e+06	2.28151e+06	3.82581e+06	4.64783e+06	4.3933e+06
M185T256	185.117	256.3	4.3	7.18655e+06	9.75565e+06	2.37545e+07	1.71008e+06	1.62157e+06	1.46907e+06	1.72801e+06	8.19615e+06	5.25333e+06
M185T265	185.117	265.1	4.4	3.50964e+06	3.99092e+06	4.09398e+06	1.37954e+07	2.00658e+07	2.01082e+07	2.16485e+07	1.43505e+07	1.37416e+07
M185T32	184.959	31.9	0.5	4.55862e+06	5.76946e+06	6.7793e+06	3.84654e+06	1.81556e+06	1.72315e+06	3.68345e+06	3.20751e+06	3.23513e+06
M185T324	185.08	324.3	5.4	7.2387e+06	8.40641e+06	8.5583e+06	1.61805e+06	1.00938e+06	1.42701e+06	3.29873e+06	3.36278e+06	3.70364e+06
M185T33	184.983	32.7	0.5	6.0496e+07	4.67263e+07	2.54492e+07	1.34119e+07	1.97618e+07	1.33993e+07	2.12396e+07	2.31501e+07	2.48544e+07
M185T388	185.153	388.2	6.5	326067	434464	361574	905338	888106	887253	557309	607781	625500
M185T41	184.959	41	0.7	9.57843e+06	9.84221e+06	1.15049e+07	1.2394e+07	1.32675e+07	1.19796e+07	1.01122e+07	1.0595e+07	1.0751e+07
M185T48	185.031	47.6	0.8	1.29552e+08	1.52016e+08	1.74488e+08	4.59755e+07	4.4716e+07	4.49226e+07	8.56412e+07	9.21954e+07	7.91166e+07
M185T57	185.031	56.7	0.9	2.59865e+07	3.15445e+07	1.1367e+07	1.81431e+07	1.33582e+07	1.45533e+07	5.40516e+06	8.33535e+06	2.02456e+07
M185T67	184.976	67.5	1.1	2.57714e+07	3.58906e+07	3.6749e+07	1.26864e+07	9.01645e+06	2.87785e+07	1.7988e+07	1.77616e+07	1.67963e+07
M185T83	185.044	83.3	1.4	6.46469e+07	9.28284e+07	1.01267e+08	4.46718e+06	4.24531e+06	4.94166e+06	1.1156e+07	9.05156e+06	9.08831e+06
M185T88	185.027	87.7	1.5	4.70519e+06	3.10739e+06	2.14844e+06	2.56735e+06	1.98507e+06	3.63949e+06	1.61331e+06	1.08624e+06	2.90913e+06
M186T118	185.543	117.7	2	83494.5	794739	855602	2.45371e+06	1.95223e+06	1.0425e+07	3.40637e+06	3.25016e+06	3.29498e+06
M186T134	186.024	133.9	2.2	5.62761e+06	4.05996e+06	3.43977e+06	213107	603315	170866	1.11077e+06	211888	865279
M186T233	186.148	232.7	3.9	6.35343e+06	7.84509e+06	9.30631e+06	6.63005e+06	5.12476e+06	6.01139e+06	6.3092e+06	6.35559e+06	6.12953e+06
M186T242	186.079	242.5	4	1.03084e+06	1.1556e+06	1.32743e+06	3.30676e+06	3.1527e+06	1.73169e+06	2.63539e+06	4.83503e+06	3.93427e+06
M186T298	186.054	298.3	5	529790	536179	697630	1.02056e+06	3.40682e+06	3.36972e+06	5.03659e+06	3.91087e+06	3.65732e+06
M186T325	186.054	325.5	5.4	850883	857551	951622	4.21312e+06	4.18832e+06	3.84284e+06	2.84426e+06	2.62966e+06	2.3884e+06
M186T33	185.988	33.3	0.6	1.80004e+06	2.35212e+06	1.53331e+06	715874	1.16829e+06	1.17823e+06	1.26485e+06	1.35916e+06	1.36878e+06
M186T337	186.221	337.5	5.6	4.46096e+07	5.62509e+07	5.34956e+07	3.37474e+07	3.01629e+07	3.13046e+07	3.23835e+07	3.36197e+07	3.20802e+07
M186T412	186.22	412	6.9	5.14982e+06	4.83031e+06	5.30264e+06	1.39052e+06	433183	333354	1.48818e+06	392930	439904
M186T48	186.035	47.7	0.8	6.44089e+06	7.99249e+06	7.60307e+06	2.08273e+06	1.51358e+06	438791	3.77315e+06	3.42494e+06	2.73177e+06
M186T51	186.075	51.2	0.9	5.91631e+06	8.18262e+06	9.2385e+06	6.21389e+06	1.56695e+06	1.47107e+06	9.57621e+06	2.37247e+06	1.84286e+07
M186T64	185.984	64.2	1.1	8.8536e+06	5.05038e+06	3.56865e+06	461558	768616	479866	1.4146e+06	1.45541e+06	157766
M186T72	186.112	72.4	1.2	3.5608e+06	6.44134e+06	3.58958e+06	4.24505e+06	3.03397e+06	2.91176e+06	3.73115e+06	4.88546e+06	4.72323e+06
M186T78	186.075	78	1.3	1.15964e+07	1.19644e+07	1.25567e+07	1.19432e+07	3.44271e+07	8.18545e+06	1.53179e+07	5.95607e+07	2.01174e+07
M186T82	186.052	82.1	1.4	4.75698e+06	7.59881e+06	8.24642e+06	1.93417e+06	1.49616e+06	1.12599e+06	2.0957e+06	2.55321e+06	5.01402e+06
M187T106	187.008	105.7	1.8	1.43897e+07	1.55444e+07	1.54116e+07	9.95536e+06	1.1362e+07	7.30458e+06	6.02417e+06	5.84455e+06	6.33505e+06
M187T122	187.094	121.9	2	568369	1.51108e+06	1.75107e+06	1.28866e+06	813246	860402	1.50005e+06	2.54003e+06	2.37908e+06
M187T134	187.043	134.2	2.2	1.59632e+07	2.42656e+06	4.41137e+06	1.13153e+07	1.08618e+06	2.43163e+06	2.10824e+06	2.1635e+06	2.07286e+06
M187T163	187.096	163.2	2.7	681863	1.53206e+06	1.2655e+06	2.17005e+06	2.02268e+06	1.96302e+06	2.78499e+06	2.74042e+06	2.46678e+06
M187T173	186.959	172.8	2.9	3.99514e+07	5.44316e+07	2.68383e+08	2.45834e+07	3.48782e+07	2.52359e+07	1.39829e+07	1.52073e+07	1.37539e+07
M187T204	187.111	204.3	3.4	456471	781041	834127	1.82211e+06	2.1556e+06	1.89768e+06	902174	866770	553163
M187T205	186.959	204.6	3.4	3.36874e+07	7.98459e+07	6.23376e+07	2.73141e+07	3.19274e+07	3.28032e+07	3.00306e+07	1.18475e+08	1.09874e+08
M187T227	186.958	226.9	3.8	5.39144e+07	5.57009e+07	3.97546e+07	4.20174e+07	9.59683e+06	2.41762e+07	9.30478e+06	9.84931e+06	9.4189e+06
M187T233	187.088	233.3	3.9	629193	901771	1.36636e+06	6.62993e+06	5.99874e+06	2.27982e+06	4.53419e+06	5.04485e+06	5.09768e+06
M187T247	187.132	246.9	4.1	5.30315e+06	6.07539e+06	7.47403e+06	4.72327e+06	5.97623e+06	4.39765e+06	4.82354e+06	5.07039e+06	4.97449e+06
M187T262	187.132	261.5	4.4	8.922e+06	1.03055e+07	1.15357e+07	5.01459e+06	2.83891e+06	7.5209e+06	5.07177e+06	4.83963e+06	3.4236e+06
M187T267	187.059	266.8	4.4	5.94384e+06	7.73617e+06	4.72259e+07	7.2431e+06	1.01911e+07	1.92293e+07	9.38064e+06	1.11113e+07	9.02541e+06
M187T275	187.075	275.2	4.6	6.0733e+06	6.40644e+06	2.87921e+06	9.00905e+06	8.28846e+06	1.45149e+07	1.36514e+07	1.50743e+07	1.43768e+07
M187T318	187.147	317.6	5.3	1.21766e+07	1.42193e+07	1.45752e+07	8.14478e+06	5.52999e+06	6.78565e+06	1.71741e+06	3.48579e+06	2.75199e+06
M187T338	187.224	337.5	5.6	5.38668e+06	7.41693e+06	6.19595e+06	4.09403e+06	3.27974e+06	3.66999e+06	3.68715e+06	3.89995e+06	3.83875e+06
M187T33_1	186.957	33.4	0.6	1.02916e+08	1.19921e+08	9.41836e+07	8.23201e+07	5.97562e+07	7.57381e+07	7.83929e+07	6.84707e+07	7.24722e+07
M187T33_2	186.979	32.8	0.5	1.64999e+07	2.0289e+07	1.28737e+07	1.06295e+07	8.44426e+06	8.11973e+06	1.04962e+07	5.69708e+06	7.59282e+06
M187T438	187.147	438.4	7.3	8.95412e+06	9.97475e+06	1.23781e+07	4.973e+06	1.65172e+06	5.61994e+06	2.65007e+06	3.91313e+06	3.19374e+06
M187T460	187.147	460.2	7.7	1.43742e+07	2.05109e+07	1.92805e+07	1.68526e+07	1.76523e+07	1.76273e+07	1.07598e+07	1.02475e+07	1.00108e+07
M187T48_1	186.828	48.1	0.8	1.04635e+07	1.44973e+07	1.55646e+07	7.50846e+06	2.21419e+07	2.31812e+07	1.82985e+07	5.29906e+06	1.79789e+07
M187T48_2	187.03	47.6	0.8	8.06042e+06	9.67084e+06	9.84946e+06	2.27458e+06	2.35307e+06	2.46023e+06	4.308e+06	4.68699e+06	4.08676e+06
M187T53	187.143	53.2	0.9	3.98111e+06	4.57082e+06	4.36193e+06	5.50389e+06	2.69228e+06	4.87195e+06	4.73648e+06	5.1218e+06	4.33029e+06
M187T589	187.147	588.7	9.8	592932	460845	947889	9.68889e+06	8.56088e+06	8.20018e+06	1.22978e+07	1.2839e+07	1.33088e+07
M187T67	186.992	67.4	1.1	3.31092e+06	2.46874e+06	2.818e+06	1.91423e+06	1.48997e+06	2.10576e+06	768615	521919	325458
M187T72_1	187.059	72	1.2	8.71889e+06	5.84902e+06	7.06002e+06	1.08473e+07	1.1609e+07	1.42635e+07	1.86973e+07	1.72091e+07	3.89322e+07
M187T72_2	187.107	72	1.2	5.51135e+06	7.14615e+06	6.21477e+06	4.00317e+06	4.00915e+06	4.94414e+06	8.68992e+06	1.12267e+07	7.89476e+06
M187T72_3	187.143	71.7	1.2	5.69145e+06	7.07688e+06	8.88772e+06	8.19922e+06	9.46518e+06	8.10176e+06	7.46627e+06	7.71303e+06	7.43798e+06
M187T73	187.023	72.8	1.2	3.59856e+06	5.07014e+06	5.39397e+06	6.05194e+06	5.52846e+06	5.34616e+06	5.15426e+06	5.17094e+06	4.82844e+06
M187T80	187.008	79.8	1.3	1.96751e+06	3.46893e+06	3.27405e+06	1.25192e+07	1.11484e+07	1.2917e+07	8.56311e+06	6.49806e+06	6.25053e+06
M187T99	186.955	98.7	1.6	1.25775e+08	5.67657e+07	4.60521e+07	2.55224e+08	2.62809e+08	3.64547e+07	4.00833e+07	1.8136e+08	1.55683e+08
M188T106	188	105.7	1.8	3.8199e+06	1.84765e+06	2.22741e+07	824927	973648	9.5248e+06	1.72319e+07	1.97567e+07	518079
M188T109	188.037	108.8	1.8	6.46866e+07	8.10869e+07	9.21117e+07	4.6322e+07	3.98988e+07	4.14319e+07	7.01297e+07	7.46891e+07	6.88458e+07
M188T136	188.037	135.6	2.3	6.81176e+06	2.41137e+07	2.12949e+07	4.96276e+06	7.36808e+06	1.03661e+07	1.77927e+07	8.9609e+06	8.43497e+06
M188T193	188.07	193.2	3.2	6.09954e+07	6.75612e+07	1.01384e+06	3.68861e+08	3.21629e+08	3.4111e+08	4.85895e+08	5.23895e+08	4.82122e+08
M188T210	188.07	209.8	3.5	1.30912e+07	1.44194e+07	8.41314e+07	7.30654e+07	6.62928e+07	6.78019e+07	9.75458e+07	4.23041e+07	2.76579e+07
M188T224	188.07	223.6	3.7	885698	1.14395e+06	2.90782e+06	2.57103e+07	2.30534e+07	2.36398e+07	3.09303e+07	1.28232e+07	3.35573e+07
M188T248	188.091	248.1	4.1	1.68522e+06	1.85102e+06	1.35358e+06	6.85533e+06	6.15251e+06	6.46929e+06	7.45554e+06	7.66101e+06	8.48989e+06
M188T262	188.091	262	4.4	2.28855e+07	2.78604e+07	4.81423e+07	2.11193e+07	2.00314e+07	2.14839e+07	2.18796e+07	2.22268e+07	2.12733e+07
M188T269	188.046	269.3	4.5	4.76316e+06	5.86392e+06	5.09849e+06	6.98019e+06	6.89381e+06	6.24977e+06	6.15591e+06	5.5931e+06	6.67672e+06
M188T272	188.127	272.3	4.5	2.53083e+06	2.63572e+06	4.07969e+06	1.59582e+06	2.36905e+06	1.62297e+06	1.55668e+06	1.87199e+06	819852
M188T294	188.037	294.1	4.9	671989	704147	1.19227e+06	8.20729e+06	6.84535e+06	7.15893e+06	8.01169e+06	8.87154e+06	7.5346e+06
M188T326	188.091	325.8	5.4	6.43379e+06	7.07525e+06	7.9208e+06	3.65983e+06	3.07476e+06	3.28525e+06	3.64909e+06	1.07778e+06	4.41487e+06
M188T34	187.959	34	0.6	3.57923e+06	4.38581e+06	4.20641e+06	2.66068e+06	2.46529e+06	2.60345e+06	2.54633e+06	2.68674e+06	2.01357e+06
M188T44	188.175	43.6	0.7	3.35591e+06	3.48692e+06	4.23701e+06	1.08816e+08	8.36757e+07	8.69624e+07	3.58165e+07	3.90614e+07	3.37947e+07
M188T53	188.127	53	0.9	2.61651e+06	2.89209e+06	4.29504e+06	5.44821e+06	4.89309e+06	2.2656e+06	2.74815e+06	3.04765e+06	2.62368e+06
M188T54	188.091	53.7	0.9	8.84523e+06	1.50483e+07	1.04759e+07	2.90687e+06	8.688e+06	9.35172e+06	1.10723e+07	1.24999e+07	1.35973e+07
M188T69	187.541	69.2	1.2	271077	157505	81163.1	2.01246e+06	4.60504e+06	9.87718e+06	1.52361e+06	802525	851124
M188T72	188.091	72.4	1.2	3.45861e+07	3.96454e+07	4.58601e+07	2.82892e+07	2.28077e+07	2.26129e+07	3.3644e+07	5.46716e+07	3.19257e+07
M188T73_1	188.102	73.1	1.2	1.26191e+07	1.16269e+07	2.00827e+06	2.21229e+06	2.11699e+06	2.40389e+06	5.06406e+06	3.79198e+06	3.48154e+06
M188T73_2	188.128	73.2	1.2	7.48306e+06	5.15572e+06	1.23314e+07	8.21748e+06	7.29491e+06	8.34132e+06	1.68448e+07	1.70451e+07	1.4684e+07
M188T79	188.055	78.9	1.3	1.39564e+07	2.12552e+07	1.57606e+07	4.80775e+06	4.64973e+06	4.48696e+06	9.80806e+06	1.14669e+07	1.15525e+07
M188T97	187.567	96.7	1.6	30233.9	23385.1	373708	4.78644e+06	4.40872e+06	3.20115e+06	2.15693e+06	1.83693e+06	1.96485e+06
M189T106	188.997	105.8	1.8	1.5729e+06	1.65235e+06	1.81712e+06	1.43678e+06	1.68518e+06	1.57656e+06	1.55708e+06	1.44471e+06	1.60154e+06
M189T109	189.04	108.8	1.8	1.22217e+06	5.81489e+06	7.09447e+06	3.52433e+06	3.30366e+06	1.30074e+06	4.9474e+06	5.37906e+06	5.35133e+06
M189T116	188.537	116.5	1.9	409020	190670	148341	4.89149e+06	3.97918e+06	3.83055e+06	2.59316e+06	2.07375e+06	1.95974e+06
M189T118	189.063	117.8	2	477944	673321	863882	1.11829e+07	1.12659e+07	7.92032e+06	1.36479e+07	1.5517e+07	1.45986e+07
M189T141	189.122	140.9	2.3	6.18277e+06	7.22424e+06	7.95096e+06	3.87308e+06	3.39594e+06	3.30499e+06	8.07444e+06	8.39235e+06	7.71626e+06
M189T146	189.075	146.2	2.4	521222	1.2805e+06	540054	1.16448e+06	946575	463208	1.32371e+06	1.77648e+06	2.17425e+06
M189T150	189.111	149.8	2.5	384709	442852	366515	669167	767894	959128	1.16908e+06	1.13481e+06	1.02724e+06
M189T193	189.073	193.5	3.2	6.42768e+06	7.62475e+06	268572	4.37378e+07	3.69811e+07	4.02116e+07	5.84526e+07	6.08705e+07	5.67664e+07
M189T209	189.073	209.4	3.5	258956	356892	9.48174e+06	1.95005e+06	7.89973e+06	9.08075e+06	2.23323e+06	6.46222e+06	8.1617e+06
M189T237	189.039	236.7	3.9	1.74678e+06	2.02111e+06	289299	2.9991e+06	2.2363e+06	2.90419e+06	3.359e+06	3.05422e+06	3.14518e+06
M189T252	189.09	252.4	4.2	1.14838e+07	1.36825e+07	1.48572e+07	3.48841e+07	3.20446e+07	3.28134e+07	8.55249e+06	9.13607e+06	2.0977e+07
M189T258	189.127	257.5	4.3	5.6975e+07	6.45625e+07	6.93104e+07	1.50907e+08	1.3689e+08	1.40984e+08	8.35663e+07	9.12205e+07	8.48621e+07
M189T267	189.09	267.1	4.5	1.8165e+07	2.19838e+07	2.4557e+07	7.39372e+06	1.22171e+07	1.0172e+07	7.92003e+06	8.23915e+06	7.62239e+06
M189T278	189.09	277.7	4.6	1.68216e+07	1.981e+07	2.11226e+07	1.35946e+07	1.12386e+07	1.22613e+07	2.3033e+07	2.0241e+07	2.43046e+07
M189T283	189.111	282.7	4.7	8.49055e+06	9.44357e+06	1.04014e+07	5.5162e+06	5.76281e+06	5.79263e+06	5.9333e+06	6.07279e+06	5.41619e+06
M189T285	189.127	284.6	4.7	4.86094e+07	4.96351e+07	4.35225e+07	9.10439e+07	5.64259e+07	6.84694e+07	4.07381e+07	3.15591e+07	3.37167e+07
M189T290	189.09	290.3	4.8	1.17568e+07	1.21846e+07	1.12324e+07	1.02958e+07	9.26281e+06	1.014e+07	1.08595e+07	1.01352e+07	4.71019e+06
M189T294	189.039	294	4.9	1.69501e+07	2.66524e+07	2.33202e+07	2.78603e+07	2.31932e+07	2.6278e+07	2.72547e+07	2.39095e+07	2.03873e+07
M189T303	189.127	303.2	5.1	3.39429e+06	3.72562e+06	4.61631e+06	2.86234e+07	2.54784e+07	2.77523e+07	4.58778e+06	1.88824e+07	1.5626e+07
M189T318	189.127	317.7	5.3	9.81757e+06	1.11312e+07	3.32894e+06	1.18763e+07	1.22537e+07	1.05997e+07	2.22274e+06	2.27839e+06	2.11669e+06
M189T334	189.09	333.8	5.6	6.35837e+06	8.15695e+06	1.32514e+07	6.0543e+06	8.85955e+06	6.40115e+06	8.84518e+06	1.0031e+07	9.04315e+06
M189T34	188.96	33.5	0.6	703760	1.00423e+06	519916	641689	518780	625393	637495	295422	264680
M189T354	189.054	353.9	5.9	1.81774e+06	1.24203e+06	2.46023e+06	3.0199e+06	2.53505e+06	2.63503e+06	463563	539576	500332
M189T405	189.163	404.7	6.7	3.62995e+06	3.65451e+06	6.24023e+06	753268	2.68702e+06	814066	4.51124e+06	5.02094e+06	2.17524e+06
M189T44	189.178	43.6	0.7	1.0035e+06	949847	675690	9.36886e+06	7.22906e+06	7.44516e+06	2.54777e+06	2.49343e+06	1.72043e+06
M189T459	189.163	459.2	7.7	2.62999e+07	3.29908e+07	4.00714e+07	3.14341e+07	3.2328e+07	3.41972e+07	1.55625e+07	1.69009e+07	1.67166e+07
M189T45_1	189.134	45.1	0.8	219313	132693	292615	2.96157e+06	2.8157e+06	2.49618e+06	8.5601e+06	8.23525e+06	1.0177e+07
M189T45_2	189.159	44.5	0.7	3.34065e+06	3.60979e+06	4.0648e+06	1.07697e+07	9.69191e+06	1.0455e+07	1.83514e+07	1.92417e+07	1.93048e+07
M189T48	188.825	48	0.8	9.62405e+06	9.86917e+06	1.12009e+07	1.67495e+07	1.75799e+07	1.94534e+07	1.55796e+07	4.04351e+06	3.62126e+06
M189T53	189.122	53.2	0.9	1.60124e+07	1.40053e+07	1.36813e+07	7.5407e+06	4.835e+06	4.12933e+06	1.23542e+07	1.2319e+07	1.28382e+07
M189T535	189.163	535.3	8.9	5.87001e+06	5.66667e+06	5.26385e+06	3.7606e+06	2.64938e+07	2.24576e+07	1.29967e+07	3.19602e+07	3.0271e+07
M189T55	189.039	54.7	0.9	2.26819e+07	7.03296e+06	6.4081e+06	1.88358e+07	5.09123e+06	5.20804e+06	1.14086e+07	1.64448e+07	1.33146e+07
M189T615	189.163	615.4	10.3	2.00616e+07	1.69482e+07	1.22322e+07	1.42743e+07	1.21672e+07	8.6284e+06	2.65211e+07	2.4448e+07	2.0499e+07
M189T71	189.039	71.4	1.2	4.52321e+07	9.77066e+07	6.88397e+07	3.83865e+07	3.46729e+07	6.65802e+07	3.83728e+07	2.87706e+07	2.69712e+07
M189T72	189.094	72.3	1.2	2.23112e+06	2.45921e+06	3.3343e+06	1.22347e+06	1.29768e+06	2.2275e+06	2.19214e+06	2.44992e+06	2.35211e+06
M189T73	189.123	73	1.2	2.46633e+07	3.43762e+07	2.80861e+07	1.48441e+07	1.40554e+07	1.41463e+07	1.9856e+07	3.44069e+07	3.14924e+07
M189T86	189.052	86.3	1.4	1.16721e+06	812230	1.24342e+06	2.28702e+06	1.91748e+06	4.34106e+06	1.09983e+06	1.03511e+06	2.40933e+06
M189T87	188.549	87.4	1.5	921725	1.86389e+06	1.75388e+06	4.17372e+06	5.58226e+06	2.24283e+07	2.00026e+06	1.57944e+06	1.57532e+06
M189T91	189.123	90.6	1.5	8.53257e+06	9.02447e+06	1.02061e+07	7.15688e+06	6.1596e+06	6.17345e+06	1.25557e+07	1.14628e+07	1.08226e+07
M190T103	190.143	102.8	1.7	4.71306e+06	5.53877e+06	2.51466e+06	8.45254e+06	2.16954e+06	7.14496e+06	9.15917e+06	1.03261e+07	9.30239e+06
M190T108	190.033	108.5	1.8	1.75956e+06	2.94694e+06	3.4742e+06	2.50732e+06	2.85497e+06	2.67169e+06	1.81363e+06	4.20214e+06	2.71454e+06
M190T118	189.564	117.9	2	14893.1	17036.9	49416.6	2.78584e+06	3.07435e+06	1.97754e+06	3.51969e+06	3.91076e+06	4.06979e+06
M190T131	190.107	131.4	2.2	7.69181e+06	1.01673e+07	1.14382e+07	4.99351e+06	4.24429e+06	4.27822e+06	5.3377e+06	6.38488e+06	6.08061e+06
M190T181	190.037	181.1	3	3.9353e+06	2.28166e+06	377251	4.08221e+06	3.00018e+06	2.82606e+06	2.52354e+06	2.63425e+06	2.32475e+06
M190T189	190.055	189.3	3.2	207255	277854	203786	5.82491e+06	4.99437e+06	2.22974e+06	1.83416e+06	2.15299e+06	2.0598e+06
M190T190	189.555	189.9	3.2	3.8801e+06	4.12521e+06	7.28262e+06	2.15003e+07	1.82996e+07	9.47985e+06	8.93917e+06	9.14641e+06	9.33508e+06
M190T194	190.076	194.1	3.2	149448	120936	133596	1.38909e+06	1.31282e+06	417686	2.24925e+06	2.44992e+06	2.25179e+06
M190T217	190.049	217.2	3.6	1.87987e+07	2.1869e+07	2.62902e+07	2.06354e+07	1.74925e+07	1.91881e+07	1.87364e+07	1.93326e+07	1.89435e+07
M190T237	190.049	237.2	4	578298	838860	8.35413e+06	4.17654e+06	3.02236e+06	6.519e+06	3.21321e+06	3.59268e+06	3.26906e+06
M190T249	190.018	249.2	4.2	9.05889e+06	4.76634e+06	3.71001e+06	3.40488e+06	2.19212e+06	508109	2.43906e+06	415388	229495
M190T258	190.13	257.5	4.3	5.9302e+06	855930	7.45735e+06	1.96042e+07	1.76884e+07	1.77668e+07	1.05507e+07	1.13951e+07	9.9314e+06
M190T317	190.158	317	5.3	84486.2	22617.5	687006	5.94668e+06	5.50796e+06	5.90961e+06	5.17405e+06	4.9305e+06	5.04458e+06
M190T33	189.996	33.3	0.6	427671	1.10369e+06	511617	1.19613e+06	341017	634672	734528	330404	1.20444e+06
M190T382	190.125	382.2	6.4	793269	678527	632086	560652	517568	497626	545665	521271	498301
M190T460	190.166	460.1	7.7	823934	4.87511e+06	4.18537e+06	1.03447e+06	3.47107e+06	880530	351625	1.61121e+06	1.20496e+06
M190T52	190.011	52.3	0.9	5.52387e+07	5.20411e+07	5.5175e+07	2.2077e+07	2.28758e+07	2.28652e+07	5.41419e+07	5.83635e+07	6.25284e+07
M190T632	190.097	631.7	10.5	5.50394e+07	5.07237e+07	3.0993e+07	1.70128e+07	5.10078e+06	4.96134e+06	1.53577e+07	3.69096e+07	2.0584e+07
M190T645	190.096	644.8	10.7	5.28529e+06	1.96138e+07	4.18786e+07	2.32422e+07	3.86767e+06	3.02774e+07	1.68026e+07	5.39742e+06	1.7647e+07
M190T652	190.096	652.4	10.9	2.98045e+06	1.46786e+07	1.3752e+07	1.64433e+07	2.07682e+06	2.50239e+06	2.17037e+07	4.93269e+07	3.75616e+06
M190T66	190.011	66.4	1.1	3.42056e+06	1.14199e+07	3.73393e+06	8.16772e+06	7.88615e+06	4.82263e+06	1.59393e+07	1.90588e+07	6.24137e+06
M190T665	190.097	664.9	11.1	7.87087e+07	3.01553e+07	5.63521e+07	3.24377e+07	5.20054e+06	3.25392e+07	2.33608e+07	8.59919e+06	2.60452e+07
M190T679	190.097	679.3	11.3	6.2548e+06	3.18183e+07	5.29936e+07	2.23572e+07	2.67238e+06	3.83903e+06	1.45403e+07	8.39079e+06	1.42956e+07
M190T688	190.097	687.6	11.5	1.69569e+07	3.55456e+06	4.87678e+06	2.65708e+06	1.91885e+06	1.19987e+07	1.20033e+07	1.22295e+07	1.18853e+07
M190T72_1	190.042	71.9	1.2	3.00379e+06	4.39069e+06	3.55438e+06	1.84759e+06	878397	2.23959e+06	991608	2.33284e+06	2.24811e+06
M190T72_2	190.107	71.9	1.2	1.70668e+06	4.63639e+06	6.41653e+06	4.07177e+06	3.03544e+06	3.58487e+06	8.73371e+06	2.48033e+06	1.54564e+06
M190T73	190.07	72.8	1.2	4.47871e+06	6.14975e+06	6.49519e+06	1.09929e+07	9.75601e+06	9.12355e+06	8.42337e+06	7.7474e+06	8.9716e+06
M190T91	190.143	90.7	1.5	4.52867e+06	6.16552e+06	7.23895e+06	9.0003e+06	8.18928e+06	8.16379e+06	1.01542e+07	1.00866e+07	1.01239e+07
M190T94	190.107	93.8	1.6	1.22174e+07	1.58309e+07	1.87855e+07	2.62811e+07	2.20495e+07	2.18522e+07	2.43537e+07	4.48059e+07	3.99965e+07
M191T134_1	190.562	134.2	2.2	2.84022e+06	4.01383e+06	4.32086e+06	7.48729e+06	8.62865e+06	6.00039e+06	9.70793e+06	9.92924e+06	1.06219e+07
M191T134_2	191.064	134.5	2.2	293570	915114	456525	1.73353e+06	1.98078e+06	1.33066e+06	2.44156e+06	2.85576e+06	5.36045e+06
M191T139	191.106	139.1	2.3	396765	1.22216e+06	1.46936e+06	8.82627e+06	8.39792e+06	9.08018e+06	1.50735e+07	1.50839e+07	1.41135e+07
M191T181	191.056	180.7	3	316357	805529	437882	3.57613e+06	3.30472e+06	3.205e+06	2.86295e+06	2.3659e+06	3.12913e+06
M191T211	191.142	211	3.5	880386	1.01431e+06	932033	1.54721e+07	1.65446e+07	1.56519e+07	8.82899e+06	9.30228e+06	7.83906e+06
M191T217	191.053	217.3	3.6	1.35728e+06	1.73504e+06	745599	1.5071e+06	1.33883e+06	1.74147e+06	1.20071e+06	1.17862e+06	1.54585e+06
M191T234	191.142	233.8	3.9	3.18719e+06	3.90142e+06	8.47469e+06	3.92098e+07	3.47262e+07	3.62585e+07	1.45913e+07	2.37715e+07	2.25575e+07
M191T235	191.03	234.6	3.9	9.36706e+06	1.01235e+07	1.10179e+07	3.00174e+06	2.85507e+06	3.29776e+06	3.17294e+06	3.2932e+06	3.12393e+06
M191T236	191.016	235.6	3.9	9.27778e+06	5.96234e+06	4.32636e+06	1.02531e+06	981054	772371	901220	998978	922442
M191T237	191.106	236.7	3.9	9.24492e+06	1.1838e+07	1.24045e+07	3.38211e+07	2.85978e+07	3.33196e+07	5.33023e+07	5.71239e+07	5.2561e+07
M191T252	191.106	252.1	4.2	1.4375e+08	1.68228e+08	1.8276e+08	4.83889e+08	4.22513e+08	4.52251e+08	6.39745e+08	6.98643e+08	6.06577e+08
M191T259	191.142	259.1	4.3	8.64548e+07	9.9679e+07	1.05604e+08	1.49399e+08	1.29826e+08	1.15376e+08	7.52181e+07	1.92079e+08	7.61792e+07
M191T268	191.069	267.6	4.5	1.02347e+07	8.36584e+06	1.14372e+07	6.73402e+06	7.3833e+06	4.62905e+06	3.8997e+06	4.55377e+06	7.47136e+06
M191T272	191.142	272.5	4.5	8.12299e+07	7.78767e+07	1.00778e+08	2.31583e+08	1.38418e+08	1.56478e+08	9.55092e+07	1.26114e+08	9.42174e+07
M191T276	191.106	275.7	4.6	2.05079e+07	2.57002e+07	2.5161e+07	5.26898e+07	4.72965e+07	5.06153e+07	4.5683e+07	1.25953e+08	1.18649e+08
M191T290_1	191.069	289.8	4.8	5.65117e+06	6.60193e+06	7.40326e+06	5.90794e+06	9.20692e+06	6.09607e+06	5.46754e+06	7.68147e+06	5.09436e+06
M191T290_2	191.106	289.8	4.8	8.60084e+07	9.3659e+07	1.07344e+08	1.26191e+08	1.07707e+08	1.1068e+08	9.02984e+07	9.60693e+07	8.87423e+07
M191T293	191.142	292.9	4.9	1.32895e+08	1.36483e+08	1.41622e+08	1.86192e+08	1.66754e+08	1.72281e+08	1.01272e+08	1.0756e+08	1.02749e+08
M191T315	191.106	314.6	5.2	6.51347e+06	2.4149e+07	9.39395e+06	2.0276e+07	1.82438e+07	1.82372e+07	1.63633e+07	1.74964e+07	1.54499e+07
M191T318	191.142	317.8	5.3	9.08348e+07	1.06789e+08	1.5076e+08	1.53538e+08	1.57364e+08	8.4185e+07	1.05448e+08	1.05078e+08	5.12354e+07
M191T34	190.992	33.9	0.6	6.74389e+06	7.34165e+06	5.5331e+06	5.03505e+06	5.63487e+06	6.11801e+06	6.16462e+06	6.6264e+06	6.91294e+06
M191T348	191.142	348.1	5.8	2.10654e+07	2.46225e+07	2.91824e+07	4.5545e+07	3.87161e+07	4.04824e+07	1.62308e+07	1.80381e+07	1.66574e+07
M191T361	191.142	361.3	6	2.48794e+07	2.67283e+07	3.02332e+07	5.39364e+07	4.88819e+07	4.97901e+07	4.43233e+07	4.85744e+07	4.36186e+07
M191T405	191.178	405	6.8	6.3772e+06	7.74864e+06	5.14512e+06	4.92036e+06	5.16457e+06	2.42182e+06	6.74762e+06	1.20195e+07	6.76327e+06
M191T41	190.979	41.5	0.7	6.72219e+06	6.66765e+06	8.79878e+06	803051	812236	789724	6.85064e+06	7.68973e+06	6.98693e+06
M191T45	190.911	45	0.8	8.09893e+06	8.29763e+06	9.27341e+06	1.47553e+06	1.61452e+06	272635	2.62689e+06	2.95234e+06	2.35025e+06
M191T468	191.142	467.9	7.8	1.71592e+07	2.04638e+07	2.38085e+07	1.94751e+07	1.77527e+07	2.02173e+07	1.99886e+07	2.06931e+07	1.97273e+07
M191T476	191.106	475.7	7.9	3.55278e+06	3.56675e+06	3.84683e+06	6.72824e+06	6.77192e+06	6.41337e+06	4.33981e+06	4.05151e+06	3.34925e+06
M191T48	190.822	47.6	0.8	592938	2.51877e+06	2.78602e+06	5.41177e+06	2.96399e+06	2.86896e+06	661771	665215	492027
M191T501	191.179	500.9	8.3	3.7225e+06	4.58625e+06	5.21298e+06	1.9683e+07	1.71132e+07	1.22069e+07	3.98905e+07	4.45803e+07	4.13644e+07
M191T520	191.178	519.9	8.7	2.52243e+07	2.65162e+07	3.37232e+07	2.12896e+07	1.39146e+06	2.15546e+07	2.29166e+07	2.6691e+07	2.24312e+07
M191T615	191.179	614.9	10.2	3.71804e+08	4.05756e+08	5.52953e+08	3.44947e+08	2.35708e+08	2.9261e+08	4.56407e+08	4.17826e+08	3.93994e+08
M191T640	191.179	639.7	10.7	5.33714e+07	5.02614e+07	7.10572e+07	3.92587e+07	1.97802e+07	2.38678e+07	4.36355e+07	5.27193e+07	4.84848e+07
M191T68	190.987	68.3	1.1	1.503e+07	1.21057e+07	1.7639e+07	9.61048e+06	6.32451e+06	1.00331e+07	6.61372e+06	6.45807e+06	4.28116e+06
M191T77	191.054	76.7	1.3	3.33617e+06	6.79376e+06	6.37803e+06	1.75666e+06	1.71092e+06	2.40431e+06	3.26272e+06	4.17604e+06	2.43752e+06
M191T91	191.147	91	1.5	334405	512734	619449	960803	413827	447949	504316	779944	536659
M191T93	191.033	92.9	1.5	9.36867e+06	1.30476e+07	1.46919e+07	3.30459e+06	3.06946e+06	3.4065e+06	1.12511e+07	1.11828e+07	1.04581e+07
M191T94	191.11	93.6	1.6	832009	776105	1.28652e+06	1.24534e+06	746277	1.33284e+06	1.3901e+06	1.33984e+06	1.66142e+06
M192T100	192.159	100.1	1.7	375557	247622	335289	1.75292e+06	1.44753e+06	1.18739e+06	1.17264e+06	1.46843e+06	1.37617e+06
M192T110	192.044	110.3	1.8	151674	258447	1.31058e+06	2.75935e+06	3.03578e+06	575440	3.62664e+06	3.81461e+06	3.95302e+06
M192T127	192.065	127.1	2.1	3.64141e+06	4.669e+06	6.40237e+06	3.37429e+06	2.49832e+06	2.9777e+06	3.02086e+06	3.73195e+06	3.26762e+06
M192T135	191.561	134.8	2.2	18732.2	56852.9	72680.8	482292	683532	415056	867655	761499	236048
M192T165	192.102	165.2	2.8	1.18684e+06	1.30934e+06	435939	1.3497e+06	868234	1.21283e+06	2.60811e+06	3.39075e+06	2.78986e+06
M192T188	192.065	188.2	3.1	1.48165e+07	1.62934e+07	660762	7.06177e+06	6.00521e+06	6.38544e+06	4.30812e+06	4.24744e+06	4.22239e+06
M192T214	192.137	214.2	3.6	2.97447e+06	2.74023e+07	2.95438e+07	8.86041e+06	2.05723e+06	2.14716e+06	2.25703e+06	9.46003e+06	2.21049e+06
M192T252	192.109	252.1	4.2	1.80516e+07	2.04684e+07	2.24141e+07	5.93024e+07	5.44351e+07	5.46521e+07	8.00628e+07	8.53612e+07	7.56425e+07
M192T272	192.145	272.3	4.5	8.08593e+06	1.30856e+07	1.25883e+07	3.17079e+07	2.41152e+07	2.75048e+07	1.55062e+07	1.65159e+07	1.25676e+07
M192T290	192.109	290	4.8	1.02972e+07	1.13632e+07	1.2824e+07	1.39827e+07	1.34486e+07	1.33712e+07	9.75291e+06	1.06152e+07	1.02007e+07
M192T293	192.145	292.8	4.9	1.49725e+07	1.63331e+07	1.37407e+07	2.3936e+07	2.18189e+07	1.94932e+07	1.20339e+07	1.19709e+07	1.38404e+07
M192T318	192.145	317.7	5.3	7.60999e+06	1.8651e+07	3.09194e+06	1.58637e+07	1.00742e+07	1.21172e+07	1.46638e+07	1.70741e+07	2.12691e+06
M192T361	192.145	361.3	6	2.38683e+06	2.74703e+06	3.44119e+06	7.03426e+06	6.48317e+06	6.58505e+06	5.93756e+06	6.02152e+06	5.73694e+06
M192T413	192.137	412.5	6.9	5.57954e+07	5.97212e+07	6.51376e+07	6.28601e+07	5.49091e+07	5.60188e+07	1.82283e+07	2.04948e+07	1.95664e+07
M192T468	192.145	468.1	7.8	1.04309e+06	1.87401e+06	2.62843e+06	2.23771e+06	1.53361e+06	724852	2.1676e+06	2.56267e+06	2.5304e+06
M192T49	192.054	49.2	0.8	2.73576e+07	2.56689e+07	3.29959e+07	6.9512e+07	5.40829e+07	5.57556e+07	2.11405e+07	2.16346e+07	2.01539e+07
M192T52	192.01	52.3	0.9	3.10762e+06	3.28083e+06	2.57068e+06	35369.4	263073	315753	3.88068e+06	3.35557e+06	407915
M192T588	192.137	587.8	9.8	303792	738858	1.0632e+06	8.64526e+06	7.02729e+06	6.43054e+06	4.88899e+06	6.1382e+06	6.16096e+06
M192T60	192.054	60.3	1	1.6503e+07	2.05604e+07	2.38353e+07	1.99565e+07	5.44738e+07	5.57702e+07	2.33606e+08	2.39402e+08	2.03689e+08
M192T615	192.182	615.2	10.3	6.01625e+07	5.99971e+07	8.63836e+07	5.12805e+07	3.59141e+07	4.21098e+07	6.37844e+07	5.25303e+07	5.56218e+07
M192T66	191.971	66.1	1.1	913584	1.26396e+06	1.71257e+06	975724	545538	1.57537e+06	276376	356818	271512
M192T71	192.087	71.1	1.2	4.1006e+06	5.28529e+06	7.56931e+06	9.55873e+06	7.66633e+06	9.32352e+06	1.14485e+07	1.07138e+07	1.0616e+07
M192T72	192.122	71.5	1.2	1.6362e+06	2.80962e+06	2.42329e+06	3.82245e+06	3.29505e+06	4.93055e+06	3.23829e+06	2.87863e+06	4.8446e+06
M192T93	192.036	92.8	1.5	567351	1.02621e+06	1.54751e+06	450735	380721	472276	1.5225e+06	1.21162e+06	1.36856e+06
M192T98	192.005	98.3	1.6	393923	707180	1.13419e+06	1.55065e+06	1.18726e+06	1.29906e+06	1.20693e+06	1.48912e+06	1.42179e+06
M193T100_1	192.522	100.5	1.7	4.48929e+07	2.44773e+07	2.25188e+07	1.05863e+07	7.8544e+06	5.70569e+06	6.31763e+06	6.61818e+06	5.98709e+06
M193T100_2	193.023	100.5	1.7	6.95905e+06	3.85981e+06	2.92848e+06	1.20869e+06	973134	657255	877375	826816	981971
M193T111	192.545	110.5	1.8	1.17696e+06	700932	577324	438955	706354	219720	973453	750425	672127
M193T179	193.132	179	3	426600	460305	1.12228e+06	2.43823e+06	2.16525e+06	2.32227e+06	2.9614e+06	2.86589e+06	2.95021e+06
M193T182	193.049	182.3	3	536508	533668	397893	2.67898e+06	1.43652e+06	1.57609e+06	1.96007e+06	2.20055e+06	1.77045e+06
M193T231	193.085	231	3.9	1.1709e+07	1.86492e+07	1.30275e+07	3.51731e+07	3.10449e+07	3.26871e+07	2.5548e+07	2.65914e+07	2.52115e+07
M193T252	193.085	252.5	4.2	1.16725e+07	6.6289e+06	1.62275e+07	1.15758e+07	9.88985e+06	1.61592e+07	1.13459e+07	1.21131e+07	1.09447e+07
M193T258	193.121	258	4.3	3.05513e+07	3.48552e+07	3.93022e+07	3.05408e+07	2.73176e+07	3.02587e+07	3.57648e+07	3.77838e+07	3.56008e+07
M193T265	193.157	264.9	4.4	8.3484e+07	8.7808e+07	1.18678e+08	1.64761e+08	1.48562e+08	1.53095e+08	6.7144e+07	7.17513e+07	6.6718e+07
M193T280	193.085	279.9	4.7	2.89553e+07	3.10306e+07	3.56742e+07	4.32336e+07	3.72469e+07	4.00073e+07	4.22825e+07	4.49878e+07	4.11186e+07
M193T282	193.157	281.8	4.7	3.50671e+07	4.22022e+07	4.72312e+07	5.324e+07	4.86072e+07	5.35827e+07	1.97138e+07	2.1123e+07	3.25334e+07
M193T290	193.121	289.9	4.8	4.14151e+07	4.74807e+07	5.8041e+07	3.26763e+07	8.57132e+06	1.0006e+07	8.04397e+06	2.43501e+07	1.72169e+07
M193T295	193.085	294.9	4.9	5.02031e+07	5.36168e+07	2.70949e+07	3.03708e+07	2.41634e+07	2.77293e+07	1.82748e+07	1.86741e+07	5.0196e+06
M193T300	193.158	300.2	5	2.38882e+07	1.50208e+07	3.04591e+07	9.03816e+06	7.45097e+06	3.29834e+07	3.70421e+06	9.96542e+06	3.47084e+06
M193T319	193.121	319.1	5.3	1.17695e+07	7.99022e+06	1.56814e+07	1.92115e+07	4.38598e+06	1.67835e+07	9.79179e+06	3.12362e+06	1.15836e+07
M193T323	193.158	323	5.4	7.69694e+06	1.49147e+07	1.68928e+07	3.54028e+07	2.34408e+07	3.06503e+07	4.83932e+07	3.89676e+07	1.77014e+07
M193T338	193.121	337.8	5.6	1.1422e+07	1.50227e+07	1.47343e+07	3.03601e+07	5.72309e+07	2.52496e+07	2.19934e+07	2.40989e+07	2.28661e+07
M193T397	193.122	397	6.6	7.32755e+06	7.42026e+06	7.8654e+06	1.96484e+07	1.76522e+07	1.83866e+07	1.33759e+07	1.45669e+07	1.40023e+07
M193T41	192.976	41.4	0.7	3.23945e+06	4.64915e+06	4.80582e+06	63941.8	186764	122896	4.35518e+06	4.31889e+06	1.06553e+06
M193T411	193.158	410.6	6.8	1.95057e+07	1.97749e+07	2.48278e+07	1.1413e+07	1.05877e+07	1.10219e+07	1.10684e+07	1.05488e+07	1.53908e+07
M193T412	193.141	412.4	6.9	6.38698e+06	7.06085e+06	8.35596e+06	6.53494e+06	5.55078e+06	5.34829e+06	1.49515e+06	1.79053e+06	1.57503e+06
M193T483	193.121	482.7	8	5.18299e+06	6.88589e+06	8.80318e+06	6.9128e+06	6.22829e+06	7.89291e+06	8.56495e+06	7.23261e+06	6.20865e+06
M193T49	192.555	49.4	0.8	7.89069e+06	4.915e+06	5.00513e+06	1.40486e+07	2.86158e+06	1.0546e+07	4.71903e+06	1.84877e+07	4.73551e+06
M193T503	193.121	502.5	8.4	466136	841660	999748	1.0744e+07	7.71038e+06	8.52114e+06	4.47574e+06	8.13708e+06	7.63551e+06
M193T526	193.158	526.2	8.8	2.2228e+07	2.48799e+07	2.70097e+07	4.55536e+07	3.84194e+07	4.08089e+07	3.35176e+07	3.58076e+07	3.19224e+07
M193T59	192.555	59.1	1	960806	855919	1.3232e+06	1.5396e+07	1.21354e+07	1.15212e+07	5.17738e+07	3.21649e+07	4.61172e+07
M193T60	193.053	60.2	1	921200	1.32813e+06	1.294e+06	7.3175e+06	2.55142e+06	5.78921e+06	2.55401e+07	2.6181e+07	2.30838e+07
M193T72	193.034	72	1.2	4.93272e+06	1.11661e+07	1.00968e+07	807320	255435	1.09132e+06	1.74816e+06	396538	1.04728e+06
M194T118	193.529	117.9	2	5.72017e+06	3.14762e+06	3.00155e+06	4.76349e+06	4.07854e+06	3.5427e+06	6.76307e+06	6.15932e+06	6.07667e+06
M194T120	194.08	120.5	2	5.02001e+06	6.49056e+06	3.86069e+06	7.20622e+06	7.25756e+06	6.21531e+06	4.52091e+06	4.73136e+06	5.79515e+06
M194T133	194.08	133.3	2.2	5.23384e+06	544527	3.05162e+06	4.85361e+06	4.34031e+06	4.29088e+06	3.90877e+06	5.03348e+06	4.87998e+06
M194T141	194.118	141.5	2.4	1.11767e+07	1.23453e+07	8.11832e+06	8.90176e+06	8.84265e+06	8.91184e+07	6.25166e+07	3.75108e+07	3.95261e+07
M194T231	194.059	230.8	3.8	5.10091e+06	6.17982e+06	7.19731e+06	2.38266e+06	2.30155e+06	693397	1.12623e+06	1.44275e+06	4.29784e+06
M194T242	194.08	241.7	4	1.06763e+07	3.88206e+06	1.52764e+07	9.7579e+06	8.58126e+06	3.80476e+06	1.61974e+06	2.9765e+06	2.67026e+06
M194T243	194.069	242.7	4	2.97167e+06	3.83424e+06	4.19799e+06	856349	720556	804023	1.02816e+06	1.04472e+06	1.20279e+06
M194T247	194.153	246.7	4.1	182332	243960	65373.8	4.89819e+06	3.87965e+06	4.27265e+06	6.61998e+06	5.58591e+06	5.82571e+06
M194T258	194.125	258.2	4.3	3.32706e+06	4.10923e+06	4.07976e+06	3.41649e+06	2.51911e+06	2.70672e+06	4.01293e+06	4.17675e+06	3.72296e+06
M194T265	194.161	264.9	4.4	1.13432e+07	1.21344e+07	1.59685e+07	2.14837e+07	1.96506e+07	1.95759e+07	8.49729e+06	1.06185e+07	9.08302e+06
M194T280	194.088	280	4.7	5.72012e+06	7.19096e+06	7.46537e+06	4.01166e+06	3.64898e+06	3.7551e+06	3.29029e+06	3.27655e+06	3.53265e+06
M194T282	194.161	281.9	4.7	5.45624e+06	6.05318e+06	4.74788e+06	6.39982e+06	6.46384e+06	5.95275e+06	517563	597228	573722
M194T324	194.153	323.5	5.4	2.91345e+06	3.14051e+06	4.30989e+06	1.69159e+07	1.47567e+07	1.61643e+07	1.10769e+07	1.19992e+07	1.10869e+07
M194T333	194.153	333.2	5.6	351312	489223	395189	1.2063e+07	1.09836e+07	1.1121e+07	9.63128e+06	2.60713e+06	9.28613e+06
M194T338	194.125	338.1	5.6	4.93908e+06	6.63289e+06	7.51894e+06	2.49886e+06	2.3728e+06	3.74721e+06	4.87549e+06	2.31868e+06	2.41212e+06
M194T34	193.928	33.9	0.6	4.62576e+07	2.86273e+07	2.84025e+07	1.2217e+07	1.0696e+07	9.65131e+06	9.23026e+06	9.36836e+06	8.62828e+06
M194T35	193.988	34.7	0.6	1.27808e+07	8.49619e+06	8.01229e+06	3.58394e+06	2.68379e+06	2.57744e+06	2.51613e+06	2.66403e+06	2.48837e+06
M194T356	194.153	355.9	5.9	257784	263484	315137	7.88967e+06	5.14137e+06	5.52458e+06	3.97301e+06	3.2735e+06	5.69713e+06
M194T397	194.125	397	6.6	433625	759130	3.69914e+06	2.20979e+06	2.34564e+06	2.41065e+06	1.6557e+06	2.79468e+06	1.60981e+06
M194T410	194.161	410.3	6.8	544194	1.86667e+06	2.30914e+06	1.1695e+06	600500	1.15227e+06	1.07578e+06	1.10552e+06	1.06685e+06
M194T424	194.153	424.4	7.1	483323	598600	699697	5.05318e+06	3.98986e+06	3.38209e+06	5.83444e+06	5.5749e+06	4.44557e+06
M194T526	194.161	526	8.8	702436	1.76563e+06	1.64627e+06	5.74377e+06	4.50797e+06	4.8695e+06	4.11899e+06	4.70713e+06	3.99907e+06
M194T54	194.117	53.7	0.9	8.25336e+06	7.8988e+06	5.14102e+06	833266	3.79502e+06	5.9243e+06	627674	780561	753345
M194T73_1	194.066	72.8	1.2	1.81456e+07	2.13933e+07	2.33238e+07	6.13141e+06	5.65085e+06	6.06381e+06	9.36527e+06	9.19379e+06	8.98385e+06
M194T73_2	194.08	73.3	1.2	8.02608e+06	7.47818e+06	8.45032e+06	2.65387e+06	2.05897e+06	1.79481e+06	3.86517e+06	1.23832e+06	2.01457e+06
M194T75	194.117	75.5	1.3	1.34239e+07	3.65096e+06	1.02045e+07	4.16678e+06	3.05442e+06	5.57148e+06	2.86867e+06	8.54704e+06	9.5097e+06
M194T89	194.117	88.7	1.5	2.20601e+07	3.39709e+07	3.19959e+07	3.76517e+07	1.3195e+07	1.71064e+07	2.47237e+07	1.83875e+07	1.5792e+07
M194T95	194.042	94.6	1.6	1.71154e+06	1.10072e+06	866639	975986	858341	771457	498098	511705	539593
M195T110	195.064	110.2	1.8	2.55726e+06	7.87112e+06	3.85986e+06	8.36374e+06	1.75426e+06	3.0623e+06	2.94735e+06	2.66894e+06	2.59676e+06
M195T112	195.123	111.6	1.9	2.94454e+07	3.17545e+07	3.75945e+07	3.13617e+07	2.9027e+07	2.73585e+07	2.84271e+07	2.88098e+07	2.57551e+07
M195T122	195.101	121.8	2	2.55297e+06	3.84996e+06	4.74818e+06	1.31325e+06	2.12719e+06	1.54295e+06	1.41011e+06	1.33453e+06	2.11488e+06
M195T152	195.041	151.7	2.5	423408	601372	779596	4.27917e+06	3.76944e+06	4.07438e+06	1.52245e+06	1.69221e+06	1.3932e+06
M195T181_1	194.575	181.1	3	905247	352743	1.04155e+06	1.51863e+07	1.47207e+07	8.19447e+06	6.35405e+06	8.11536e+06	6.98307e+06
M195T181_2	195.076	181	3	823647	972383	631877	4.22676e+06	3.8887e+06	2.37687e+06	1.94578e+06	2.09965e+06	1.80582e+06
M195T224	195.101	223.7	3.7	1.77644e+06	2.10145e+06	3.22392e+06	8.8744e+06	7.85543e+06	8.35545e+06	1.06165e+07	1.26499e+07	1.02485e+07
M195T233	195.077	233.3	3.9	933305	1.16783e+06	1.75114e+06	2.5069e+06	1.99366e+06	1.83307e+06	1.75438e+06	1.74842e+06	2.60974e+06
M195T247	195.064	246.7	4.1	8.45972e+06	1.2328e+07	1.0279e+07	1.71805e+07	1.44997e+07	3.88216e+06	4.46482e+06	4.49267e+06	4.19166e+06
M195T250	195.101	250.1	4.2	1.91145e+07	1.81278e+07	1.87877e+07	1.02282e+07	1.35562e+07	1.497e+07	1.00312e+07	2.56203e+07	2.33828e+07
M195T260	195.064	259.8	4.3	1.01008e+07	1.31668e+07	1.41144e+07	4.62972e+06	3.93311e+06	1.65609e+07	1.28192e+07	1.78352e+07	1.05078e+07
M195T274	195.137	274.4	4.6	3.04532e+07	3.25069e+07	4.06041e+07	1.7078e+07	2.45319e+07	1.43044e+07	1.19934e+07	1.99988e+07	1.1522e+07
M195T275	195.101	275.3	4.6	1.02618e+08	1.15359e+08	1.23395e+08	1.91459e+08	1.66854e+08	1.74271e+08	3.26281e+08	3.5631e+08	3.22041e+08
M195T276	195.064	276.4	4.6	1.32945e+07	2.60468e+07	1.79991e+07	4.96565e+07	8.00471e+06	9.40214e+06	8.44264e+07	9.43318e+07	8.84329e+07
M195T296	195.101	296.4	4.9	1.44832e+07	1.83012e+07	3.72008e+07	3.0134e+07	2.70136e+07	2.83175e+07	2.85365e+07	3.24315e+07	2.93485e+07
M195T298	195.064	298.1	5	9.17953e+06	1.04295e+07	9.57601e+06	2.78218e+07	2.49904e+07	2.61207e+07	2.67201e+07	2.837e+07	2.59997e+07
M195T301	195.137	301.3	5	3.0856e+06	3.51013e+06	3.5227e+06	8.14986e+06	6.56156e+06	7.68383e+06	5.2826e+06	7.78913e+06	5.10214e+06
M195T309	195.174	309.2	5.2	1.86145e+07	2.14168e+07	2.34888e+07	4.96672e+07	4.17768e+07	4.44796e+07	1.70034e+07	1.83009e+07	1.73334e+07
M195T313	195.064	312.6	5.2	7.25413e+06	9.07258e+06	9.90902e+06	2.77695e+07	2.40126e+07	2.8506e+07	1.8698e+07	2.19474e+07	1.16587e+07
M195T316	195.1	315.7	5.3	2.16903e+06	2.53378e+06	2.84783e+06	5.59985e+06	6.41944e+06	7.71498e+06	9.4522e+06	1.014e+07	9.56376e+06
M195T325	195.064	325.4	5.4	1.57379e+06	1.81326e+06	4.09148e+06	1.5312e+07	1.17896e+07	1.32673e+07	1.09994e+07	9.67989e+06	9.42631e+06
M195T326	195.137	326.1	5.4	1.995e+06	2.33322e+06	2.73268e+06	9.62277e+06	1.25286e+07	9.4141e+06	6.36455e+06	6.33783e+06	5.91992e+06
M195T351	195.101	350.7	5.8	1.2701e+07	1.26966e+07	1.32137e+07	2.26652e+07	2.02484e+07	1.64069e+07	1.95547e+07	2.13746e+07	1.99976e+07
M195T365	195.137	365	6.1	1.17146e+08	1.34315e+08	1.48599e+08	1.56712e+07	1.33115e+07	1.40495e+07	1.57564e+07	1.72914e+07	1.71342e+07
M195T378	195.137	378	6.3	8.04195e+07	9.50433e+07	1.05126e+08	8.55086e+06	7.53348e+06	7.85621e+06	1.04902e+07	1.1089e+07	1.03735e+07
M195T387	195.101	387.2	6.5	4.14167e+06	4.60696e+06	5.3068e+06	9.52541e+06	8.6576e+06	8.88879e+06	7.18065e+06	7.87815e+06	7.16418e+06
M195T395	195.137	395.4	6.6	1.86437e+07	2.19211e+07	2.47915e+07	3.55294e+06	7.11656e+06	8.04516e+06	5.02995e+06	2.59984e+06	6.12707e+06
M195T409	195.101	408.5	6.8	3.42392e+06	3.91627e+06	4.01308e+06	1.22427e+07	1.14663e+07	9.94369e+06	4.72623e+06	5.27154e+06	4.91318e+06
M195T482	195.1	481.7	8	7.44944e+07	8.41715e+07	9.23983e+07	6.73236e+07	6.0083e+07	6.20003e+07	6.93794e+07	7.62925e+07	6.59275e+07
M195T505	195.103	505.2	8.4	1.57337e+07	7.62367e+06	5.90538e+06	3.13004e+07	2.81355e+07	4.08269e+06	1.14917e+07	1.29788e+07	2.84e+07
M195T541	195.174	541.2	9	334000	606376	3.0085e+06	1.9075e+07	1.78639e+07	1.86047e+07	2.82651e+07	2.61042e+07	2.37692e+07
M195T608	195.121	607.7	10.1	1.42192e+07	3.44975e+06	3.68446e+06	9.13132e+06	1.84078e+06	1.80009e+06	8.62288e+06	8.30103e+06	8.78382e+06
M195T70	195.064	70.3	1.2	2.10764e+06	855176	956509	1.28353e+06	1.96978e+06	1.52301e+06	3.52783e+06	924960	2.4957e+06
M195T98	195.121	98.5	1.6	1.1233e+06	1.35688e+06	1.34911e+06	7.7489e+06	7.45217e+06	6.99863e+06	5.99976e+06	6.45156e+06	6.35253e+06
M196T112	196.125	111.9	1.9	2.30161e+06	2.28939e+06	3.25053e+06	2.49585e+06	2.41585e+06	2.23786e+06	2.41475e+06	2.2385e+06	1.97162e+06
M196T116	196.06	115.8	1.9	777976	2.81694e+06	3.39316e+06	1.29302e+06	1.60688e+06	1.4406e+06	2.67156e+06	2.52787e+06	2.61618e+06
M196T126	196.096	126.1	2.1	2.55533e+06	2.54275e+06	2.98427e+06	4.0918e+06	3.47631e+06	3.87966e+06	2.65791e+06	3.17625e+06	3.31537e+06
M196T181	196.06	180.8	3	3.87062e+06	4.55759e+06	763134	3.8958e+06	4.09331e+06	4.06949e+06	2.29974e+06	2.75625e+06	1.15474e+06
M196T217_1	195.573	217.5	3.6	1.08636e+06	1.37456e+06	151044	3.7986e+06	3.36451e+06	1.5644e+06	2.45388e+06	2.30622e+06	2.17696e+06
M196T217_2	196.074	217.3	3.6	217649	283790	244500	815206	817891	135637	471021	766751	626899
M196T235	195.554	235.4	3.9	6.03452e+06	3.85618e+06	4.19956e+06	2.01757e+06	1.98429e+06	193883	1.90308e+06	1.83699e+06	1.9328e+06
M196T269	196.032	269.2	4.5	2.43795e+07	1.40687e+07	9.65343e+06	1.00463e+07	6.74044e+06	6.67603e+06	5.28121e+06	4.49453e+06	1.1538e+06
M196T275	196.104	275.4	4.6	1.16618e+07	1.24226e+07	1.31811e+07	2.20144e+07	1.88875e+07	1.98506e+07	3.84308e+07	4.13511e+07	3.83021e+07
M196T302	196.169	301.5	5	949353	1.16633e+06	1.24407e+06	7.10064e+06	6.01552e+06	6.84888e+06	1.82415e+06	6.77355e+06	5.4693e+06
M196T306	196.205	306.2	5.1	6.35491e+06	6.99482e+06	7.41135e+06	5.13815e+06	3.90416e+06	4.53469e+06	4.27586e+06	4.55992e+06	4.62514e+06
M196T34	195.994	34.1	0.6	1.5955e+07	1.35066e+07	1.22584e+07	7.64913e+06	6.28917e+06	5.96236e+06	6.71522e+06	7.17564e+06	6.88049e+06
M196T345	196.042	344.6	5.7	2.00483e+06	1.50142e+06	1.35355e+06	1.24721e+06	1.48419e+06	614618	6.56601e+06	1.11581e+07	9.21338e+06
M196T365	196.141	365	6.1	1.50764e+07	1.60357e+07	1.88287e+07	1.31099e+06	1.38702e+06	1.50127e+06	1.58004e+06	1.64483e+06	1.42534e+06
M196T411	196.096	410.6	6.8	1.40826e+06	1.44367e+06	1.86831e+06	2.04112e+06	1.31203e+06	1.45082e+06	1.43004e+06	1.63121e+06	1.8602e+06
M196T427	196.169	427	7.1	4.54588e+06	4.63366e+06	4.05441e+06	7.02137e+07	6.46021e+07	6.22482e+07	9.23411e+07	9.35153e+07	8.85457e+07
M196T429	196.021	428.8	7.1	3.42622e+06	2.02804e+06	1.60139e+06	4.51683e+06	2.62948e+06	1.09078e+06	807593	900697	659125
M196T443	196.169	442.9	7.4	719689	999590	1.12765e+06	5.51741e+07	4.50274e+07	4.10228e+07	5.89848e+07	7.04203e+07	5.51401e+07
M196T482	196.104	481.7	8	8.40616e+06	1.03886e+07	1.11204e+07	7.14387e+06	6.54237e+06	6.86531e+06	8.07554e+06	8.9801e+06	7.30971e+06
M196T69_1	195.527	69	1.1	1.30432e+07	8.31312e+06	7.57581e+06	9.18039e+06	7.09615e+06	7.42441e+06	8.85689e+06	7.30005e+06	6.58877e+06
M196T69_2	196.008	68.8	1.1	3.88267e+06	2.9844e+06	2.97851e+06	2.08682e+06	2.49413e+06	1.85407e+06	2.72524e+06	1.15043e+06	1.48657e+06
M196T69_3	196.029	69	1.1	589865	666900	1.15388e+06	1.10777e+06	760937	725176	1.20479e+06	859637	780648
M196T73	196.096	72.8	1.2	2.07149e+06	759216	2.79378e+06	3.35594e+06	2.80402e+06	2.30405e+06	2.15221e+06	2.76389e+06	402833
M196T95	196.058	95.1	1.6	218121	484653	626621	3.3156e+06	4.46586e+06	3.23503e+06	494961	1.62735e+06	1.46282e+06
M196T97	195.556	96.8	1.6	27739.8	48824.3	88645.8	1.09276e+06	867699	7.24772e+06	604569	662472	685395
M197T107	197.043	106.8	1.8	4.90817e+06	6.33692e+06	7.45997e+06	578620	211650	255572	486660	1.41153e+06	385915
M197T118	197.051	118	2	506627	614853	768642	3.53077e+06	2.67922e+06	1.39593e+07	4.83285e+06	5.34665e+06	5.05951e+06
M197T126	197.027	126.3	2.1	5.42834e+06	4.11031e+06	3.22584e+06	4.76134e+06	3.99329e+06	3.44591e+06	463774	494062	915987
M197T145	197.08	145.4	2.4	834140	1.09342e+06	1.03343e+06	558508	1.90094e+06	1.74831e+06	2.16304e+06	2.21335e+06	2.2351e+06
M197T232	197.08	232.2	3.9	1.33342e+07	9.36126e+06	1.60136e+07	1.05881e+07	1.05933e+06	2.82364e+07	2.16128e+06	2.10726e+06	696381
M197T252	197.116	252.1	4.2	1.63056e+07	1.92311e+07	2.21915e+07	4.15638e+07	3.44938e+07	3.82728e+07	5.11971e+07	5.54423e+07	4.7564e+07
M197T253	197.08	252.9	4.2	6.23816e+07	7.14085e+07	8.03508e+07	2.08321e+07	1.41385e+07	1.54694e+07	1.21486e+07	1.69362e+07	1.49611e+07
M197T260	196.58	260.2	4.3	2.24125e+06	3.15412e+06	2.71238e+06	7.44871e+06	6.56564e+06	3.6012e+06	6.75322e+06	7.7076e+06	7.21473e+06
M197T261	197.116	261.1	4.4	2.03019e+07	2.13644e+07	2.27827e+07	2.74023e+07	2.59577e+07	2.70092e+07	2.09494e+07	7.39206e+06	2.06041e+07
M197T270	197.08	270.3	4.5	5.55203e+08	6.4191e+08	7.08814e+08	2.16508e+08	1.88644e+08	1.95253e+08	2.43419e+08	2.61083e+08	2.36851e+08
M197T272	197.153	272.5	4.5	2.33924e+06	1.81423e+06	2.01762e+06	1.54633e+07	1.12988e+07	8.34379e+06	5.21194e+06	4.71146e+06	6.30116e+06
M197T274	197.116	273.9	4.6	1.40588e+08	1.13111e+07	1.73197e+08	3.52412e+07	3.15244e+07	3.22379e+07	1.63125e+07	1.53333e+07	1.37125e+07
M197T284	197.08	283.8	4.7	8.63619e+07	1.00625e+08	9.98922e+07	3.30185e+07	2.95524e+07	2.99283e+07	3.85873e+07	4.04152e+07	4.04081e+07
M197T300	197.116	300.3	5	4.07736e+06	1.25252e+07	1.36177e+07	1.51646e+07	1.33139e+07	1.33255e+07	1.49554e+07	1.50186e+07	8.1688e+06
M197T314	197.153	313.5	5.2	5.26664e+06	5.62699e+06	4.0048e+06	1.09165e+07	7.9545e+06	1.04235e+07	4.74972e+06	6.79034e+06	6.3304e+06
M197T317	197.116	317.1	5.3	1.56924e+07	1.53102e+07	1.80207e+07	4.68731e+07	4.01954e+07	4.30674e+07	3.61585e+07	3.80581e+07	3.45635e+07
M197T333_1	197.116	333	5.6	1.68065e+06	1.92811e+06	2.10637e+06	1.66769e+07	1.46415e+07	1.48381e+07	1.20574e+07	2.10038e+07	1.16331e+07
M197T333_2	197.153	332.6	5.5	272285	330543	467878	1.82573e+07	1.58794e+07	1.70652e+07	8.75667e+06	9.34219e+06	8.5532e+06
M197T378	197.116	378	6.3	1.12042e+07	1.06364e+07	1.09438e+07	1.02898e+07	8.64023e+06	8.80982e+06	8.41373e+06	8.90036e+06	9.2095e+06
M197T388	197.153	388	6.5	2.22598e+06	2.5653e+06	3.81805e+06	8.98747e+07	7.82653e+07	8.48576e+07	4.88502e+07	5.3509e+07	4.95215e+07
M197T409	197.153	408.6	6.8	118292	139419	259749	1.14072e+07	1.22361e+07	2.63189e+07	1.55412e+07	1.77971e+07	9.57681e+06
M197T427	197.172	427	7.1	36432.2	54168.4	40838.5	9.66427e+06	7.376e+06	7.99377e+06	1.11663e+07	1.13163e+07	1.14095e+07
M197T499	197.116	498.9	8.3	1.0899e+07	1.3099e+07	1.23008e+07	8.87989e+06	8.68803e+06	1.00206e+07	1.0124e+07	1.00592e+07	7.99007e+06
M197T51	197.089	51	0.8	1.39097e+07	1.49902e+07	1.68145e+07	724499	2.72968e+06	2.16085e+06	1.13044e+07	1.24824e+07	1.17238e+07
M197T525	197.189	525.1	8.8	516476	27153.5	568521	2.24096e+06	433664	1.83536e+06	2.68785e+06	2.51686e+06	2.55917e+06
M197T62	197.089	62	1	1.97627e+06	9.34672e+06	1.23347e+07	3.34264e+06	918618	3.32466e+06	1.07762e+07	1.12613e+07	8.65193e+06
M197T69	196.527	69.2	1.2	328253	139659	128690	1.34155e+06	1.23074e+06	536127	1.56162e+06	1.18714e+06	1.20787e+06
M197T82	197.08	81.8	1.4	2.28464e+07	2.56727e+07	4.13962e+07	9.43348e+06	9.80945e+06	6.8577e+06	7.21205e+06	1.04267e+07	1.04258e+07
M197T87	196.535	86.8	1.4	1.86981e+07	1.38317e+07	1.04553e+07	1.05072e+07	9.47385e+06	8.78235e+06	6.18044e+06	5.1009e+06	4.33697e+06
M197T88	197.036	87.9	1.5	2.84155e+06	1.98472e+06	1.3748e+06	1.54949e+06	335022	1.93325e+06	746371	294714	310778
M197T91	196.563	91.4	1.5	86115.1	10401.5	9786.9	1.36863e+06	1.34358e+06	881902	90122.2	383568	712728
M197T94	197.047	93.7	1.6	806763	641084	497441	1.39306e+06	1.29236e+06	493851	1.0288e+06	1.54158e+06	1.37955e+06
M198T102	198.075	102.4	1.7	1.64811e+07	2.16673e+07	2.74662e+07	1.0778e+07	9.34065e+06	8.02607e+06	1.12882e+07	1.25786e+07	1.23619e+07
M198T114	197.552	114.5	1.9	1.38169e+06	2.26996e+06	2.31176e+06	2.55941e+06	2.41609e+06	4.2213e+06	7.35452e+06	8.11784e+06	7.32748e+06
M198T126	198.075	126.1	2.1	1.20401e+06	8.96009e+06	9.35939e+06	3.105e+06	2.54171e+06	4.02027e+06	1.15373e+06	1.15832e+06	1.14493e+06
M198T185	198.075	185.4	3.1	742030	2.95981e+06	744538	2.72002e+06	199267	2.27749e+06	4.40017e+06	4.66955e+06	4.56266e+06
M198T189	197.543	189.3	3.2	484782	2.28157e+06	8506.32	4.16324e+06	3.34188e+06	3.19497e+06	2.44729e+06	2.9369e+06	2.47565e+06
M198T212	198.047	212.3	3.5	730233	1.29423e+06	262205	901916	769199	263034	1.36583e+06	1.22067e+06	1.172e+06
M198T243	198.16	243.4	4.1	2.01746e+06	1.91041e+06	2.30391e+06	595597	654460	776055	1.10076e+06	1.12564e+06	958097
M198T270	198.083	270.4	4.5	5.88368e+07	6.6846e+07	7.39166e+07	2.22745e+07	2.03967e+07	1.9054e+07	2.44838e+07	2.79642e+07	2.5059e+07
M198T294	198.127	293.5	4.9	9.35672e+08	1.00162e+09	1.06339e+09	4.20333e+08	3.67318e+08	3.88076e+08	4.00554e+08	4.48001e+08	4.14383e+08
M198T307	198.127	306.7	5.1	4.17029e+07	1.75779e+08	1.74285e+08	1.01096e+08	7.99617e+07	8.34181e+07	2.29346e+07	2.36037e+07	5.33782e+07
M198T317	198.123	317.3	5.3	2.44287e+06	2.97501e+06	3.57466e+06	7.55457e+06	6.49298e+06	6.48235e+06	3.66178e+06	3.86161e+06	6.37942e+06
M198T374	198.185	373.9	6.2	794348	1.69349e+06	1.15762e+06	766603	561530	669343	796077	141638	131104
M198T378	198.12	377.9	6.3	708438	497108	961179	1.01621e+06	290776	310645	810146	310605	829063
M198T388	198.156	388.3	6.5	84824.7	82084.9	143045	1.08229e+07	1.01107e+07	1.04365e+07	6.11694e+06	6.4015e+06	6.01457e+06
M198T38_1	197.989	37.8	0.6	3.11445e+06	1.40916e+06	4.27074e+06	168358	568311	255336	1.72707e+06	1.27054e+06	630869
M198T38_2	198.208	38.1	0.6	7.54661e+06	1.43716e+06	6.07863e+06	1.29386e+07	9.46082e+06	9.419e+06	6.74259e+06	8.31453e+06	6.47227e+06
M198T46	198.123	46.4	0.8	1.0468e+07	1.28555e+07	1.11637e+07	1.77305e+06	704793	1.74568e+06	1.64795e+07	1.78005e+07	1.65126e+07
M198T67_1	198.024	67.2	1.1	3.18141e+06	2.26879e+06	7.08511e+06	9.43682e+06	9.78136e+06	7.30784e+06	1.18587e+07	1.07637e+07	9.38783e+06
M198T67_2	198.037	66.8	1.1	3.85645e+06	3.93253e+06	3.30677e+06	1.04514e+07	8.12186e+06	1.12529e+07	6.39052e+06	8.66598e+06	8.25e+06
M198T73	198.075	72.9	1.2	6.51558e+06	1.3404e+07	1.06172e+07	6.26897e+06	5.59728e+06	7.02329e+06	4.16756e+06	4.05102e+06	3.87891e+06
M198T75	197.984	75.5	1.3	2.15557e+07	1.60683e+07	1.28685e+07	3.66382e+06	3.19162e+06	3.81936e+06	3.27156e+06	2.39003e+06	2.58455e+06
M198T80	198.007	79.8	1.3	1.72871e+06	2.68476e+06	2.83651e+06	3.52648e+06	3.40604e+06	2.30059e+07	2.11104e+06	1.58107e+06	1.64644e+06
M198T87	197.535	87.2	1.5	1.25503e+06	1.22311e+06	740042	1.47066e+06	1.46656e+06	1.4145e+06	1.01245e+06	847493	198936
M198T99	198.061	98.7	1.6	4.86559e+06	897986	8.33354e+06	3.73421e+06	2.11763e+06	2.39204e+06	3.71195e+06	3.82291e+06	5.61165e+06
M199T103	199.079	102.7	1.7	1.08074e+06	1.59531e+06	2.08466e+06	764179	720599	441587	821477	984053	748158
M199T106	198.971	105.6	1.8	2.22611e+06	2.16418e+06	2.95068e+06	3.28772e+06	3.83207e+06	3.59654e+06	3.1048e+06	3.34628e+06	3.33258e+06
M199T134	198.551	133.9	2.2	3.78242e+06	5.05229e+06	9.62754e+06	2.84407e+06	2.451e+06	4.86747e+06	4.36934e+06	4.42541e+06	4.24353e+06
M199T145	199.059	145.2	2.4	1.11885e+06	1.36601e+06	5.29418e+06	7.91016e+06	6.3058e+06	6.39217e+06	3.00975e+07	3.47559e+07	3.0764e+07
M199T181	199.059	181.1	3	1.51165e+07	7.45899e+07	1.54874e+06	8.80072e+06	7.08238e+06	8.21639e+06	2.23138e+07	2.38165e+07	2.06564e+07
M199T195	199.096	194.8	3.2	1.63241e+07	2.04345e+07	6.02964e+06	1.13068e+07	1.04199e+07	1.25364e+07	1.18271e+07	9.95295e+06	1.11302e+07
M199T196	199.038	196.5	3.3	3.14668e+06	2.58362e+06	2.03428e+06	5.16086e+06	3.01078e+06	5.64593e+06	1.91699e+06	1.9067e+06	1.69475e+06
M199T201	199.059	201.1	3.4	9.16504e+07	8.11013e+07	1.39145e+07	7.96547e+07	7.36603e+07	7.93249e+07	9.78444e+07	1.01477e+08	9.15219e+07
M199T222	199.034	221.8	3.7	1.22938e+08	1.4645e+08	1.3026e+08	1.0221e+08	9.1192e+07	4.0795e+07	1.03304e+08	1.12472e+08	1.113e+08
M199T246	199.038	246.3	4.1	2.09635e+06	1.27397e+06	194002	2.23597e+06	1.61148e+06	1.57713e+06	148117	127905	65855
M199T280	199.096	279.8	4.7	1.06652e+07	1.1519e+07	1.52228e+07	3.52143e+06	2.8091e+06	3.44964e+06	2.53187e+06	3.2175e+06	2.72233e+06
M199T284	199.059	284.4	4.7	1.03017e+08	1.14888e+08	1.20595e+08	2.13439e+07	1.59513e+07	1.99108e+07	4.03809e+07	4.00363e+07	3.6638e+07
M199T285	199.075	284.6	4.7	6.87197e+06	2.3673e+06	2.66053e+06	2.8147e+06	2.92729e+06	2.41697e+06	2.17604e+06	2.61796e+06	2.02492e+06
M199T294	199.13	293.5	4.9	1.46614e+08	1.54561e+08	1.55642e+08	6.34142e+07	5.08462e+07	5.71357e+07	5.98809e+07	6.51797e+07	5.83446e+07
M199T307	199.06	306.9	5.1	2.08911e+07	2.23966e+07	2.64309e+07	1.76526e+07	1.53037e+07	1.65652e+07	1.23158e+07	1.32344e+07	1.19337e+07
M199T329	199.059	328.9	5.5	1.96778e+06	7.83286e+06	2.64621e+06	7.67232e+06	7.15943e+06	7.7772e+06	4.82297e+06	1.36963e+06	1.32305e+06
M199T38	198.71	37.8	0.6	176531	614104	116440	2.52941e+06	2.25463e+06	2.31091e+06	1.21426e+06	1.37478e+06	1.52827e+06
M199T403_1	199.147	403.1	6.7	769318	888490	4.72385e+06	4.18784e+06	3.90356e+06	3.84377e+06	2.97685e+06	2.92802e+06	2.98476e+06
M199T403_2	199.168	403.1	6.7	564395	590917	702029	710794	662769	731397	451841	494919	441915
M199T41	198.939	41.4	0.7	1.10465e+07	1.34483e+07	1.30391e+07	8.25487e+07	6.51935e+07	6.85829e+07	3.46258e+07	3.61405e+07	3.43981e+07
M199T460	199.147	460.4	7.7	1.02002e+06	4.6493e+06	6.36323e+06	6.61566e+06	4.80551e+06	4.90975e+06	802675	943212	1.02548e+06
M199T61	199.024	60.6	1	3.16777e+07	2.13692e+07	1.43343e+07	8.55543e+06	6.62355e+06	6.26202e+06	1.94732e+07	1.31299e+07	1.53052e+07
M199T70	199.059	70.2	1.2	1.3592e+06	1.39563e+06	1.51161e+06	1.49121e+06	2.06134e+06	2.52606e+06	3.23709e+06	2.42128e+06	3.17254e+06
M199T73	199.107	73.1	1.2	6.01739e+06	1.68981e+06	7.54791e+06	3.03897e+06	2.76996e+06	6.1657e+06	4.52525e+06	5.24769e+06	1.42988e+06
M200T106	200.039	105.8	1.8	1.89914e+06	1.32284e+06	2.66155e+06	9.91104e+06	1.04557e+07	6.95776e+06	5.34852e+06	5.75199e+06	5.86989e+06
M200T147	200.164	147.3	2.5	14417.7	29744.2	41134.6	2.90623e+06	2.61506e+06	2.71804e+06	3.00291e+06	3.7286e+06	3.08601e+06
M200T194	200.099	193.6	3.2	1.73095e+06	846348	200917	463497	637556	588072	398736	502507	496362
M200T199	200.047	198.7	3.3	3.5446e+09	4.01127e+09	5.48532e+06	2.82913e+09	2.46165e+09	2.60023e+09	2.76999e+09	2.90555e+09	2.83698e+09
M200T214	200.047	213.5	3.6	7.24044e+08	7.63038e+08	4.69213e+09	5.52995e+08	5.00951e+08	5.12003e+08	5.53133e+08	6.02549e+08	5.77599e+08
M200T222_1	199.535	221.5	3.7	3.02836e+07	4.06253e+07	3.45378e+07	2.67737e+07	2.67318e+07	9.90999e+06	2.54901e+07	2.87039e+07	2.97344e+07
M200T222_2	200.032	221.8	3.7	1.39584e+07	1.69195e+07	1.69192e+08	1.16144e+07	1.2598e+07	5.048e+07	1.18046e+07	1.37911e+07	1.17391e+07
M200T225	200.047	225.2	3.8	2.55867e+08	2.86108e+08	8.72429e+08	2.2035e+08	1.89236e+08	1.93948e+08	2.01907e+08	2.16949e+08	2.02681e+08
M200T293	200.133	293.5	4.9	8.29078e+06	1.08992e+07	7.2166e+06	2.91673e+06	332775	506391	2.13379e+06	467776	2.36712e+06
M200T34	199.986	33.6	0.6	3.03191e+07	2.66995e+07	2.06162e+07	1.62414e+07	1.34121e+07	1.25577e+07	1.60753e+07	1.91847e+07	1.35687e+07
M200T355	200.164	355.3	5.9	2.02095e+07	1.40335e+07	1.92804e+07	6.0732e+06	5.21666e+06	5.61754e+06	1.02616e+07	7.33557e+06	9.52521e+06
M200T36	199.999	35.5	0.6	8.86876e+06	4.27561e+06	2.78653e+06	5.82787e+06	4.61321e+06	1.43175e+06	4.96209e+06	1.34149e+06	5.09376e+06
M200T41	199.94	41.2	0.7	130368	149177	100661	7.73594e+06	7.07995e+06	6.8263e+06	4.01932e+06	3.62482e+06	2.96582e+06
M200T418	199.519	418.4	7	2.18174e+07	1.33401e+07	9.70793e+06	2.31715e+07	2.23306e+07	1.97685e+07	1.30413e+07	3.04621e+06	9.62778e+06
M200T499	200.2	498.6	8.3	5.51647e+07	5.63882e+07	7.01962e+07	4.02112e+07	3.86313e+07	3.43676e+07	4.18933e+07	3.35199e+07	3.31129e+07
M200T521	200.199	521.2	8.7	2.29187e+07	2.01718e+07	7.87437e+06	1.50412e+07	1.41592e+07	1.2118e+07	4.45488e+06	4.219e+06	1.07658e+07
M200T60	200.043	59.8	1	1.18442e+07	1.62308e+07	1.74812e+07	2.48411e+07	7.02253e+07	9.59097e+07	6.63307e+07	4.32376e+07	3.53997e+07
M200T66	199.975	66.1	1.1	3.76141e+07	2.89206e+07	2.82188e+07	1.78059e+06	1.17343e+06	1.0584e+06	4.8652e+06	8.88719e+06	7.70967e+06
M200T68	199.964	68.4	1.1	6.81661e+06	3.32472e+06	2.66034e+06	676735	518222	624694	2.28231e+06	6.64038e+06	6.2981e+06
M200T72	200.091	72.4	1.2	2.25324e+06	3.27707e+06	4.30407e+06	2.11993e+06	1.79393e+06	1.48394e+06	1.1202e+06	2.72454e+06	981801
M200T80	200.039	79.9	1.3	2.23924e+06	3.30604e+06	3.9131e+06	1.48781e+07	1.40559e+07	1.27275e+07	2.71631e+06	6.31424e+06	6.4855e+06
M200T82	200.127	82.2	1.4	8.95799e+06	6.23532e+06	1.0568e+07	1.02838e+07	6.81532e+06	1.00095e+07	8.74911e+06	9.49879e+06	8.70373e+06
M200T90	200	90.4	1.5	2.56614e+07	1.21388e+07	1.43978e+07	5.54147e+06	4.49166e+06	2.74769e+06	1.56027e+06	4.79543e+06	1.57925e+06
M200T94	200.091	93.8	1.6	2.37863e+06	7.26579e+06	4.31575e+06	1.49609e+06	5.22988e+06	1.70506e+06	4.45357e+06	4.97956e+06	1.59121e+06
M201T199	201.049	198.7	3.3	3.45277e+08	3.95824e+08	4.5064e+06	2.81112e+08	2.40026e+08	2.5515e+08	2.71022e+08	2.79213e+08	2.75873e+08
M201T214	201.049	213.5	3.6	7.00137e+07	7.54257e+07	4.62073e+08	5.16988e+07	4.88637e+07	5.06351e+07	5.37102e+07	5.68137e+07	5.89104e+07
[truncated: 19,638 more rows]

## Sheet: Table S5
Table S5 Ion features in negative ion mode of various tissues of Mosla chinensis Maxim. cv. Jiangxiangru using LC-MS
ID	mz	rt	rtmin	MCJXR-S1	MCJXR-S2	MCJXR-S3	MCJXR-L1	MCJXR-L2	MCJXR-L3	MCJXR-F1	MCJXR-F2	MCJXR-F3
M101T231	101.024	231.2	3.9	3.95092e+07	7.288e+07	4.48102e+07	6.30593e+07	5.13196e+07	9.42685e+07	1.2036e+08	2.09518e+07	5.91672e+07
M101T270	101.024	270.4	4.5	5.6332e+07	1.44586e+07	1.4884e+07	6.46124e+07	8.02783e+07	1.23544e+08	6.37313e+07	2.5226e+07	2.69786e+07
M101T300	101.023	299.6	5	1.29593e+07	1.35107e+07	1.39332e+07	6.49517e+07	4.37356e+07	7.26637e+07	1.19811e+08	1.31905e+08	8.43743e+07
M101T35	100.933	35	0.6	4.07827e+06	4.00116e+06	3.65524e+06	0	0	0	3.9805e+06	5.20571e+06	0
M101T416	100.934	416.3	6.9	1.20195e+07	1.03429e+08	1.23603e+07	8.31435e+07	8.23696e+07	8.92804e+07	7.39566e+07	7.67292e+07	6.68672e+07
M101T50	101.023	49.7	0.8	3.95998e+08	2.74448e+08	2.66984e+08	4.59477e+08	4.82843e+08	3.90246e+08	3.40976e+08	3.66874e+08	3.58515e+08
M101T553	100.933	553.4	9.2	7.72016e+07	2.59729e+07	7.84011e+07	3.58197e+08	4.44376e+08	5.00217e+08	3.88354e+08	4.35823e+08	4.87196e+08
M101T640	100.933	639.9	10.7	1.39616e+08	1.14637e+08	6.44572e+07	8.55633e+07	3.9134e+07	4.77478e+07	1.04527e+08	1.05421e+08	6.99916e+07
M101T661	100.934	661.5	11	6.27447e+07	1.20619e+08	5.80318e+07	5.75799e+07	2.52408e+08	2.04611e+08	1.88374e+08	2.28612e+08	2.6166e+08
M101T688	100.933	688.2	11.5	2.59219e+08	2.69796e+08	1.53379e+08	3.24973e+08	2.37998e+08	2.6361e+08	2.16311e+07	2.92673e+08	2.47609e+08
M102T41	102.028	41.2	0.7	3.35971e+06	904881	4.1176e+06	1.23562e+06	4.18833e+06	1.24275e+06	6.14477e+06	6.67492e+06	6.84228e+06
M102T416	101.934	416.3	6.9	1.48997e+06	1.51166e+06	1.5781e+06	8.73197e+06	1.84084e+07	1.09985e+07	8.31937e+06	8.61769e+06	8.90396e+06
M102T44	102.056	44.3	0.7	6.6583e+06	7.55951e+06	7.8643e+06	5.77513e+06	5.6022e+06	6.47033e+06	9.65091e+06	8.41532e+06	9.01108e+06
M102T50	102.028	50	0.8	5.03865e+06	1.45009e+07	5.83068e+06	1.97952e+07	6.90512e+06	1.87938e+07	1.46548e+07	1.42185e+07	1.46611e+07
M102T563	101.934	563.2	9.4	3.16208e+06	2.25149e+06	3.46457e+06	5.0797e+06	2.23736e+07	1.48599e+07	4.10814e+07	2.44462e+07	4.32248e+07
M103T33	102.957	33	0.6	64922.3	57312.5	56773.3	56946.5	69899.4	51253.1	85198.3	78841.4	53911.1
M103T416	102.932	415.9	6.9	576962	644341	625031	3.32176e+06	4.8474e+06	2.47352e+06	1.68469e+06	2.10571e+06	2.58138e+06
M103T43	103.004	42.6	0.7	3.57379e+07	3.75242e+07	3.59327e+07	3.7207e+07	3.752e+07	3.73464e+07	4.62936e+07	4.74108e+07	4.73444e+07
M103T54	103.04	54.4	0.9	615357	418546	946934	2.33349e+06	3.79053e+06	4.05023e+06	4.71352e+06	3.39302e+06	1.40464e+06
M104T49	104.036	48.5	0.8	2.41662e+07	2.24119e+07	2.39726e+07	5.15767e+07	5.22416e+07	5.26165e+07	7.47683e+07	7.6361e+07	7.34909e+07
M104T60	104.036	59.5	1	1.06598e+07	1.05211e+07	1.08196e+07	2.35789e+07	2.42814e+07	2.54662e+07	3.71622e+07	3.47593e+07	3.55452e+07
M105T45	105.019	45.4	0.8	1.33656e+07	1.259e+07	1.32732e+07	6.92553e+07	6.63573e+07	6.21308e+07	4.75248e+07	4.40963e+07	4.66636e+07
M109T49	108.901	48.8	0.8	6.28025e+06	5.09107e+06	5.44162e+06	5.06354e+07	4.96717e+07	4.95273e+07	3.0153e+07	2.73168e+07	2.91975e+07
M109T72	109.041	71.6	1.2	1.56409e+06	1.86468e+06	1.31037e+06	1.7872e+06	1.87382e+06	2.13092e+06	6.11934e+06	5.9378e+06	8.26953e+06
M110T230	110.025	229.8	3.8	5.18181e+07	4.8818e+07	5.02509e+07	1.08705e+08	1.06302e+08	1.10714e+08	8.79176e+07	8.73161e+07	9.01168e+07
M110T72	110.025	72.4	1.2	827099	949261	783727	139258	565820	112608	850655	191775	841614
M111T39	111.009	39.2	0.7	2.48934e+08	2.54073e+08	2.54563e+08	1.03803e+08	9.87393e+07	1.38241e+08	1.67536e+08	1.73372e+08	1.42752e+08
M111T42	111.045	41.6	0.7	1.72911e+06	1.86361e+06	1.75706e+06	1.29058e+06	2.82124e+07	2.84002e+07	2.1442e+06	2.15662e+06	2.5339e+06
M111T43	110.985	43.3	0.7	1.45141e+07	1.527e+07	1.47722e+07	9.23453e+06	9.26385e+06	8.59085e+06	1.80447e+07	1.74719e+07	1.80261e+07
M111T48	110.899	48.5	0.8	3.00924e+06	2.89605e+06	2.62969e+06	2.91297e+07	3.26173e+07	3.33212e+07	5.15035e+06	1.59883e+07	1.74483e+07
M111T55	111.009	54.9	0.9	1.53388e+07	1.52142e+07	1.57155e+07	3.67362e+07	1.03636e+07	1.013e+07	2.59521e+07	6.29229e+06	2.63956e+07
M111T69	111.009	68.9	1.1	1.41501e+07	1.44388e+07	1.41765e+07	3.63144e+07	8.18922e+07	7.35297e+07	1.80135e+07	4.15863e+07	2.60285e+07
M111T72	111.02	72.4	1.2	6.2373e+06	8.40991e+06	2.27253e+07	7.12573e+06	5.9346e+06	6.65382e+06	5.57406e+06	8.86445e+06	7.66855e+06
M112T39	112.012	39.2	0.7	1.28653e+07	1.22707e+07	1.26736e+07	6.68461e+06	6.1152e+06	5.60089e+06	7.7633e+06	8.15152e+06	7.41436e+06
M113T250	113.024	249.7	4.2	9.35832e+06	8.53908e+06	9.69819e+06	2.78331e+07	1.95265e+07	3.13419e+07	3.53646e+07	4.95903e+07	2.90334e+07
M113T270	113.024	270.3	4.5	1.65149e+07	9.66527e+06	1.74301e+07	2.17394e+07	3.70221e+07	2.15545e+07	2.30768e+07	7.57944e+06	3.6798e+07
M113T300	113.024	299.8	5	1.08202e+07	6.38048e+06	5.40574e+06	2.20439e+07	1.35337e+07	2.40831e+07	3.5531e+07	1.83846e+07	4.19035e+07
M113T33	113.055	33.4	0.6	95568	110754	99575.2	88565.9	0	95737.4	84897.2	0	0
M113T39	113.013	38.6	0.6	1.0299e+06	782837	800885	338191	266262	371242	373225	395069	576027
M113T50	113.024	49.9	0.8	1.33955e+08	1.36714e+08	1.37394e+08	2.02371e+08	2.00506e+08	2.02849e+08	4.42391e+08	4.39812e+08	4.35925e+08
M113T504	112.985	504.1	8.4	3.35756e+06	1.61228e+06	3.85783e+06	3.43221e+07	4.03072e+06	1.70964e+07	3.99395e+06	1.68576e+07	2.98852e+06
M113T540	112.986	540.3	9	2.20442e+06	8.25332e+06	2.73738e+06	8.56869e+06	2.88917e+06	1.12398e+07	2.83112e+06	2.39964e+07	2.46683e+07
M113T55	112.987	55	0.9	4.93216e+07	3.36692e+07	3.96369e+07	6.55336e+07	5.48342e+07	5.81738e+07	1.58012e+08	2.55196e+07	2.34773e+07
M113T574	112.985	574.4	9.6	3.89612e+06	2.89596e+07	5.44797e+06	1.75146e+07	4.12584e+06	1.78643e+07	4.26163e+06	1.83212e+07	1.45775e+07
M113T62_1	112.986	62.2	1	5.31648e+07	5.71913e+07	6.54373e+07	9.12657e+07	9.19427e+07	8.93761e+07	8.07327e+07	7.6075e+07	5.53662e+07
M113T62_2	113.024	61.8	1	7.18396e+07	7.35499e+07	7.34138e+07	1.0909e+08	1.13687e+08	1.1755e+08	2.69883e+08	2.57749e+08	2.6193e+08
M113T637	112.986	637.1	10.6	4.50001e+07	3.08804e+07	3.52347e+07	8.41348e+07	5.61308e+07	4.15188e+07	5.78116e+07	5.04981e+06	2.16364e+07
M113T655	112.986	655.1	10.9	3.22635e+07	8.93931e+06	8.58524e+06	6.52303e+07	8.59912e+06	2.67324e+06	3.47952e+07	7.73373e+07	8.1109e+06
M113T664	112.986	663.7	11.1	3.73792e+06	5.04744e+07	7.39345e+07	8.38209e+06	5.50789e+07	3.48771e+07	2.80026e+07	7.88442e+06	3.25913e+07
M113T684	112.986	684.1	11.4	3.81138e+07	5.46566e+07	9.82055e+06	2.91997e+07	1.49489e+07	5.39543e+07	7.01399e+07	7.02235e+07	4.09195e+07
M114T50	114.028	49.9	0.8	6.24583e+06	6.31298e+06	7.02367e+06	9.17275e+06	9.7642e+06	1.00372e+07	2.14798e+07	2.28739e+07	2.19886e+07
M114T52	114.056	51.7	0.9	2.3991e+06	3.28392e+06	679678	2.6201e+06	524103	512204	9.37387e+06	8.86899e+06	8.46947e+06
M114T61	114.028	61.5	1	3.82471e+06	3.58231e+06	4.01665e+06	5.39608e+06	5.47542e+06	5.63835e+06	1.33734e+07	1.34831e+07	8.48316e+06
M115T33	114.934	33.3	0.6	996292	877512	831789	955377	856290	795981	822341	750136	744620
M115T416	114.934	416.2	6.9	365872	373990	386038	4.24352e+06	4.22411e+06	3.80816e+06	3.04077e+06	2.4396e+06	2.9028e+06
M115T42	115.004	41.6	0.7	1.40033e+08	1.43884e+08	1.43608e+08	1.31249e+08	1.34277e+08	1.34253e+08	2.14415e+08	2.19665e+08	2.18382e+08
M115T47	115.04	46.6	0.8	3.66315e+07	3.81544e+07	4.31016e+07	1.68256e+07	1.2505e+07	1.21341e+07	1.15449e+07	9.61696e+06	2.04216e+07
M115T572	114.934	571.9	9.5	1.24545e+07	1.81261e+07	5.46407e+07	3.87462e+07	4.86246e+07	1.10537e+07	4.38908e+07	3.96079e+07	9.91885e+06
M115T583	114.934	583.5	9.7	1.94569e+07	2.14312e+07	2.89279e+08	1.95551e+08	7.14273e+07	7.76403e+07	4.53289e+07	8.21718e+07	1.23893e+08
M115T628	114.935	628.3	10.5	7.75177e+08	1.04539e+09	7.14258e+08	3.78035e+08	3.79083e+08	5.84526e+08	1.02145e+09	6.96792e+08	1.70039e+09
M115T648	114.934	648.2	10.8	8.65111e+07	1.1851e+08	4.82372e+08	9.63696e+08	4.74687e+08	4.94385e+08	2.97324e+08	9.863e+07	9.77996e+07
M115T68	114.936	67.5	1.1	89060.1	117149	144163	1.25765e+06	1.30837e+06	1.30899e+06	2.17608e+06	1.93674e+06	1.62646e+06
M115T688	114.934	688.1	11.5	6.3765e+08	5.48362e+08	3.01818e+08	2.04232e+08	4.83285e+08	5.90992e+08	2.78527e+08	5.89017e+08	5.44523e+08
M115T72	115.04	72.2	1.2	2.26797e+06	2.33468e+06	3.40028e+06	4.56954e+06	4.80929e+06	4.69876e+06	5.36368e+06	6.14377e+06	5.57772e+06
M116T34	115.921	33.6	0.6	452795	424622	107560	103604	101704	100164	353640	321453	340935
M116T41	116.007	41.4	0.7	4.70696e+06	4.43407e+06	4.80167e+06	4.88981e+06	4.48581e+06	4.35775e+06	7.52217e+06	7.51792e+06	6.89581e+06
M116T416	115.921	415.9	6.9	592151	741850	591343	8.62992e+06	3.13872e+06	455011	3.42464e+06	3.52508e+06	3.35876e+06
M116T53	116.072	53.5	0.9	1.17126e+07	1.12374e+07	1.17822e+07	9.2609e+06	9.71758e+06	9.90318e+06	1.58441e+07	1.61385e+07	1.53195e+07
M117T120	116.907	119.6	2	117497	92469.3	3.37919e+06	161782	88643.7	156850	348903	347918	391752
M117T258	116.927	258	4.3	1.47923e+07	1.57919e+07	4.16435e+06	2.51519e+07	2.47317e+07	2.33435e+07	5.94951e+06	2.25521e+07	2.22407e+07
M117T268	116.928	268.4	4.5	2.89469e+07	3.19121e+07	3.47805e+07	4.94285e+07	4.93311e+07	4.95348e+07	1.19711e+07	4.65676e+07	4.62889e+07
M117T33	116.927	33.2	0.6	1.70403e+07	1.56854e+07	1.53226e+07	1.66032e+07	1.5603e+07	1.42471e+07	1.55104e+07	1.18308e+07	1.18097e+07
M117T367	117.034	366.6	6.1	156784	576581	602676	944469	590943	740899	6.93324e+06	7.39739e+06	6.76826e+06
M117T416	116.928	416.1	6.9	7.18255e+06	7.39573e+06	7.45076e+06	8.40005e+07	8.61833e+07	8.31741e+07	1.59413e+07	6.22218e+07	6.06513e+07
M117T42	117.019	41.7	0.7	1.68703e+08	1.75834e+08	1.78061e+08	2.92057e+08	3.00352e+08	3.10479e+08	2.50714e+08	2.5868e+08	2.49831e+08
M117T432	116.928	432.4	7.2	7.98158e+07	8.26467e+07	8.07842e+07	2.20712e+07	2.26739e+07	2.2715e+07	1.75179e+07	4.43109e+07	4.82608e+07
M117T454	116.928	454.3	7.6	1.03794e+08	1.03795e+08	1.07421e+08	8.07144e+07	5.29084e+07	8.42137e+07	1.00281e+07	3.4446e+07	4.27844e+07
M117T585	116.929	585.5	9.8	4.60266e+09	8.56777e+09	8.83239e+09	6.75787e+08	6.25145e+09	1.39206e+09	1.01508e+09	1.97788e+09	4.9366e+09
M117T628	116.929	627.6	10.5	2.08664e+10	3.32287e+10	1.4937e+10	4.5172e+09	3.94964e+08	4.87239e+08	1.0577e+10	2.85746e+10	3.01625e+10
M117T67	116.934	66.8	1.1	392077	331598	316449	308472	483298	519098	949423	777981	653025
M117T688	116.928	688.3	11.5	2.4842e+10	1.02247e+10	7.98949e+09	1.57388e+10	8.965e+09	1.03716e+10	1.36571e+10	1.00821e+10	7.69585e+09
M117T79	117.019	78.9	1.3	1.8138e+07	1.694e+07	8.62469e+06	2.38755e+06	1.97758e+06	2.15481e+06	1.16358e+07	1.12388e+07	7.72478e+06
M118T269	117.929	268.7	4.5	3.25361e+06	3.73992e+06	3.69261e+06	2.71457e+06	6.45154e+06	5.61223e+06	5.2943e+06	5.5883e+06	4.26855e+06
M118T33	117.928	33.3	0.6	2.42625e+06	2.14859e+06	2.1169e+06	2.20486e+06	2.08489e+06	1.91477e+06	1.86756e+06	1.8094e+06	1.76001e+06
M118T416	117.928	416.1	6.9	812797	863415	845034	9.16486e+06	1.02891e+07	9.63061e+06	6.99726e+06	6.48014e+06	6.21911e+06
M118T42	118.022	41.7	0.7	6.67703e+06	6.78708e+06	6.24891e+06	1.17242e+07	1.20728e+07	1.2581e+07	9.71937e+06	9.95688e+06	1.00872e+07
M118T49	118.051	49.4	0.8	1.43186e+07	1.39288e+07	1.40391e+07	2.78272e+07	2.9337e+07	3.00063e+07	3.62881e+07	3.92628e+07	3.58416e+07
M118T585	117.929	584.7	9.7	7.85473e+08	9.70473e+08	4.64743e+08	2.74192e+08	6.01879e+08	2.25078e+08	5.93526e+08	1.54123e+08	1.259e+08
M118T61	118.051	60.5	1	8.45399e+06	8.96715e+06	8.5571e+06	1.67156e+07	1.69718e+07	1.79273e+07	2.33685e+07	2.23963e+07	2.30936e+07
M118T620	117.928	620.3	10.3	1.163e+09	3.50352e+08	3.28588e+08	1.3421e+09	1.44195e+09	7.08994e+08	4.19879e+08	2.81424e+08	2.83881e+08
M118T628	117.928	627.9	10.5	7.8138e+08	3.81864e+09	1.62497e+09	5.25656e+08	8.50859e+07	2.47401e+09	8.20621e+08	3.92548e+09	3.99572e+09
M118T688	117.928	688.1	11.5	3.12274e+09	1.59941e+09	5.55314e+08	1.69569e+09	1.25893e+09	1.22938e+09	1.48097e+09	1.13086e+09	1.06973e+09
M118T82	118.033	81.9	1.4	243556	90893.9	92067.8	435611	569637	579054	1.00481e+06	1.06572e+06	1.48901e+06
M119T120	118.904	120.1	2	145148	96954.9	104422	181848	105700	109294	350475	404472	486329
M119T124	118.993	124.1	2.1	445092	479565	474960	641320	1.0884e+06	1.04234e+06	3.8085e+06	1.12914e+06	1.45272e+06
M119T300	119.034	299.9	5	788778	916639	895192	4.60707e+06	5.28117e+06	1.69663e+06	1.44127e+07	1.02208e+07	1.77515e+07
M119T41	119.023	41.3	0.7	813725	1.14472e+06	169517	1.83253e+06	1.97997e+06	1.94106e+06	1.61708e+06	1.42429e+06	351680
M119T416	118.927	416.3	6.9	224324	223095	232792	2.57145e+06	2.37363e+06	2.27713e+06	1.68675e+06	1.6544e+06	1.68524e+06
M119T50	119.035	49.7	0.8	7.23124e+07	7.49989e+07	7.4278e+07	1.22816e+08	1.26619e+08	1.29013e+08	2.30166e+08	2.29904e+08	2.23265e+08
M119T51	118.931	50.5	0.8	5.26545e+07	5.62454e+07	5.43367e+07	1.37805e+08	1.40056e+08	1.4109e+08	1.07806e+08	1.03457e+08	1.04919e+08
M119T573	118.927	572.5	9.5	7.60021e+06	6.92021e+07	9.94998e+06	2.48144e+07	3.26014e+07	2.43145e+07	6.11084e+06	2.53161e+07	2.24872e+07
M119T583	118.927	583.1	9.7	6.42927e+07	9.83327e+07	2.6093e+08	2.39147e+07	1.51581e+07	1.51317e+07	3.83109e+07	4.46058e+07	4.9662e+07
M119T605	118.927	604.8	10.1	1.56058e+08	9.92855e+07	1.28347e+07	1.23276e+08	3.00635e+07	1.18167e+08	1.30535e+08	3.08626e+07	1.33439e+08
M119T61	119.035	61.5	1	3.52116e+07	3.5998e+07	3.66165e+07	5.95284e+07	6.4569e+07	6.36249e+07	1.29351e+08	1.30091e+08	1.33702e+08
M119T627	118.926	626.9	10.4	2.34963e+08	3.48288e+08	2.28131e+08	1.84873e+08	2.37797e+08	1.86875e+08	2.07047e+08	2.55467e+08	1.94502e+08
M119T649	118.927	649.1	10.8	4.72673e+08	1.0451e+08	2.74522e+08	1.74318e+08	2.53696e+08	2.94362e+08	1.20703e+08	1.41479e+08	2.80949e+08
M119T665	118.928	664.6	11.1	1.18726e+08	5.22054e+07	1.98732e+08	2.14057e+08	7.24954e+07	2.0165e+08	4.7262e+07	4.58031e+07	4.82297e+06
M119T688	118.926	687.8	11.5	1.49117e+08	4.40467e+08	3.44029e+08	2.87556e+08	1.43333e+08	2.58777e+08	3.83917e+08	3.52678e+08	2.13531e+08
M120T33	119.947	32.9	0.5	149293	146659	147023	145114	173028	155083	171015	174342	177139
M120T50	120.038	49.9	0.8	597318	524381	2.1656e+06	3.84736e+06	4.57353e+06	5.07553e+06	9.60151e+06	9.6625e+06	1.07738e+07
M121T207	121.028	206.5	3.4	7.55661e+06	1.80496e+07	1.05518e+07	2.17861e+06	6.43931e+06	3.05128e+06	1.13001e+07	7.01489e+06	1.81329e+07
M121T268	121.029	268.5	4.5	4.39465e+08	4.46072e+08	4.37949e+08	1.79221e+08	1.82879e+08	1.86359e+08	1.55164e+08	1.51128e+08	1.54825e+08
M121T280	121.029	280.4	4.7	9.49849e+07	9.97754e+07	1.00335e+08	4.77737e+07	4.8045e+07	4.92634e+07	4.5283e+07	4.45402e+07	4.50441e+07
M121T296	121.03	295.7	4.9	3.68117e+06	3.83419e+06	3.74276e+06	1.48892e+07	1.47554e+07	1.42973e+07	1.56502e+07	1.45031e+07	1.64877e+07
M121T320	121.029	320	5.3	1.54262e+06	1.68006e+06	1.68531e+06	8.69835e+06	9.41245e+06	7.67653e+06	9.93172e+06	1.08616e+07	8.11728e+06
M121T505	121.029	504.5	8.4	632836	611641	716348	7.8853e+06	8.3686e+06	7.76088e+06	8.68615e+06	8.63173e+06	8.80589e+06
M121T51	120.928	50.8	0.8	1.80912e+07	1.85269e+07	1.9192e+07	4.48931e+07	4.80222e+07	4.85661e+07	3.45423e+07	3.49852e+07	3.65955e+07
M121T90	121.029	89.5	1.5	7.57709e+06	8.13074e+06	8.32721e+06	6.01882e+07	6.10127e+07	6.03048e+07	1.00179e+08	9.31627e+07	9.54885e+07
M122T268	122.033	268.5	4.5	3.30876e+07	3.28495e+07	3.25031e+07	1.24512e+07	1.29946e+07	1.36456e+07	1.10105e+07	1.10915e+07	1.08611e+07
M122T280	122.033	280.2	4.7	6.90687e+06	6.80754e+06	7.03567e+06	3.23015e+06	3.06246e+06	933942	2.96676e+06	3.06259e+06	3.11429e+06
M122T53	122.025	53.1	0.9	5.74671e+06	5.97816e+06	5.50966e+06	6.05365e+06	6.34978e+06	7.17161e+06	7.29825e+06	7.8195e+06	7.15216e+06
M122T90	122.033	89.5	1.5	760252	800677	369388	4.36165e+06	4.23892e+06	4.38828e+06	6.0461e+06	6.22719e+06	6.62262e+06
M123T115	123.045	114.9	1.9	1.17325e+06	952000	930977	1.26417e+06	1.37939e+06	1.14644e+06	646865	211087	795892
M123T127	123.045	127.1	2.1	115901	628104	573214	103081	127510	358736	617969	281620	637735
M123T34	123.028	34.1	0.6	37528.3	37025.5	71276.9	92407.3	75990.7	44216.6	100301	103876	47728.8
M124T226	123.902	226	3.8	4.3019e+06	5.89576e+06	4.28763e+06	3.7154e+06	822491	772110	739995	2.9629e+06	3.57058e+06
M124T230	124.04	230.3	3.8	1.1621e+07	1.1721e+07	1.38599e+07	1.08401e+07	2.08729e+07	3.06738e+07	1.76602e+07	1.93511e+07	1.98893e+07
M124T67	123.902	67.1	1.1	483343	543711	546922	2.72335e+06	2.41444e+06	2.65646e+06	3.60054e+06	2.51119e+06	2.1776e+06
M125T34	125.036	33.7	0.6	137957	135622	140695	158971	141106	164306	195026	213430	202359
M125T50	124.965	50.2	0.8	1.89779e+06	1.90174e+06	2.01511e+06	2.36957e+06	2.12646e+06	2.00704e+06	3.63961e+06	3.65102e+06	1.87208e+06
M125T54	125.023	54	0.9	3.22572e+07	2.71951e+07	8.37049e+06	2.53317e+07	2.54896e+07	2.49883e+07	4.88167e+07	4.86628e+07	4.90498e+07
M125T73	125.061	72.8	1.2	3.06415e+06	2.97124e+06	2.93867e+06	2.80524e+06	2.33623e+06	2.14316e+06	4.32957e+06	4.25983e+06	4.23455e+06
M125T83	125.025	83.3	1.4	9.51886e+07	9.07803e+07	1.26732e+08	6.40218e+07	7.4108e+07	7.0733e+07	9.42169e+07	9.04789e+07	1.07334e+08
M126T46	126.019	46.2	0.8	6.00224e+06	5.62585e+06	7.20433e+06	7.95008e+06	7.94283e+06	7.50016e+06	5.5975e+06	5.33803e+06	5.96528e+06
M126T67	125.9	67.2	1.1	216158	214281	151493	1.28776e+06	1.07883e+06	1.37729e+06	1.53864e+06	1.03004e+06	978348
M126T83	126.028	83.3	1.4	6.11616e+06	5.57811e+06	5.31542e+06	4.29252e+06	5.01234e+06	4.59359e+06	5.83644e+06	5.41459e+06	7.07197e+06
M127T41	127.04	41.1	0.7	1.79972e+06	2.19246e+06	1.75478e+06	3.38638e+06	3.02997e+06	3.84586e+06	3.18201e+06	3.80366e+06	3.15018e+06
M127T48	127.051	48.1	0.8	5.79532e+06	6.17718e+06	6.5828e+06	5.0398e+06	3.84695e+06	3.83918e+06	7.03737e+06	6.26672e+06	6.06468e+06
M127T73	127.04	72.8	1.2	1.30493e+06	1.0268e+06	876983	3.0078e+06	2.25169e+06	1.92881e+06	3.12283e+06	2.31564e+06	2.60584e+06
M127T85	127.076	85.3	1.4	761372	490431	127440	986675	1.05526e+06	915996	28919.9	35796.1	151869
M128T46	128.035	45.9	0.8	5.17925e+07	5.07483e+07	5.06022e+07	6.99482e+07	5.86932e+07	5.25791e+07	6.21471e+07	6.00189e+07	6.26744e+07
M128T51	128.072	50.7	0.8	4.49487e+06	5.12638e+06	4.78502e+06	1.87798e+06	1.94376e+06	1.55955e+06	180438	395344	400026
M129T108	129.055	108.2	1.8	4.62874e+06	4.6571e+06	3.54831e+06	3.70307e+06	966202	3.63394e+06	8.13346e+06	8.0469e+06	8.01631e+06
M129T40	129.019	39.9	0.7	2.3685e+08	2.37067e+08	2.35643e+08	2.31638e+07	2.75034e+07	2.8362e+07	4.48614e+07	4.5109e+07	4.3378e+07
M129T45	129.019	45.4	0.8	6.27259e+07	5.85024e+07	3.51365e+07	1.08664e+08	1.04654e+08	1.13907e+08	6.83319e+07	6.93937e+07	6.63538e+07
M129T52	128.959	51.6	0.9	9.81066e+08	1.01237e+09	1.01014e+09	8.20628e+08	8.24728e+08	8.54318e+08	9.52477e+08	1.19612e+09	8.91434e+08
M129T55	129.019	54.7	0.9	3.57745e+07	3.61437e+07	3.64148e+07	8.0175e+07	8.6176e+07	8.75067e+07	6.46087e+07	6.32666e+07	6.62363e+07
M129T69	129.019	69.2	1.2	3.06347e+07	3.62625e+07	3.49203e+07	9.25056e+07	2.87426e+07	7.19932e+07	5.9595e+07	5.86831e+07	5.445e+07
M129T82	129.019	82.2	1.4	3.25002e+06	4.53067e+06	7.51269e+06	1.8071e+07	1.77621e+07	1.79747e+07	1.66526e+07	1.5696e+07	1.63409e+07
M129T98	129.055	98.4	1.6	784050	757324	2.43618e+06	4.10667e+06	5.04335e+06	3.92588e+06	1.4605e+06	5.82376e+06	6.14175e+06
M130T33	129.976	33.1	0.6	85515.2	106361	119270	126699	160110	164592	195404	163691	145763
M130T45	130.022	45	0.8	1.06416e+07	1.03393e+07	9.4918e+06	5.16623e+06	4.58226e+06	1.16637e+07	6.24067e+06	5.62671e+06	5.66964e+06
M130T51	129.963	51.4	0.9	2.24638e+07	2.16494e+07	2.19974e+07	1.69637e+07	1.77643e+07	1.70712e+07	2.66834e+07	1.93447e+07	1.95975e+07
M130T56	130.087	55.9	0.9	1.83058e+07	4.55598e+06	4.30807e+06	1.51172e+07	3.59035e+06	1.43093e+07	1.5593e+07	4.38998e+06	1.33482e+07
M130T73	130.087	73.1	1.2	2.41023e+07	2.39483e+07	3.29286e+07	1.93268e+07	1.88909e+07	1.86547e+07	3.30722e+07	3.42369e+07	3.2589e+07
M131T209	130.983	209.4	3.5	4.75059e+06	425270	6.52297e+06	8.50009e+07	8.67246e+07	2.35607e+07	5.55224e+07	5.98792e+07	4.00771e+07
M131T39	130.999	39.1	0.7	3.0474e+06	2.887e+06	1.26223e+06	1.61491e+06	1.37886e+06	1.29515e+06	1.54839e+06	2.01817e+06	2.18383e+06
M131T48	131.046	47.9	0.8	2.29108e+06	2.25817e+06	1.01155e+07	3.72151e+06	3.90227e+06	4.2866e+06	2.18397e+07	2.40557e+07	2.34016e+07
M131T50	131.034	50	0.8	4.1751e+07	4.17835e+07	4.33619e+07	6.67023e+07	6.66633e+07	6.31461e+07	1.33382e+08	1.38936e+08	1.33513e+08
M131T51_1	130.957	51.4	0.9	7.38256e+07	7.36443e+07	7.73611e+07	6.10172e+07	6.00331e+07	6.31288e+07	9.21741e+07	8.95392e+07	8.86747e+07
M131T51_2	131.083	50.9	0.8	2.97543e+07	3.01527e+07	2.89484e+07	1.64718e+07	1.8545e+07	1.58486e+07	4.65161e+07	4.45452e+07	4.56593e+07
M131T62	131.034	61.8	1	2.54434e+07	2.56831e+07	2.51952e+07	3.59731e+07	3.83763e+07	4.12759e+07	8.46019e+07	8.18343e+07	8.66677e+07
M131T63	131.083	63.4	1.1	1.3107e+07	1.40013e+07	1.33008e+07	9.04158e+06	9.51145e+06	9.61696e+06	2.76229e+07	2.60474e+07	2.75802e+07
M131T82	131.071	82	1.4	1.14429e+06	2.49122e+06	1.49206e+06	2.10069e+06	2.31522e+06	2.09966e+06	2.66911e+06	2.68338e+06	3.08898e+06
M132T44	132.03	44.5	0.7	7.67004e+07	7.63989e+07	7.5503e+07	3.09724e+07	3.01896e+07	3.33122e+07	4.06191e+07	3.66477e+07	4.0976e+07
M133T33	132.923	33.3	0.6	151971	108921	126272	146596	130956	222123	92678.6	97459.6	119150
M133T342	133.029	342.1	5.7	320226	368026	235294	4.61991e+06	4.73423e+06	4.89417e+06	3.55459e+07	3.56886e+07	3.93556e+07
M133T42	133.014	41.6	0.7	1.8408e+09	1.8742e+09	1.87247e+09	1.83423e+09	1.877e+09	1.90489e+09	2.92157e+09	3.05356e+09	2.98368e+09
M133T45	132.868	45.4	0.8	841970	942783	648212	8.05691e+06	6.99197e+06	8.33639e+06	3.56239e+06	4.53417e+06	2.8992e+06
M133T46	132.9	45.5	0.8	2.94976e+06	3.14763e+06	3.20343e+06	3.8861e+06	3.75796e+06	3.71281e+06	2.63025e+06	3.39707e+06	3.35108e+06
M133T50	133.051	50	0.8	1.39078e+07	1.3078e+07	1.2531e+07	8.53795e+07	8.5198e+07	8.35349e+07	5.64305e+07	5.40284e+07	5.19019e+07
M133T511	132.868	511.2	8.5	1.73747e+06	2.67429e+06	2.82881e+06	2.58535e+06	1.68848e+06	2.23123e+06	4.2213e+06	4.16859e+06	1.87781e+06
M133T569	132.9	568.9	9.5	1.1531e+06	8.25112e+06	1.8201e+07	2.38213e+06	2.28238e+06	8.70826e+06	1.1703e+07	9.01598e+06	1.30549e+06
M133T70	133.051	70.1	1.2	3.33604e+06	5.18959e+06	4.56703e+06	4.07366e+06	3.12052e+06	1.04417e+07	1.25714e+07	1.12552e+07	1.14894e+07
M133T82	133.014	82	1.4	2.02509e+07	1.9262e+07	1.74745e+07	1.2616e+06	1.28446e+06	1.2825e+06	1.09649e+07	7.57517e+06	2.356e+07
M134T122	134.048	121.5	2	3.08007e+06	3.29283e+06	1.24855e+07	2.81068e+06	5.74582e+07	4.0631e+07	2.12045e+07	5.51898e+06	5.71937e+07
M134T42	134.018	41.6	0.7	7.95979e+07	8.38102e+07	8.2714e+07	8.20582e+07	8.20253e+07	8.06634e+07	1.27932e+08	1.3347e+08	1.30005e+08
M134T60	134.047	60.4	1	5.20393e+07	5.32627e+07	5.52602e+07	4.65313e+07	4.9423e+07	5.33712e+07	4.82603e+07	4.30184e+07	4.53052e+07
M134T78	134.047	78.2	1.3	2.54869e+08	2.59101e+08	1.92317e+08	3.47491e+08	3.99144e+08	3.91696e+08	3.36679e+08	3.05078e+08	4.09709e+08
M135T212	134.896	212.4	3.5	5.55412e+07	2.03595e+07	1.984e+07	3.29919e+07	782316	2.21662e+07	4.1633e+07	2.50497e+07	4.2954e+07
M135T288	135.045	287.9	4.8	1.49233e+06	1.2936e+06	1.3941e+06	7.53952e+06	7.35335e+06	7.40698e+06	6.83602e+06	6.91747e+06	6.21665e+06
M135T42	135.018	41.6	0.7	1.7939e+07	1.83976e+07	1.73058e+07	1.67031e+07	1.80056e+07	1.78582e+07	2.98772e+07	3.08331e+07	2.81243e+07
M135T447	134.893	447.5	7.5	1.4182e+08	9.2007e+07	9.62059e+07	8.70242e+07	6.64379e+07	5.71499e+07	1.4736e+07	5.95024e+07	1.51706e+07
M135T45	135.03	45.4	0.8	5.81851e+07	6.10295e+07	5.86824e+07	1.18053e+08	1.07058e+08	1.06206e+08	1.59853e+08	1.67228e+08	1.72178e+08
M135T46	134.894	45.5	0.8	8.34152e+07	8.44707e+07	7.99783e+07	9.86736e+07	9.15365e+07	8.54956e+07	7.59618e+07	7.95732e+07	7.35176e+07
M135T472	134.895	471.8	7.9	4.09108e+08	4.36543e+08	7.54876e+07	3.63177e+08	6.85764e+07	1.33371e+08	6.32341e+07	1.14169e+08	8.74406e+07
M135T511	134.894	511.4	8.5	3.66215e+07	4.9556e+07	5.47721e+07	2.18187e+08	1.95424e+08	2.03035e+08	3.72761e+08	2.00087e+08	3.14415e+08
M135T55	135.045	55.2	0.9	1.27814e+06	2.5753e+06	2.53375e+06	2.2851e+06	1.10808e+06	2.49872e+06	1.23794e+06	2.17902e+06	2.69284e+06
M135T569	134.894	568.9	9.5	1.12843e+08	1.9927e+08	2.00755e+07	4.73348e+08	2.6988e+08	6.91303e+07	4.24184e+08	7.27779e+07	3.44573e+08
M135T606	134.894	606.4	10.1	9.33116e+07	9.00178e+07	1.0651e+08	1.52339e+08	2.28281e+07	6.40228e+07	2.49499e+07	6.53306e+07	1.89868e+07
M135T649	134.893	648.5	10.8	6.38832e+07	5.43409e+07	6.84467e+07	3.75461e+08	1.46895e+08	4.65849e+08	2.87204e+08	4.75435e+08	3.39489e+08
M135T689	134.894	689	11.5	2.62556e+08	1.6218e+08	1.10608e+08	2.18081e+08	2.14858e+08	2.52556e+07	8.61531e+07	1.48979e+08	2.53664e+08
M135T78	135.05	78.2	1.3	1.37402e+07	1.39411e+07	1.01284e+07	1.82022e+07	2.14042e+07	2.11058e+07	1.83629e+07	1.6177e+07	2.19493e+07
M136T286	136.017	285.6	4.8	3.09471e+06	3.00004e+06	3.06038e+06	2.25271e+06	650514	606828	2.92613e+06	1.54866e+06	2.90851e+06
M136T34	136.04	33.8	0.6	50368.2	48399.6	94892.2	99320.3	49256.1	107111	106283	110038	146164
M136T447	135.894	447.1	7.5	1.21255e+07	1.15004e+07	1.09086e+07	8.74168e+06	2.35823e+06	8.64437e+06	1.39388e+06	1.61057e+06	1.72648e+06
M136T45	136.033	44.8	0.7	331199	396548	360095	3.26765e+06	3.13002e+06	3.5433e+06	6.12448e+06	5.83718e+06	5.51054e+06
M136T46	135.895	45.5	0.8	8.76915e+06	8.59649e+06	9.38563e+06	1.02223e+07	9.46314e+06	9.63847e+06	8.24771e+06	7.19574e+06	7.42398e+06
M136T48	135.921	48.5	0.8	1.03462e+07	1.02647e+07	1.10125e+07	9.05134e+06	1.04934e+07	8.5875e+06	4.91906e+06	4.71246e+06	1.1465e+06
M136T643	135.971	642.8	10.7	1.13212e+07	1.35703e+07	9.20072e+06	1.46318e+07	2.57139e+06	2.65194e+06	1.15098e+07	2.85654e+06	2.80488e+06
M136T652	135.894	651.7	10.9	1.88092e+07	6.06159e+06	7.82246e+06	3.23931e+07	7.01346e+06	8.2257e+06	4.2239e+07	4.96302e+07	2.60619e+07
M136T654	135.971	654.5	10.9	1.47527e+07	2.66874e+07	7.14358e+06	1.01166e+07	1.5633e+07	3.73899e+06	1.29161e+07	3.75338e+06	3.76614e+06
M136T665	135.896	664.6	11.1	2.23022e+07	7.44549e+06	3.91995e+07	4.67206e+06	3.51407e+07	2.45386e+07	5.29319e+06	5.04519e+06	1.7034e+07
M136T676	135.971	676.3	11.3	1.7746e+07	2.30603e+07	5.75344e+06	2.2277e+07	5.68237e+06	3.99322e+06	4.57886e+06	4.508e+06	4.42019e+06
M136T689	135.895	689.5	11.5	1.88915e+07	1.86913e+07	2.67945e+06	1.41915e+07	1.34482e+07	1.31504e+06	2.85388e+07	1.48167e+07	1.21812e+07
M136T78	136.054	77.8	1.3	255358	266945	8058.96	55632.4	350196	304820	10351.1	27654.7	380121
M137T141	137.024	141.5	2.4	3.24207e+07	2.76693e+07	2.69101e+07	2.13162e+07	2.38241e+06	2.33817e+06	2.04366e+06	2.18343e+06	7.74899e+06
M137T142	137.061	141.8	2.4	1.05146e+06	959664	987534	591574	590274	145190	105071	89888.5	118369
M137T214	137.024	214.3	3.6	7.5756e+07	7.52232e+07	7.47709e+07	1.69723e+08	1.65725e+08	1.79962e+08	1.92426e+08	1.01216e+08	1.71081e+08
M137T241	137.024	240.6	4	2.01714e+07	1.90358e+07	1.97909e+07	1.66909e+07	5.01014e+06	5.24891e+06	5.48745e+06	1.95171e+07	2.06004e+07
M137T311	137.024	311	5.2	7.04032e+06	6.43378e+06	1.22613e+07	9.98946e+06	2.46413e+06	1.48532e+07	2.60237e+06	2.7353e+06	2.68975e+06
M137T448	136.891	447.7	7.5	2.91048e+07	3.0263e+07	3.37336e+07	6.70441e+06	2.50253e+07	2.25962e+07	4.53327e+06	5.05699e+06	4.87098e+06
M137T46	136.891	45.5	0.8	2.72384e+07	2.74245e+07	2.65336e+07	3.20688e+07	2.96468e+07	2.81229e+07	2.39474e+07	2.62023e+07	2.28585e+07
M137T54	137.024	53.6	0.9	3.46528e+06	3.57602e+06	3.74669e+06	5.27919e+06	4.39674e+06	4.40191e+06	1.12594e+06	4.09621e+06	1.09725e+06
M137T569	136.891	569.2	9.5	1.26352e+07	8.72807e+07	2.09747e+07	9.53276e+07	8.15818e+07	1.34022e+08	7.85701e+07	7.06873e+06	2.3311e+07
M137T649	136.891	649.2	10.8	7.38876e+07	4.51334e+07	1.97584e+07	1.17335e+08	1.3377e+08	9.53263e+07	1.02248e+08	5.17965e+07	1.01807e+08
M137T663	136.892	663.1	11.1	4.46558e+07	1.06001e+08	1.1484e+08	1.53752e+07	1.71412e+07	7.66528e+07	1.72295e+07	5.41749e+07	1.87739e+07
M137T688	136.891	688.3	11.5	7.71189e+07	4.31193e+07	5.10663e+06	6.93662e+07	3.85999e+07	2.32889e+07	1.07562e+08	1.05665e+08	8.20611e+07
M137T72	137.036	72.2	1.2	3.74343e+06	4.10803e+06	4.36394e+06	1.85406e+06	1.5661e+06	1.83762e+06	1.21822e+06	920897	1.51383e+06
M137T73	137.024	72.7	1.2	6.06681e+06	4.50601e+06	6.13445e+06	3.27132e+06	3.24352e+06	992823	3.64279e+06	1.10237e+06	1.08026e+06
M137T94	137.061	94.1	1.6	559534	564442	603527	1.6125e+06	1.76111e+06	1.64415e+06	131097	577420	445638
M138T101	138.056	100.6	1.7	1.3038e+06	1.0951e+06	1.20854e+06	1.49694e+06	1.76535e+06	1.28389e+06	174554	236794	241699
M138T142	138.028	142.1	2.4	2.10062e+06	1.99847e+06	1.92148e+06	104392	476587	405288	427931	98072.9	295668
M138T207	138.056	207.1	3.5	3.90061e+06	4.16253e+06	4.46597e+06	5.93465e+06	5.09395e+06	5.82128e+06	2.96857e+06	3.04557e+06	2.71135e+06
M138T213	138.028	213.4	3.6	2.37858e+06	3.395e+06	5.54749e+06	1.24889e+07	7.46169e+06	7.92876e+06	7.51894e+06	1.32024e+07	6.98995e+06
M138T332	138.019	332.4	5.5	2.5349e+07	2.42736e+07	2.45904e+07	1.1452e+07	1.09626e+07	1.19644e+07	1.25907e+07	1.24191e+07	1.25316e+07
M138T34	138.02	33.7	0.6	35422.6	31668.3	34353.4	124155	134661	126714	165788	156147	134508
M138T73	138.056	73.2	1.2	1.21122e+06	1.76459e+06	983110	2.24319e+06	3.14661e+06	3.61222e+06	1.78072e+06	1.74455e+06	2.43603e+06
M139T33	138.89	33.4	0.6	173446	148320	156104	34734.3	39040	41973.9	156687	134810	128836
M139T41	138.97	41	0.7	3.75832e+06	2.70209e+06	2.78209e+06	6.72037e+06	6.64903e+06	6.42251e+06	4.52718e+06	5.6002e+06	4.84747e+06
M140T145	140.071	144.5	2.4	824561	827701	819505	740733	791362	206882	33054.5	37816	37883.6
M140T687	139.929	687.3	11.5	6.95942e+06	3.00208e+07	5.40455e+06	6.46384e+06	6.36276e+06	2.36674e+07	1.35039e+07	2.58473e+07	2.86892e+06
M141T33	141.03	33	0.6	113287	70575	89653.5	81566.7	90497.5	94466.7	71746.6	95004.5	102733
M141T34	140.986	33.7	0.6	422444	330663	320181	434062	350123	409522	385715	403310	226054
M141T38	140.965	38	0.6	2.84699e+06	2.49508e+06	2.32725e+06	2.75079e+06	2.15182e+06	1.94133e+06	1.90848e+06	1.91122e+06	1.91387e+06
M141T447	141.067	447	7.4	1.69095e+07	1.16507e+07	1.40897e+07	1.0857e+07	1.03144e+07	1.06502e+07	2.04346e+06	2.46009e+06	2.42234e+06
M141T460	141.067	460.2	7.7	2.46648e+07	6.56884e+06	5.87909e+06	2.06835e+07	2.11617e+07	2.13995e+07	1.60775e+07	3.23178e+07	5.92799e+06
M141T557	141.067	557.3	9.3	1.0339e+08	1.13495e+08	1.12299e+08	6.81269e+07	2.36463e+07	3.76355e+07	1.25447e+07	9.561e+07	6.08007e+07
M141T97	141.056	97	1.6	528589	588386	500124	785815	984923	851470	199852	164009	670765
M142T43	142.051	43	0.7	3.86698e+06	4.04051e+06	4.42683e+06	1.01145e+06	978003	4.49071e+06	7.10432e+06	1.91213e+06	6.21401e+06
M142T639	141.922	638.8	10.6	1.10173e+08	2.58295e+08	1.21665e+08	1.31015e+08	1.66116e+08	1.22701e+08	1.05791e+07	2.78307e+07	2.85748e+07
M142T652	141.922	651.8	10.9	3.26722e+08	3.14929e+07	2.76468e+07	1.51573e+08	2.02726e+08	7.02587e+07	5.0284e+07	9.98211e+07	2.53972e+07
M142T662	141.922	662.3	11	7.18428e+07	6.87557e+07	5.05774e+08	2.11406e+07	5.95239e+07	2.6258e+08	2.01231e+08	5.69801e+07	2.06023e+08
M142T688	141.923	688.5	11.5	3.39612e+08	1.06233e+09	3.46465e+07	5.57929e+08	2.90884e+08	1.86112e+08	5.96625e+08	3.22859e+08	2.43388e+08
M142T73_1	142.014	72.9	1.2	346240	323697	329428	895205	526277	280224	1.25492e+06	882261	1.29907e+06
M142T73_2	142.033	72.5	1.2	858332	890576	721719	246846	651675	100875	763604	907597	960990
M143T300	143.035	300	5	1.16386e+06	1.18079e+06	1.1898e+06	1.42293e+07	1.15205e+07	7.22496e+06	8.81847e+06	1.21041e+07	3.1163e+06
M143T50	143.034	49.9	0.8	8.49444e+07	8.60406e+07	8.59854e+07	1.22646e+08	1.18041e+08	1.17837e+08	2.61048e+08	2.57662e+08	2.66594e+08
M143T51	142.975	51.5	0.9	5.84888e+06	4.78104e+06	4.97472e+06	9.54607e+06	1.02372e+07	8.1321e+06	7.97512e+06	7.75226e+06	9.24362e+06
M143T54	142.999	54.4	0.9	4.70804e+07	4.59851e+07	2.82442e+07	1.18566e+08	1.23863e+08	1.21128e+08	8.10452e+07	7.00316e+07	7.25903e+07
M143T61	143.034	61.5	1	4.26507e+07	4.50975e+07	4.31871e+07	6.26573e+07	6.52351e+07	6.6133e+07	1.56063e+08	1.48199e+08	1.52468e+08
M143T649	142.925	649.2	10.8	2.66624e+07	1.52648e+07	1.92145e+06	2.01009e+07	2.5694e+07	4.26641e+06	1.92549e+07	1.15453e+07	1.69377e+07
M143T663	142.925	662.9	11	7.50781e+06	2.20832e+06	3.80519e+07	2.24173e+07	1.40174e+07	3.38265e+07	3.48581e+07	1.8415e+07	1.5718e+07
M143T688	142.925	688.4	11.5	6.41097e+07	7.876e+07	2.25232e+07	2.09297e+07	6.04726e+07	6.38651e+07	5.59608e+07	5.78952e+07	5.67644e+07
M144T186	143.916	186	3.1	1.01989e+07	1.0242e+07	1.04998e+07	4.30719e+07	3.65639e+07	3.71839e+07	2.33288e+07	2.71828e+07	3.43899e+07
M144T206	144.045	205.9	3.4	55163.4	72749.8	59747.9	1.49511e+06	1.52808e+06	1.6626e+06	1.48157e+06	1.16768e+06	1.21462e+06
M144T222	143.915	221.6	3.7	1.15733e+06	1.08577e+07	1.14374e+06	660746	2.90963e+06	538698	2.82816e+06	3.18064e+06	3.0209e+06
M144T320	144.045	320.1	5.3	2.18214e+07	2.1003e+07	2.14478e+07	6.69503e+07	6.68705e+07	6.64112e+07	9.06237e+07	8.83449e+07	8.83038e+07
M144T340	144.045	339.6	5.7	5.23308e+06	4.78756e+06	4.64395e+06	1.52808e+07	1.53179e+07	1.37138e+07	1.64551e+07	1.43645e+07	1.45882e+07
M144T34_1	143.915	33.6	0.6	1.47677e+06	1.30028e+06	1.34141e+06	1.30631e+06	1.18458e+06	1.21268e+06	1.24717e+06	1.06115e+06	962829
M144T34_2	144.046	33.7	0.6	121629	85790.9	29120.2	100090	29347.6	101605	124707	103239	117961
M144T47	144.03	46.9	0.8	1.12806e+07	1.0031e+07	9.95075e+06	1.27791e+07	1.23125e+07	1.14022e+07	1.58783e+07	1.57045e+07	1.59677e+07
M144T55	144.002	54.7	0.9	2.88221e+06	2.37388e+06	1.83694e+06	6.65024e+06	6.3376e+06	6.25095e+06	3.09522e+06	3.7765e+06	3.2522e+06
M144T61	144.038	61.5	1	786132	2.56734e+06	2.48658e+06	3.56483e+06	3.36069e+06	4.25015e+06	9.86775e+06	9.50237e+06	8.99346e+06
M144T66	144.002	66.5	1.1	2.84681e+06	2.91891e+06	840385	5.16401e+06	5.89897e+06	1.67436e+06	2.23422e+06	2.81274e+06	1.46679e+06
M144T74	144.002	73.9	1.2	244337	341634	2.91989e+06	3.55461e+06	831926	7.64118e+06	2.92068e+06	1.96657e+06	693193
M145T118	144.965	118.2	2	388900	526782	240878	2.10965e+07	2.1291e+07	2.1883e+07	1.31902e+06	2.00906e+06	1.32552e+07
M145T320	145.049	319.9	5.3	1.88576e+06	1.64785e+06	1.74956e+06	6.31036e+06	6.358e+06	6.02856e+06	8.62757e+06	7.75899e+06	8.14611e+06
M145T33	144.916	33.5	0.6	165201	137969	138765	138949	117735	130726	150167	0	108346
M145T417	144.923	416.6	6.9	6.18017e+06	6.3238e+06	6.44722e+06	4.27234e+07	3.70222e+07	3.69447e+07	5.49654e+07	5.6861e+07	2.76726e+07
M145T42	145.014	41.7	0.7	3.08174e+08	3.16361e+08	3.1696e+08	3.63155e+08	3.73014e+08	3.77333e+08	6.18432e+08	6.35543e+08	6.14374e+08
M145T48	145.062	48.2	0.8	1.8068e+08	1.81452e+08	1.83782e+08	1.44384e+08	1.45598e+08	1.42659e+08	2.04862e+08	2.06461e+08	2.05509e+08
M145T55	145.014	55.3	0.9	2.13387e+07	2.06033e+07	2.23869e+07	3.03454e+07	3.08895e+07	2.96925e+07	2.27004e+07	2.29659e+07	2.35857e+07
M145T554	144.923	553.8	9.2	2.61594e+07	2.20554e+07	2.74686e+07	7.41235e+07	6.56803e+07	1.87867e+08	2.44746e+08	1.751e+08	1.83046e+08
M145T60	145.062	59.9	1	6.37089e+07	6.34088e+07	6.35332e+07	5.0238e+07	5.18898e+07	5.30528e+07	7.84822e+07	7.62721e+07	7.52078e+07
M145T645	144.923	645.4	10.8	1.47459e+07	5.55958e+07	5.99433e+06	3.89928e+06	5.92654e+06	5.48945e+06	2.53167e+07	5.83211e+06	3.33456e+07
M145T662	144.923	661.7	11	2.07331e+07	8.22011e+07	1.41763e+08	7.90472e+07	1.17183e+08	4.4861e+07	5.77186e+07	5.81387e+07	6.08613e+07
M145T688	144.923	688.1	11.5	7.29429e+07	6.35675e+07	4.50853e+07	1.12093e+08	6.69375e+07	8.9109e+07	1.04257e+08	3.13518e+07	9.15985e+07
M145T73_1	144.992	72.8	1.2	1.4862e+06	1.63415e+06	1.57675e+06	5.51608e+06	5.35361e+06	4.72848e+06	1.53282e+07	1.57458e+07	1.43564e+07
M145T73_2	145.014	73	1.2	8.32428e+06	1.54873e+06	9.95795e+06	8.38732e+06	2.00472e+07	2.05507e+07	7.31629e+06	6.86084e+06	7.52448e+06
M146T416	145.925	416.1	6.9	1.01911e+06	1.07978e+06	1.06116e+06	5.11479e+06	5.94518e+06	5.35855e+06	5.92225e+06	5.56536e+06	3.05394e+06
M146T42	146.018	41.7	0.7	1.45202e+07	1.66543e+07	1.6734e+07	1.8537e+07	1.86477e+07	1.99883e+07	3.18276e+07	3.28935e+07	3.22177e+07
M146T44	146.045	44.5	0.7	3.45177e+08	3.38359e+08	3.44167e+08	3.29875e+08	3.23909e+08	3.19208e+08	4.52961e+08	4.19799e+08	4.48923e+08
M146T48	146.065	48.2	0.8	9.27784e+06	8.62006e+06	8.76441e+06	6.17711e+06	7.39651e+06	6.1281e+06	1.0604e+07	9.03352e+06	1.06495e+07
M146T50	145.95	49.7	0.8	2.87503e+07	2.98889e+07	3.75415e+07	9.75396e+06	1.0043e+07	9.44055e+06	6.13447e+06	5.5919e+06	5.6055e+06
M147T101	147.03	100.9	1.7	378042	392628	3.95756e+06	3.77537e+06	4.0184e+06	1.5577e+06	930969	814551	1.54944e+06
M147T111	147.03	110.6	1.8	386025	389481	1.88725e+06	696316	3.73352e+06	5.12203e+06	1.07926e+06	3.80618e+06	514013
M147T154	147.03	153.9	2.6	587834	567691	141896	477878	2.1737e+06	5.54629e+06	1.52379e+06	2.94246e+06	3.40119e+06
M147T207	147.03	207.3	3.5	1.36918e+06	1.42295e+06	2.83982e+06	1.09682e+07	3.84189e+06	1.25527e+07	3.46217e+06	3.22211e+06	268967
M147T213	146.96	212.7	3.5	1.37049e+07	8.07725e+06	1.39825e+07	8.18428e+06	3.59649e+07	3.93716e+07	9.51922e+06	8.76025e+06	1.98632e+07
M147T230	147.045	229.8	3.8	3.73498e+07	3.7035e+07	3.73369e+07	8.42616e+07	8.04964e+07	8.27966e+07	6.72687e+07	6.37455e+07	6.59223e+07
M147T245	147.045	244.9	4.1	1.15208e+07	1.17509e+07	2.56047e+06	2.28347e+07	2.29039e+07	2.4945e+07	1.95323e+07	1.90834e+07	1.82028e+07
M147T252	147.045	251.8	4.2	742738	806415	843536	7.71688e+06	7.74926e+06	8.202e+06	6.1093e+06	6.2049e+06	6.48143e+06
M147T296	147.081	296.3	4.9	6091.44	0	6590.78	2.22651e+06	2.14998e+06	2.34362e+06	635917	171626	836139
M147T314	147.045	314.3	5.2	1.36814e+06	1.38749e+06	1.3827e+06	657898	915731	977365	3.98422e+07	3.9745e+07	3.96676e+07
M147T33	146.965	33	0.6	1.14569e+06	1.13641e+06	1.19002e+06	1.22629e+06	890388	775689	848899	809392	910271
M147T416	146.966	415.7	6.9	2.54205e+06	2.68659e+06	2.77165e+06	9.76565e+06	9.41255e+06	8.57297e+06	3.16587e+06	3.55665e+06	4.79419e+06
M147T42	147.018	41.9	0.7	1.93873e+06	2.33456e+06	2.49192e+06	3.08859e+06	2.44878e+06	2.97227e+06	5.10644e+06	4.98523e+06	5.09821e+06
M147T44	147.049	44.5	0.7	1.62625e+07	1.69076e+07	1.76469e+07	1.57536e+07	1.68484e+07	1.58016e+07	2.19663e+07	2.15158e+07	2.35835e+07
M147T45	147.029	44.9	0.7	3.51597e+07	3.56444e+07	3.69771e+07	1.15891e+08	8.74723e+07	8.80213e+07	7.91486e+07	7.80748e+07	7.88298e+07
M147T54	147.066	54.4	0.9	1.42548e+06	1.3952e+06	1.46543e+06	2.93188e+07	2.48337e+07	2.46987e+07	1.77166e+07	1.2394e+07	1.66808e+07
M147T55	147.03	54.9	0.9	8.24634e+06	8.82726e+06	8.37952e+06	7.1974e+06	2.79519e+07	2.80161e+07	1.92515e+07	1.9813e+07	2.06401e+07
M147T67	147.03	67.4	1.1	8.09802e+06	8.7582e+06	7.9602e+06	2.16247e+07	2.54531e+07	2.50305e+07	1.74149e+07	1.75036e+07	1.83462e+07
M147T73	147.066	72.5	1.2	5.8334e+06	5.71317e+06	5.57161e+06	7.32236e+07	7.5322e+07	7.11092e+07	3.96736e+07	3.91515e+07	4.12635e+07
M147T84	147.03	83.9	1.4	6.18629e+06	1.41734e+06	4.65702e+06	9.78091e+06	2.59054e+06	1.19743e+07	3.05537e+06	3.01809e+06	1.22321e+07
M147T95	147.045	95	1.6	1.13801e+06	1.10537e+06	1.38674e+06	1.27096e+06	1.25808e+06	1.20516e+06	2.52386e+06	2.30968e+06	2.4032e+06
M148T283	148.053	283.2	4.7	56469.4	40477.3	60591.8	4.09851e+06	3.7074e+06	3.62097e+06	6.54638e+06	6.54211e+06	7.41803e+06
M148T44	148.05	44	0.7	1.61603e+06	480658	1.80752e+06	1.73689e+06	1.47388e+06	1.72152e+06	2.26418e+06	2.27202e+06	2.47009e+06
M148T71	148.044	70.8	1.2	3.25453e+06	4.89629e+06	3.08e+06	827588	2.20085e+06	2.27444e+06	5.24798e+06	3.91391e+06	3.99982e+06
M148T72	148.07	71.9	1.2	345161	72624.8	75545.7	4.53477e+06	4.62736e+06	4.23876e+06	2.17106e+06	2.21167e+06	2.40966e+06
M149T250	149.045	250.2	4.2	4.21806e+06	3.41687e+06	4.54498e+06	2.65623e+06	2.61212e+06	2.5625e+06	1.36972e+07	1.38304e+07	1.38835e+07
M149T271	149.045	270.9	4.5	5.98577e+06	6.55696e+06	6.78218e+06	3.98621e+07	3.069e+07	2.85105e+07	1.04842e+07	1.30155e+07	1.2732e+07
M149T276	149.061	275.7	4.6	33118.5	34897.4	0	974909	1.04209e+06	920098	2.95445e+06	2.64793e+06	2.66624e+06
M149T300	149.045	299.9	5	4.6059e+06	2.46505e+06	2.86658e+06	7.0683e+06	8.52466e+06	8.01457e+06	1.04904e+07	1.04667e+07	1.11042e+07
M149T304	149.097	304.3	5.1	6.02259e+06	6.20268e+06	6.36404e+06	4.1332e+07	4.20337e+07	4.18213e+07	4.18226e+07	4.30558e+07	4.17782e+07
M149T305	149.024	305.2	5.1	2.09793e+06	1.92533e+06	1.90834e+06	3.04603e+06	1.70133e+06	2.05836e+06	4.23991e+06	1.03447e+07	4.91752e+06
M149T317	149.097	316.5	5.3	74007.9	69668.3	51356.1	3.22366e+06	3.11771e+06	3.37549e+06	3.73602e+06	3.59711e+06	3.69811e+06
M149T362	149.06	361.7	6	89896.7	79480.8	66678.8	1.59109e+06	1.67253e+06	1.60812e+06	236578	692139	856067
M149T42	149.009	42	0.7	6.80476e+07	6.75376e+07	6.96779e+07	7.35148e+07	7.2329e+07	7.14432e+07	8.99537e+07	9.38501e+07	9.3062e+07
M149T426	149.06	426.4	7.1	428595	115290	133155	8.52809e+06	8.18163e+06	9.23485e+06	4.17008e+06	4.34105e+06	3.95736e+06
M149T46	149.045	45.8	0.8	1.33879e+08	1.33863e+08	1.37977e+08	3.2742e+08	3.23351e+08	3.00031e+08	3.98105e+08	4.20849e+08	4.19184e+08
M149T462	149.097	461.5	7.7	2.3289e+06	1.75583e+06	1.95334e+06	4.85535e+07	5.01927e+07	5.41354e+07	7.16344e+07	6.89541e+07	6.88107e+07
M149T562	149.097	561.8	9.4	2.37778e+06	719353	1.18125e+06	1.38944e+07	1.66186e+07	1.70386e+07	6.62901e+06	5.07686e+06	8.41391e+06
M149T62	149.045	62.1	1	3.09814e+07	3.13387e+07	3.06354e+07	7.50868e+07	8.16932e+07	8.2285e+07	1.52949e+08	1.46156e+08	1.48917e+08
M149T79	149.044	78.7	1.3	1.03738e+07	1.12025e+07	9.92324e+06	4.5545e+06	3.65507e+06	3.80579e+06	4.50124e+07	2.6914e+07	1.49258e+07
M149T95	148.952	94.8	1.6	418525	441584	405294	7.19271e+06	6.41626e+06	6.51584e+06	4.87611e+06	5.01092e+06	3.86726e+06
M150T114	150.056	113.8	1.9	53781.4	44004.7	40778.3	451258	64957.2	326917	442632	551216	625125
M150T304	150.1	304.3	5.1	476674	611858	520639	4.35612e+06	4.12824e+06	4.16781e+06	4.64755e+06	4.45496e+06	4.4061e+06
M150T42	150.012	41.9	0.7	1.98309e+06	1.86163e+06	2.35131e+06	2.57343e+06	2.15695e+06	1.78869e+06	2.63786e+06	2.53369e+06	3.53481e+06
M150T426	150.068	426.3	7.1	1.87097e+06	2.04092e+06	1.98866e+06	2.97685e+07	2.97823e+07	2.776e+07	1.39043e+07	1.38919e+07	1.31626e+07
M150T46	150.048	45.8	0.8	5.48884e+06	6.38497e+06	6.24176e+06	1.6239e+07	1.63796e+07	1.62303e+07	2.15334e+07	2.02197e+07	2.23045e+07
M150T461	150.1	461.4	7.7	15841.3	14894.4	8255.3	5.53372e+06	4.16414e+06	5.09218e+06	7.58313e+06	7.50526e+06	6.8389e+06
M150T73	150.042	72.5	1.2	1.29557e+07	1.18685e+07	1.11597e+07	6.57012e+06	7.27602e+06	7.50246e+06	1.57208e+07	1.5354e+07	1.6231e+07
M151T241	151.04	240.6	4	3.90132e+07	3.80654e+07	3.78656e+07	1.63938e+07	1.59656e+07	1.58429e+07	1.08093e+07	1.02644e+07	1.1281e+07
M151T287	151.04	286.6	4.8	2.08756e+07	1.95799e+07	1.98381e+07	1.70682e+07	1.73625e+07	1.71655e+07	1.62046e+07	1.68642e+07	1.61848e+07
M151T333	151.04	333	5.6	4.16356e+06	4.16487e+06	4.24214e+06	1.38641e+07	1.32095e+07	1.3379e+07	9.16411e+06	9.74264e+06	9.90826e+06
M151T371	151.039	370.6	6.2	6.1512e+06	684090	725339	2.92324e+06	3.06169e+06	2.82513e+06	2.61488e+06	2.54807e+06	260304
M151T50	151.061	50.2	0.8	4.43801e+06	5.00341e+06	4.61399e+06	1.56518e+07	1.68947e+07	1.59159e+07	5.51888e+06	4.46229e+06	5.34441e+06
M151T61	151.061	61.2	1	3.46009e+06	895752	3.51693e+06	1.02926e+07	1.0294e+07	1.10235e+07	1.49882e+06	1.18019e+06	1.1278e+06
M151T74	151.04	73.9	1.2	2.39647e+06	2.41608e+06	2.07709e+06	3.44533e+06	2.86862e+06	2.03825e+06	1.51126e+06	1.02525e+06	794511
M151T93	151.076	92.5	1.5	1.07158e+06	1.01978e+06	1.05519e+06	1.82995e+06	2.01889e+06	1.74295e+06	1.36795e+06	1.46586e+06	1.35437e+06
M152T287	152.043	286.6	4.8	378056	310202	866737	1.04553e+06	1.42553e+06	287693	1.09443e+06	978680	1.05508e+06
M152T379	152.035	378.9	6.3	1.5374e+07	1.57006e+07	1.58543e+07	4.36134e+06	4.34126e+06	4.40335e+06	5.70486e+06	5.74976e+06	5.80214e+06
M153T100	153.056	99.9	1.7	1.09126e+06	1.91884e+06	2.11929e+06	1.01055e+06	1.55555e+06	840220	331320	330895	301856
M153T129	153.055	128.8	2.1	4.70851e+06	5.02734e+06	4.99489e+06	3.72509e+06	3.31808e+06	3.92748e+06	7.81622e+06	7.93553e+06	8.17305e+06
M153T379	153.038	379.1	6.3	1.00312e+06	1.08387e+06	1.00813e+06	194134	137355	273144	99547.5	129937	114283
M153T41	152.986	41	0.7	2.07983e+06	1.69512e+06	2.249e+06	5.27378e+06	5.43851e+06	4.60752e+06	3.56582e+06	3.71422e+06	3.39747e+06
M153T506	153.092	505.7	8.4	0	0	8186.85	1.67797e+06	2.3852e+06	1.57824e+06	1.43761e+06	312695	1.318e+06
M155T320	154.998	320.4	5.3	9223.23	20560.4	0	2.83386e+06	2.87555e+06	2.90261e+06	3.13175e+06	2.85587e+06	3.05429e+06
M155T39	154.998	39.4	0.7	1.48309e+06	1.5774e+06	1.74109e+06	912613	754143	852927	975449	636548	599422
M155T41	154.965	41.1	0.7	1.3645e+06	1.25138e+06	1.43804e+06	2.56182e+06	2.67471e+06	2.9901e+06	1.96584e+06	1.77613e+06	1.88225e+06
M155T51	154.975	50.5	0.8	3.06579e+06	3.17838e+06	2.96178e+06	3.25066e+06	2.97609e+06	3.86254e+06	7.03035e+06	8.12748e+06	7.10896e+06
M155T74	155.035	74.1	1.2	3.23494e+06	3.10322e+06	2.74777e+06	5.24343e+06	5.75536e+06	5.19782e+06	1.0691e+07	1.0715e+07	1.25723e+07
M155T76	154.998	76	1.3	1.61576e+06	1.5787e+06	1.2189e+06	386416	1.00234e+06	628816	3.12759e+06	3.14431e+06	2.97717e+06
M155T81	155.071	80.8	1.3	806671	808856	779651	832825	216291	733574	1.17132e+06	1.07449e+06	743411
M155T93	155.035	92.6	1.5	2.09536e+06	2.06173e+06	1.82504e+06	135088	193203	176153	1.93657e+06	419193	1.98686e+06
M157T34	157.087	33.5	0.6	85257.2	27373.7	109391	81057.2	115026	142113	149627	116993	126231
M157T50	156.991	50.3	0.8	1.52921e+06	1.71853e+06	1.98844e+06	2.34952e+06	2.33722e+06	2.48204e+06	2.23002e+06	383993	620118
M157T53	157.05	52.8	0.9	3.13525e+06	2.85253e+06	2.57634e+06	1.09476e+07	1.0766e+07	1.15855e+07	8.97668e+06	8.30703e+06	9.01289e+06
M157T73	157.05	72.8	1.2	3.0691e+06	3.13373e+06	2.94249e+06	3.93956e+06	2.90033e+06	3.08461e+06	4.73378e+06	5.12159e+06	4.54955e+06
M157T90	157.087	89.9	1.5	570821	166616	435556	3.01923e+07	2.76599e+07	2.99556e+07	8.48434e+06	8.33253e+06	9.6406e+06
M158T230	158.061	229.8	3.8	3.43842e+07	3.55455e+07	3.62644e+07	7.85953e+07	8.08352e+07	7.61422e+07	6.08324e+07	6.32426e+07	6.25274e+07
M158T245	158.061	244.9	4.1	2.47835e+06	2.46818e+06	2.58206e+06	2.23612e+07	2.12086e+07	2.68331e+07	1.60399e+07	2.01268e+07	2.14142e+07
M158T252	158.061	252	4.2	525328	2.10487e+06	559318	5.9812e+06	5.84224e+06	5.86808e+06	4.67425e+06	4.70431e+06	4.60635e+06
M158T48	158.046	48.3	0.8	327631	458606	570065	1.62116e+07	1.50754e+07	1.68714e+07	1.93154e+07	1.90841e+07	1.42298e+07
M159T132	158.978	132.1	2.2	2.86037e+07	4.15686e+07	2.24817e+06	3.98596e+08	3.30783e+08	5.26563e+08	5.92987e+07	5.63036e+07	2.66161e+08
M159T210	158.979	209.8	3.5	1.55683e+08	2.85445e+06	1.30234e+08	6.31567e+08	7.20184e+08	6.90646e+06	5.58137e+08	4.84409e+08	4.75183e+08
M159T241	158.979	241.1	4	1.87597e+07	7.01871e+06	2.51231e+07	7.81068e+07	5.84563e+07	1.35171e+08	1.69876e+07	4.83354e+07	6.43296e+07
M159T255	158.979	255.1	4.3	6.61924e+06	2.45769e+07	3.84998e+07	7.91428e+07	9.06081e+07	8.54497e+07	6.87856e+07	7.19776e+07	8.02582e+07
M159T268	158.979	268.1	4.5	4.83362e+06	3.06468e+07	8.73158e+06	7.00546e+06	5.08049e+07	8.85409e+07	1.43449e+07	3.22613e+07	2.9106e+07
M159T270	159.03	270.2	4.5	4.22526e+06	3.78192e+06	1.31803e+07	1.17554e+07	3.63396e+06	1.16049e+07	1.01829e+07	2.50255e+07	2.4177e+07
M159T289_1	158.981	289.5	4.8	3.89013e+06	1.85614e+07	1.67118e+07	4.46908e+07	5.76421e+07	1.5771e+07	1.14606e+07	4.05759e+07	4.21108e+07
M159T289_2	159.03	289.2	4.8	8.84505e+06	9.3258e+06	1.54159e+07	2.82279e+07	2.74871e+07	2.8858e+07	2.24602e+07	4.06302e+07	2.34454e+07
M159T33	158.95	33.3	0.6	130380	111691	118513	123558	113880	92718.2	92235.4	88368.3	75786.3
M159T335	158.98	335.4	5.6	4.5603e+06	6.0219e+06	6.45281e+06	3.85704e+07	1.48034e+07	3.2473e+07	2.54008e+07	7.24084e+07	3.07572e+07
M159T34	158.925	33.6	0.6	117207	120662	98516.2	103668	84071.9	72732	80206.3	89492.8	91514.4
M159T375	158.976	374.8	6.2	2.41114e+06	3.12713e+06	2.10349e+07	2.84218e+06	8.20523e+06	1.45916e+07	2.34198e+07	6.49655e+06	4.79527e+07
M159T51	159.077	50.6	0.8	0	47188.6	11268.7	2.75135e+06	2.7829e+06	2.87332e+06	6.12492e+06	6.52192e+06	7.01873e+06
M159T54	159.03	54.1	0.9	1.63949e+07	2.18555e+07	1.70074e+07	3.59749e+07	3.56135e+07	3.54124e+07	4.76192e+07	4.78537e+07	4.86494e+07
M159T71	159.03	71.1	1.2	1.35238e+07	1.15301e+07	1.40176e+07	2.70823e+07	3.12189e+07	3.12165e+07	4.22106e+07	4.2917e+07	4.50008e+07
M159T95	158.977	95.4	1.6	7.13253e+07	3.49042e+07	1.40292e+08	1.77366e+08	2.30513e+08	2.38386e+08	1.00546e+08	2.17258e+08	1.09114e+08
M160T289	160.033	289.4	4.8	282432	498008	547565	1.53775e+06	1.32239e+06	1.42627e+06	1.28524e+06	1.35714e+06	968890
M160T33	159.919	33.3	0.6	165959	125600	127372	125033	77797.8	88831.7	0	0	78411.4
M160T416	159.939	416.1	6.9	169367	180576	201103	1.09039e+06	1.39108e+06	1.46685e+06	209463	658549	322858
M160T47	160.061	47.1	0.8	2.53352e+06	3.5543e+06	848485	1.01738e+07	1.0097e+07	1.40073e+07	1.84741e+07	1.66445e+07	1.41204e+07
M160T54	160.033	54.4	0.9	730537	211390	300813	2.05999e+06	1.90649e+06	710347	2.53994e+06	2.2597e+06	469525
M161T210	160.974	209.5	3.5	287418	3.11853e+07	8.42135e+06	2.33208e+06	8.78155e+07	9.00012e+07	5.0997e+07	5.05032e+07	964187
M161T230	161.043	230.1	3.8	3.75841e+07	4.15724e+07	3.95671e+07	6.65509e+07	4.93381e+07	6.1375e+07	9.97654e+07	8.90483e+07	1.12172e+08
M161T238	161.024	238	4	2.56893e+06	2.53611e+06	2.67696e+06	2.37988e+06	2.83265e+06	6.36789e+06	3.47448e+06	2.86878e+06	3.30027e+06
M161T268	161.046	268.4	4.5	4.34687e+07	4.48128e+07	4.4668e+07	9.20505e+07	9.80073e+07	9.28081e+07	2.25878e+08	2.405e+08	2.81379e+08
M161T299	161.043	299.5	5	5.44253e+07	3.79432e+07	3.90231e+07	7.90296e+07	4.91652e+07	3.33128e+07	5.16369e+07	4.59159e+07	6.06998e+07
M161T313	161.024	312.6	5.2	8.49217e+06	8.87758e+06	8.95841e+06	4.02323e+06	3.52624e+06	6.20557e+06	4.19903e+06	3.19762e+06	4.08714e+06
M161T33_1	160.893	33.5	0.6	80617.5	61916	58497.4	79641.6	66972.8	62997.5	0	0	0
M161T33_2	160.935	33.1	0.6	19535.8	78086.2	67421.5	21669.8	76811.1	75165.7	88696.5	72027.9	16671.1
M161T360	161.024	359.5	6	5.42898e+06	8.32279e+06	8.4783e+06	6.27694e+06	6.90478e+06	7.24079e+06	1.08442e+07	1.0388e+07	1.04941e+07
M161T371	161.024	370.6	6.2	2.19772e+07	1.37748e+07	1.44832e+07	5.68013e+06	5.95618e+06	6.27025e+06	2.09492e+07	2.06453e+07	2.06843e+07
M161T379	161.024	378.8	6.3	7.4901e+06	7.71073e+06	7.84279e+06	3.63397e+07	3.82308e+07	3.79338e+07	1.74257e+07	1.71932e+07	1.71157e+07
M161T380	161.036	380.1	6.3	3.5211e+06	1.43092e+06	1.48859e+06	2.70353e+06	2.50725e+06	2.55921e+06	1.48404e+06	1.26174e+06	1.39839e+06
M161T416	160.935	416.2	6.9	1.04148e+06	1.08484e+06	1.12184e+06	9.2461e+06	6.8466e+06	9.92002e+06	6.59105e+06	3.43701e+06	3.21594e+06
M161T46	160.842	45.9	0.8	6.53324e+06	6.15696e+06	6.88956e+06	1.10936e+07	1.06068e+07	1.05403e+07	1.05426e+07	1.07223e+07	1.14572e+07
M161T47	161.009	47	0.8	5.39613e+06	4.95866e+06	6.16588e+06	4.74654e+07	5.07247e+07	6.50772e+06	3.91545e+06	6.55212e+06	4.34387e+06
M161T50	161.043	49.9	0.8	1.33948e+08	1.37711e+08	1.23171e+08	1.81255e+08	2.00751e+08	1.88778e+08	3.89877e+08	3.81415e+08	4.23937e+08
M161T62	161.043	61.8	1	8.78708e+07	8.97498e+07	8.67721e+07	1.2447e+08	1.3549e+08	1.30454e+08	2.66859e+08	2.68199e+08	3.00691e+08
M162T153	162.056	152.6	2.5	1.9478e+06	1.76309e+06	1.72376e+06	1.51479e+06	1.55226e+06	1.56053e+06	1.73237e+06	1.73967e+06	1.7974e+06
M162T225	162.032	225.4	3.8	702405	757646	803123	94202.9	140244	170245	294600	268896	387160
M162T268	162.049	268.1	4.5	2.93754e+06	3.34004e+06	4.1233e+06	6.00496e+06	6.56978e+06	5.09797e+06	6.18857e+06	7.57667e+06	6.52295e+06
M162T325	162.032	325	5.4	5.0608e+06	4.76547e+06	4.88095e+06	677464	572509	621653	1.9473e+06	1.79013e+06	1.97691e+06
M162T33	161.912	33.3	0.6	2.80309e+06	2.46079e+06	2.34983e+06	2.39322e+06	1.73719e+06	1.71175e+06	1.54507e+06	1.45894e+06	1.59897e+06
M162T371	162.028	370.7	6.2	2.77977e+06	2.81529e+06	1.30455e+06	480929	514705	500650	1.93661e+06	1.92266e+06	2.08374e+06
M162T379	162.027	378.8	6.3	738398	785659	790739	3.45264e+06	3.8625e+06	3.44611e+06	1.845e+06	1.14272e+06	1.60494e+06
M162T417	161.913	417.3	7	3.52381e+06	3.51222e+06	3.07088e+07	2.09404e+07	2.0244e+07	1.96053e+07	1.50817e+07	2.36667e+07	1.39336e+07
M162T50	162.049	50	0.8	8.09399e+06	9.31412e+06	8.38198e+06	1.22295e+07	1.30299e+07	1.36141e+07	2.79113e+07	2.88966e+07	2.79389e+07
M162T61	162.049	61	1	5.74455e+06	1.61272e+06	6.16191e+06	8.826e+06	9.23864e+06	8.20987e+06	1.95493e+07	1.92034e+07	1.97248e+07
M162T650	161.913	650.2	10.8	2.21727e+07	3.66432e+06	4.37294e+07	2.85746e+07	2.70895e+07	3.79894e+06	1.60554e+06	8.49216e+06	3.09171e+06
M162T663	161.913	663.1	11.1	8.72532e+06	6.77595e+06	2.7615e+07	4.46703e+06	6.06987e+06	2.74534e+07	3.60946e+07	2.50535e+07	7.15006e+06
M162T685	161.913	684.8	11.4	5.44132e+07	2.46943e+06	3.60516e+06	5.46501e+06	2.88424e+07	6.79674e+06	3.81675e+07	1.36319e+07	2.69806e+07
M162T99	162.042	98.9	1.6	1.05204e+06	1.05737e+06	1.18526e+06	1.74776e+06	2.07858e+06	2.08758e+06	1.50862e+06	1.56703e+06	1.65848e+06
M163T102	163.04	102.2	1.7	5.17316e+06	5.10432e+06	4.96619e+06	7.96082e+06	8.19024e+06	8.45036e+06	3.27962e+07	3.2362e+07	3.37509e+07
M163T122	163.04	122.2	2	2.85608e+06	2.66166e+06	2.57256e+06	4.32493e+06	2.96793e+06	3.40481e+06	1.30701e+07	1.33151e+07	1.38133e+07
M163T124	162.982	124.5	2.1	1.26519e+06	1.03975e+06	1.0278e+06	2.34855e+06	2.36841e+06	2.12715e+06	2.38141e+06	2.65805e+06	3.42471e+06
M163T141	163.076	141.3	2.4	1.06672e+06	1.0027e+06	1.03026e+06	579978	672932	552157	239645	237557	538379
M163T283	163.076	283.3	4.7	2.58937e+06	2.79253e+06	2.73308e+06	3.22357e+07	3.18693e+07	3.16165e+07	5.49393e+07	5.29984e+07	5.69877e+07
M163T33_1	162.893	33.4	0.6	112696	97118.8	92848.9	121728	117511	97836.5	104763	93093.9	61472.1
M163T33_2	162.914	33.2	0.6	386968	352403	345011	342031	251334	212916	206183	215135	222346
M163T34	162.982	33.8	0.6	56239.5	51942.7	55130.2	74288.8	134487	139872	156022	151821	157117
M163T394	163.076	394	6.6	1.56837e+06	1.63425e+06	1.50475e+06	3.5221e+06	3.59715e+06	4.17852e+06	510682	468430	441786
M163T415	163.077	415.3	6.9	8.78092e+06	8.28921e+06	8.14522e+06	7.611e+06	7.52276e+06	7.57445e+06	2.26031e+07	2.26251e+07	2.27596e+07
M163T418	162.914	417.7	7	352143	330567	364670	1.90869e+06	1.86213e+06	1.76585e+06	1.80586e+06	1.4528e+06	1.568e+06
M163T44	163.025	44.5	0.7	3.37744e+06	4.29487e+06	3.26667e+06	8.01433e+06	7.49781e+06	9.38594e+06	6.90849e+06	6.94351e+06	6.99967e+06
M163T46_1	162.839	46.2	0.8	6.84947e+06	7.41632e+06	7.6034e+06	1.16815e+07	1.09907e+07	1.18761e+07	9.2921e+06	1.24902e+07	1.22496e+07
M163T46_2	163.061	46.2	0.8	2.83906e+07	3.03852e+07	2.92033e+07	2.87415e+07	2.78691e+07	2.82084e+07	2.31983e+07	2.45275e+07	2.47881e+07
M163T47	163.04	47.1	0.8	1.8473e+07	2.13987e+07	2.30933e+07	3.97363e+07	3.63637e+07	5.16431e+07	4.73231e+07	3.48338e+07	2.59942e+07
M163T56	163.025	56	0.9	1.98119e+06	1.93482e+06	1.30215e+06	4.46369e+06	5.04782e+06	4.94059e+06	3.72728e+06	1.69686e+06	2.72819e+06
M163T602	163.113	601.7	10	1.2067e+07	1.67098e+07	1.39982e+07	739727	514761	1.16864e+06	5.41305e+06	6.73631e+06	7.97037e+06
M163T75	163.04	74.9	1.2	7.0041e+06	6.81661e+06	4.58383e+06	2.82133e+07	3.5691e+07	3.40431e+07	9.46718e+06	9.23349e+06	1.59482e+07
M164T113	164.035	113.4	1.9	939972	684883	543632	1.14978e+06	1.16383e+06	1.04681e+06	328502	1.00133e+06	333834
M164T231	164.084	231.5	3.9	9.7226e+06	9.61426e+06	9.81424e+06	1.58446e+07	1.60492e+07	1.44407e+07	1.09837e+07	9.95913e+06	9.69886e+06
M164T240	164.084	239.5	4	4.58706e+06	1.39504e+06	4.92583e+06	1.27169e+07	3.48348e+06	3.43358e+06	9.65391e+06	9.67176e+06	2.59144e+06
M164T283	164.08	283.2	4.7	717570	500108	557826	3.37902e+06	3.28773e+06	3.15048e+06	5.60482e+06	5.6355e+06	6.0201e+06
M164T349	164.084	348.9	5.8	401735	311577	244248	1.77545e+06	1.58947e+06	1.58232e+06	2.65145e+06	1.56439e+06	1.42048e+06
M164T416	164.08	415.8	6.9	867591	770299	779551	813184	817576	718896	828468	867738	2.43266e+06
M164T430	164.084	430	7.2	3.23386e+06	2.84793e+06	2.68227e+06	1.04747e+07	8.53981e+06	1.03693e+07	5.40269e+06	5.18272e+06	5.86188e+06
M164T450	164.084	450.2	7.5	8.38928e+06	8.08605e+06	7.39655e+06	1.49249e+07	1.51694e+07	1.57049e+07	1.44802e+07	1.45925e+07	1.76215e+07
M164T533	164.084	533.3	8.9	3.49256e+06	3.44316e+06	3.0597e+06	4.37849e+06	3.24562e+06	2.42031e+06	1.70046e+06	3.61361e+06	2.64321e+06
M164T95	164.071	95	1.6	2.29234e+07	2.27007e+07	2.37518e+07	2.45826e+07	2.37145e+07	2.32987e+07	4.52878e+07	4.57824e+07	4.65863e+07
M165T102	165.019	102.4	1.7	1.14679e+07	1.14814e+07	1.1705e+07	5.39351e+07	5.92977e+07	5.98423e+07	6.12549e+07	5.50671e+07	1.54009e+07
M165T152	165.019	152.2	2.5	4.54726e+06	2.08333e+07	2.49557e+07	1.07147e+07	1.20424e+07	1.23517e+07	1.32617e+07	3.57853e+07	4.27047e+07
M165T190	165.019	189.9	3.2	1.68218e+07	4.20585e+06	9.17465e+06	2.50692e+07	2.60703e+07	2.13281e+07	2.39985e+07	1.0355e+07	2.23511e+07
M165T201	165.056	201	3.4	912065	201809	102735	963207	854636	615838	3.46884e+06	4.51824e+06	4.89576e+06
M165T214	165.017	213.7	3.6	1.1056e+07	2.28114e+07	6.93355e+06	578854	6.48122e+06	9.51479e+06	9.04661e+06	8.09899e+06	3.07982e+06
M165T231	165.092	231.5	3.9	1.35674e+08	1.35663e+08	1.38682e+08	2.25621e+08	2.27114e+08	2.2526e+08	2.27682e+08	1.82683e+08	1.95702e+08
M165T263	165.092	263.5	4.4	4.75523e+06	4.79048e+06	2.1689e+07	4.85982e+07	6.8326e+07	6.69871e+07	4.42923e+07	4.07423e+07	2.94937e+07
M165T312	165.092	312.3	5.2	1.51828e+06	1.03037e+06	1.46433e+06	5.60725e+06	506989	470746	1.00239e+07	332576	7.84057e+06
M165T33	164.927	33.2	0.6	137092	110595	97006.8	94295.6	102970	35454.1	153261	141915	116026
M165T426_1	165.092	426.3	7.1	6.27683e+08	6.16825e+08	6.21048e+08	8.7627e+09	8.68945e+09	8.68732e+09	4.2364e+09	4.14655e+09	4.15655e+09
M165T426_2	165.149	426.3	7.1	1.54637e+08	1.48335e+08	1.54399e+08	3.15138e+06	3.10084e+06	2.79687e+06	1.22861e+06	1.47716e+06	1.4661e+06
M165T45	165.041	45.4	0.8	2.70675e+08	2.70697e+08	2.67933e+08	1.58091e+09	1.44328e+09	1.38072e+09	7.6765e+08	8.28393e+08	8.52399e+08
M165T453	165.092	452.6	7.5	2.30029e+08	2.12541e+08	2.16623e+08	3.83649e+09	3.95073e+09	3.84919e+09	8.89779e+08	9.12476e+08	6.63165e+08
M165T537	165.09	537.2	9	1.74733e+07	2.50024e+07	2.55116e+07	1.58458e+08	1.90383e+08	1.90047e+08	4.40727e+07	4.64446e+07	6.86074e+07
M165T543	165.041	542.9	9	1.51955e+07	1.11476e+07	1.00533e+07	1.18971e+07	1.33573e+07	9.64085e+06	6.00542e+06	7.32766e+06	9.3114e+06
M165T563	165.092	562.7	9.4	2.52472e+07	1.44598e+07	9.38295e+06	7.11163e+07	1.13654e+08	1.32259e+08	7.11377e+06	7.46644e+06	8.69495e+06
M165T79	165.04	78.5	1.3	1.13821e+07	1.92633e+07	7.87248e+06	7.02026e+06	4.15957e+06	1.60371e+06	1.32449e+07	1.40672e+07	1.42098e+07
M165T86	165.056	85.5	1.4	1.72127e+06	1.76617e+06	1.80713e+06	736957	571487	649088	1.69015e+06	1.07225e+06	1.03397e+06
M165T95	165.075	95	1.6	2.16296e+06	2.10488e+06	2.32201e+06	2.32739e+06	2.20142e+06	2.1641e+06	4.35724e+06	4.4067e+06	4.74691e+06
M165T99	165.055	99.2	1.7	618360	950884	685149	2.03871e+06	1.73541e+06	1.87395e+06	2.59497e+06	2.36206e+06	2.01492e+06
M166T101	166.023	100.7	1.7	1.46497e+06	3.12072e+06	2.90415e+06	4.40275e+06	4.61312e+06	3.38499e+06	4.32934e+06	987414	4.07439e+06
M166T231	166.095	231.5	3.9	1.45075e+07	1.41304e+07	1.44747e+07	2.29605e+07	2.33071e+07	2.3663e+07	1.73047e+07	1.71407e+07	1.71214e+07
M166T294	166.027	293.7	4.9	2.14596e+06	2.66277e+06	2.38896e+06	1.61002e+06	1.15921e+06	1.46162e+06	964620	1.09158e+06	992041
M166T365	166.027	364.6	6.1	55816.5	56698.9	67493.2	1.44681e+06	1.34483e+06	1.48514e+06	1.04887e+06	893559	778464
M166T402	166.051	402	6.7	3.85075e+06	3.68321e+06	3.56123e+06	534473	553848	2.0866e+06	668504	2.23253e+06	598048
M166T412	166.05	411.6	6.9	4.35611e+06	4.27108e+06	4.20776e+06	4.56044e+06	4.57859e+06	1.84962e+06	2.97282e+06	2.32447e+06	5.25896e+06
M166T426	166.095	426.3	7.1	7.07693e+07	6.95331e+07	7.04763e+07	1.00261e+09	9.9668e+08	9.86655e+08	4.7377e+08	4.70067e+08	4.7317e+08
M166T45	166.043	45.2	0.8	1.4404e+07	1.46907e+07	1.27131e+07	8.64905e+07	8.24968e+07	7.44498e+07	4.02721e+07	4.41066e+07	4.60197e+07
M166T453	166.095	452.8	7.5	1.7974e+07	2.4685e+07	1.86049e+07	4.3371e+08	4.45037e+08	4.3197e+08	1.02249e+08	9.91278e+07	1.00831e+08
M166T62	166.05	62.5	1	7.78896e+06	8.03312e+06	8.51129e+06	1.17067e+07	2.99103e+06	3.25976e+06	9.28657e+06	2.51269e+06	8.25421e+06
M166T75	166.05	74.5	1.2	8.65023e+06	8.73969e+06	6.65336e+06	2.41635e+07	5.20397e+07	5.31806e+07	1.59906e+07	2.45486e+07	2.90485e+07
M166T87	166.05	86.7	1.4	2.06108e+06	2.07411e+06	2.2824e+06	4.99097e+06	1.12554e+06	1.14236e+06	975214	1.37984e+06	4.09406e+06
M167T118	167.035	117.8	2	8.68158e+06	8.87852e+06	8.25034e+06	1.68621e+07	1.85077e+07	1.69509e+07	1.92304e+07	1.93137e+07	1.66307e+07
M167T236	167.035	236	3.9	2.13994e+07	2.08096e+07	2.49993e+07	1.51362e+07	1.54678e+07	1.46275e+07	1.21226e+07	9.83005e+06	1.04259e+07
M167T292	167.035	291.5	4.9	1.31119e+07	1.26554e+07	1.26575e+07	6.66277e+06	7.07532e+06	7.23486e+06	9.58291e+06	9.62362e+06	9.49058e+06
M167T33	166.994	33.4	0.6	98357.5	103241	102638	45461.3	43375.2	107945	120670	105227	92734.9
M167T330	167.071	330.1	5.5	1.93496e+06	1.84069e+06	2.08311e+06	3.49197e+06	3.83624e+06	3.61735e+06	2.90306e+06	3.03769e+06	3.03106e+06
M167T375	167.071	375.3	6.3	886529	919349	798737	1.07512e+06	934080	205251	26530.7	16174.8	26098.7
M167T426	167.099	426.3	7.1	2.22755e+06	2.15876e+06	2.00144e+06	3.17183e+07	3.3833e+07	3.52605e+07	1.76178e+07	1.55466e+07	1.49445e+07
M167T45	167.044	45.2	0.8	2.85996e+06	2.39304e+06	2.39862e+06	1.77876e+07	1.763e+07	1.57791e+07	9.72378e+06	9.31192e+06	9.59656e+06
M167T514	167.071	514	8.6	420413	325420	1.8857e+06	3.2052e+06	2.65744e+06	3.04479e+06	1.27496e+06	1.42472e+06	353346
M167T74	167.054	74.4	1.2	1.17596e+06	662193	67050.9	1.94507e+06	2.7502e+06	3.77885e+06	1.11823e+06	236820	2.26921e+06
M168T118	168.038	118.1	2	691576	724273	708275	1.85378e+06	1.88115e+06	1.78982e+06	1.08768e+06	1.32468e+06	1.50753e+06
M168T426	168.099	426	7.1	40937.8	37936.2	34839	2.59677e+06	768820	3.07887e+06	1.40822e+06	1.09787e+06	991566
M168T45	167.837	45.4	0.8	513127	728705	301885	1.07356e+07	1.07574e+07	9.70925e+06	3.52323e+06	4.73934e+06	4.00081e+06
M168T689	167.927	689.1	11.5	4.47306e+07	4.42627e+07	7.88681e+06	8.54111e+06	1.78205e+07	8.34016e+06	2.39068e+07	1.33546e+07	3.27358e+07
M168T79	168.066	79.3	1.3	677536	825081	1.05069e+06	1.66698e+06	1.75164e+06	1.3594e+06	1.28421e+06	971798	1.4854e+06
M169T400	169.041	400.2	6.7	98473.3	35885.6	44922.4	528171	500599	500781	600937	657823	637676
M169T41	168.981	41	0.7	1.03564e+07	1.01711e+07	1.0122e+07	2.23956e+07	2.00546e+07	2.00024e+07	1.42553e+07	1.56568e+07	1.46787e+07
M169T46_1	168.836	45.8	0.8	387706	430158	2.22012e+06	9.60324e+06	9.15849e+06	9.99228e+06	8.75192e+06	9.94603e+06	8.34544e+06
M169T46_2	169.087	45.5	0.8	7.29943e+06	6.28399e+06	5.95119e+06	5.06696e+06	4.3603e+06	4.41869e+06	6.80869e+06	7.08089e+06	5.03807e+06
M169T77	168.999	77	1.3	68352	107760	136137	1.17409e+06	1.21973e+06	1.20362e+06	747750	587631	227255
M169T83	169.05	83.4	1.4	782146	773358	757903	587117	718798	616307	779498	626162	1.08665e+06
M169T92	169.087	92.4	1.5	1.88907e+06	1.80235e+06	1.96879e+06	3.70055e+06	3.49258e+06	3.79999e+06	2.85426e+06	3.02835e+06	2.18351e+06
M170T45	169.834	45.4	0.8	706707	708439	344800	1.53718e+07	1.45434e+07	1.37399e+07	6.07036e+06	6.34831e+06	6.58543e+06
M170T78	170.024	78.2	1.3	8.02396e+06	8.18316e+06	4.21011e+06	1.72417e+07	3.53143e+07	3.40733e+07	1.24107e+07	1.00303e+07	2.31381e+07
M170T79	170.046	78.8	1.3	561502	401986	552783	782288	1.30626e+06	1.44734e+06	3.76625e+06	504228	5.64071e+06
M171T113	170.976	112.5	1.9	522924	578816	114784	839725	707779	662754	52965.9	42656.5	130057
M171T227	171.103	226.8	3.8	4.17411e+06	4.75939e+06	4.64893e+06	493090	2.58713e+06	3.04425e+06	657216	556654	629748
M171T42	171.03	41.9	0.7	9.37128e+06	8.06629e+06	8.46894e+06	1.40277e+07	1.54637e+07	1.45399e+07	1.43448e+07	1.58607e+07	1.50566e+07
M171T46	170.833	45.8	0.8	3.32724e+06	3.43654e+06	3.7711e+06	1.49745e+07	1.29608e+07	1.49771e+07	1.33124e+07	1.32355e+07	1.35072e+07
M171T462	171.102	461.8	7.7	3.28971e+06	3.28094e+06	3.16512e+06	463204	1.77713e+06	1.54453e+06	1.95579e+06	1.79254e+06	1.85963e+06
M171T73	171.066	72.8	1.2	3.7725e+06	4.01013e+06	4.07664e+06	6.21958e+06	5.34311e+06	5.02126e+06	1.16665e+07	1.22404e+07	1.25115e+07
M172T108	172.098	107.8	1.8	1.60524e+06	1.73399e+06	2.76203e+06	1.43749e+06	297231	1.0849e+06	1.94843e+06	1.36011e+06	1.14084e+06
M172T319	172.04	319.5	5.3	708500	786912	863005	3.47121e+06	3.16154e+06	3.39666e+06	5.44503e+06	5.42844e+06	5.15241e+06
M172T33	171.946	33.3	0.6	913347	816141	731719	736288	128738	546526	502292	453599	390467
M172T42	172.025	41.7	0.7	3.65479e+06	3.45203e+06	3.46164e+06	3.51635e+07	3.68223e+07	3.73008e+07	7.91567e+07	8.42194e+07	7.86909e+07
M172T51	172.061	51.1	0.9	6.94305e+07	7.54767e+07	8.10188e+07	3.22824e+07	3.37244e+07	3.61e+07	4.09446e+07	3.6965e+07	4.57112e+07
M172T71	172.061	71.4	1.2	893194	975358	1.27449e+06	3.03218e+06	3.45872e+06	3.62847e+06	4.06102e+06	1.2743e+06	5.27619e+06
M172T78	172.02	78.2	1.3	2.72383e+06	2.60424e+06	1.23459e+06	5.43029e+06	1.14521e+07	1.11534e+07	4.26937e+06	3.12675e+06	7.47445e+06
M172T79	172.061	78.5	1.3	1.42712e+07	5.23831e+06	1.6861e+06	1.10499e+06	664507	717390	1.65104e+06	4.53187e+06	2.00758e+06
M173T33	172.958	33.4	0.6	274109	260526	258908	309189	267802	249218	253620	248018	258409
M173T40	173.009	39.8	0.7	6.28583e+08	6.54242e+08	6.43023e+08	8.33247e+07	9.05246e+07	8.57278e+07	1.69685e+08	1.76477e+08	1.68717e+08
M173T42	173.028	41.5	0.7	1.26664e+08	1.28151e+08	1.36608e+08	2.04034e+06	1.90377e+06	2.01734e+06	4.72446e+06	5.02209e+06	4.2795e+06
M173T45	173.045	44.8	0.7	1.2669e+07	1.86345e+07	1.75393e+07	1.93284e+07	3.21879e+07	3.00195e+07	2.63971e+07	2.34894e+07	2.32088e+07
M173T46	172.83	45.6	0.8	188451	486202	206292	9.09145e+06	8.96798e+06	8.31002e+06	8.58002e+06	8.99308e+06	7.69124e+06
M173T51_1	172.986	51.1	0.9	5.36266e+06	4.38339e+06	5.10858e+06	2.79054e+06	4.87997e+07	4.75348e+07	2.54273e+07	3.65653e+06	4.37027e+06
M173T51_2	173.092	50.9	0.8	1.41056e+09	1.42776e+09	1.39962e+09	8.37542e+08	8.40295e+08	8.03485e+08	2.13586e+09	2.13873e+09	2.25161e+09
M173T55	173.009	54.7	0.9	2.17423e+07	9.19594e+07	9.4675e+07	2.00329e+08	2.01239e+08	1.95343e+08	1.20248e+08	1.20861e+08	1.21677e+08
M173T64	173.092	63.7	1.1	6.14686e+08	6.14196e+08	5.89498e+08	3.4628e+08	3.661e+08	3.5765e+08	1.11311e+09	1.04693e+09	1.15696e+09
M173T71	173.105	70.5	1.2	1.59682e+06	1.83666e+06	2.03233e+06	1.56278e+07	1.17714e+07	3.86252e+06	1.74681e+07	1.84254e+07	1.57419e+07
M173T72	173.082	72.4	1.2	1.01596e+06	957521	979872	1.54106e+06	1.57353e+06	1.27813e+06	1.1184e+06	1.77571e+07	817567
M173T73_1	173.009	72.7	1.2	2.1075e+08	1.21975e+08	1.08214e+08	1.8417e+08	1.98602e+08	2.04392e+08	1.32623e+08	9.94448e+07	1.16821e+08
M173T73_2	173.045	72.5	1.2	1.51496e+07	1.31777e+07	1.205e+07	1.96312e+07	2.23389e+07	1.94702e+07	2.62308e+07	2.4202e+07	2.8684e+07
M173T92	173.092	91.8	1.5	7.6176e+06	7.63873e+06	3.13945e+07	1.9329e+06	1.49313e+06	1.40492e+06	6.79172e+07	1.5237e+07	1.13785e+07
M174T215	174.019	214.9	3.6	1.29396e+06	1.28236e+06	1.20464e+06	1.1039e+06	287023	1.1017e+06	3.35796e+06	3.43392e+06	3.37833e+06
M174T297	174.056	296.6	4.9	49692	70471.9	365333	1.20389e+06	1.22741e+06	1.15793e+06	2.79278e+06	2.80839e+06	2.45478e+06
M174T40	174.012	40.1	0.7	4.18701e+07	4.25022e+07	4.18885e+07	1.73866e+06	1.4919e+06	1.74856e+06	9.8095e+06	1.09133e+07	9.14042e+06
M174T49	174.077	48.7	0.8	3.12713e+07	3.66232e+07	3.61273e+07	3.24317e+07	3.32711e+07	4.12814e+07	4.72624e+07	4.36752e+07	3.64619e+07
M174T51	174.096	50.9	0.8	1.15742e+08	1.11205e+08	1.03928e+08	6.04993e+07	6.39041e+07	6.08671e+07	1.65518e+08	1.7232e+08	1.70536e+08
M174T55	174.012	54.7	0.9	1.32303e+06	1.26838e+06	1.12697e+06	1.24184e+07	1.26971e+07	1.20727e+07	7.18337e+06	7.28655e+06	7.98714e+06
M174T64	174.096	63.7	1.1	4.80022e+07	4.82718e+07	4.34153e+07	2.51862e+07	2.70878e+07	2.64115e+07	8.56477e+07	8.18351e+07	8.73754e+07
M174T72	174.049	72.2	1.2	889410	742928	789758	1.16671e+06	1.25648e+06	1.31916e+06	1.42316e+06	1.40847e+06	1.75442e+06
M174T73	174.012	73.2	1.2	982873	1.1796e+06	1.57e+06	1.51677e+07	1.32333e+07	1.32224e+07	9.62755e+06	6.31168e+06	8.04596e+06
M175T132	174.956	131.9	2.2	1.83078e+07	5.11608e+07	1.15447e+08	1.47274e+08	1.19552e+08	2.7122e+08	3.70351e+08	1.98609e+08	1.68626e+08
M175T156	174.956	156.5	2.6	4.68564e+07	1.28716e+07	1.27305e+07	4.1425e+07	1.21062e+08	1.31303e+08	1.38965e+08	8.97931e+07	8.15851e+07
M175T204	175.076	203.5	3.4	165071	155482	171128	3.5755e+06	3.58029e+06	3.55264e+06	2.76794e+06	3.28075e+06	2.81846e+06
M175T210	174.956	209.7	3.5	2.08238e+08	1.71173e+08	1.5627e+08	4.01813e+08	5.64623e+08	6.42216e+08	5.65767e+08	4.1617e+08	4.22082e+08
M175T241	174.956	241.4	4	8.67884e+06	9.0698e+06	9.24239e+06	3.75657e+07	8.37191e+07	9.047e+07	2.81645e+07	1.79653e+07	9.44567e+07
M175T257	174.956	257.1	4.3	3.45645e+07	5.29109e+07	4.24748e+06	7.22813e+07	3.22647e+07	1.23427e+08	1.10864e+08	2.41556e+07	3.11606e+07
M175T268	174.956	267.9	4.5	6.05649e+07	4.60602e+07	1.84582e+07	1.27654e+08	1.94588e+08	1.02757e+08	1.1282e+08	1.21652e+08	8.37612e+07
M175T280	175.025	280.3	4.7	1.01535e+07	1.04938e+07	1.08396e+07	2.21796e+06	2.05507e+06	2.12687e+06	1.92221e+06	2.32504e+06	1.89835e+06
M175T304	174.953	303.7	5.1	1.02791e+07	3.46369e+07	3.29908e+07	3.85287e+07	6.55034e+07	2.51638e+07	2.3051e+07	1.07098e+08	1.77828e+07
M175T320	174.958	319.6	5.3	6.01202e+07	1.38856e+07	2.69792e+07	2.54254e+06	2.7439e+07	2.93265e+07	1.30607e+08	2.55215e+07	1.51889e+08
M175T327	174.953	326.5	5.4	8.84217e+06	5.17483e+07	9.42671e+06	2.29768e+07	1.91572e+07	2.70908e+07	1.94794e+07	6.4007e+07	1.50922e+07
M175T339	174.953	338.8	5.6	1.96512e+07	7.83536e+06	3.1262e+07	5.10336e+07	1.67206e+07	4.93818e+07	3.5653e+07	1.39649e+07	1.27791e+07
M175T371	174.954	371.1	6.2	5.44969e+07	1.76573e+07	2.24894e+07	5.41464e+07	4.18827e+07	1.86235e+07	2.18513e+07	2.29901e+07	2.06132e+07
M175T40_1	174.97	40.3	0.7	1.16906e+06	1.30843e+06	1.26969e+06	601278	739925	881566	962470	745860	911352
M175T40_2	175.013	40.4	0.7	6.67654e+06	6.96312e+06	6.48177e+06	1.69707e+06	2.94482e+06	3.73059e+06	1.60454e+06	3.06348e+06	1.42403e+06
M175T41	174.988	41.4	0.7	1.10764e+06	1.10542e+06	1.22634e+06	1.67865e+06	1.71644e+06	1.77601e+06	1.35834e+06	1.39484e+06	1.47349e+06
M175T440	174.953	439.8	7.3	1.36442e+07	1.46742e+07	8.02954e+06	2.09011e+07	7.1454e+07	7.44023e+07	2.42968e+07	4.01918e+07	5.20972e+07
M175T468	174.958	467.9	7.8	3.18966e+06	3.32399e+06	3.41105e+06	1.4975e+07	6.76652e+06	1.54111e+07	2.54697e+07	1.78139e+07	2.0959e+07
M175T46_1	175.024	45.8	0.8	9.53995e+06	9.0473e+06	1.02655e+07	1.71165e+07	1.61699e+07	1.56157e+07	1.2653e+07	1.24031e+07	1.52765e+07
M175T46_2	175.061	45.9	0.8	1.8453e+08	1.82893e+08	1.94311e+08	5.47438e+08	5.38887e+08	5.49998e+08	3.7331e+08	3.60189e+08	3.47683e+08
M175T51	175.097	51.1	0.9	6.36486e+06	7.26241e+06	6.59156e+06	3.92857e+06	4.33302e+06	3.15969e+06	1.15668e+07	1.09318e+07	1.05741e+07
M175T55	175.025	55	0.9	4.5132e+06	5.02708e+06	1.28668e+06	1.17704e+07	1.31584e+07	4.74061e+06	3.25395e+06	8.90926e+06	3.14038e+06
M175T63	175.024	63	1	4.49603e+06	4.66279e+06	4.30877e+06	1.42529e+07	1.22279e+07	2.06931e+07	2.10922e+07	8.26341e+06	1.75121e+07
M175T690	175.231	689.5	11.5	1.6833e+06	5.23362e+06	1.14855e+06	5.10779e+06	5.30909e+06	4.46021e+06	5.16506e+06	5.09512e+06	4.69222e+06
M175T75	175.024	74.8	1.2	1.98552e+07	1.91948e+07	1.96479e+07	1.06733e+07	1.77829e+07	1.71131e+07	9.29553e+06	1.1803e+07	1.01368e+07
M176T142	176.035	141.6	2.4	1.12529e+06	759989	693184	535091	480770	1.1999e+06	950952	657579	855746
M176T213	175.959	213.4	3.6	130863	605932	615799	1.01402e+06	4.46479e+06	1.89379e+07	1.5517e+06	256137	1.04957e+07
M176T33	175.968	33.2	0.6	48347.8	170011	206214	202981	84654.5	104377	290416	274718	250653
M176T46	176.064	45.9	0.8	1.35208e+07	1.1854e+07	1.37919e+07	4.06289e+07	3.99323e+07	4.05639e+07	2.59061e+07	2.58538e+07	2.50654e+07
M177T226	177.055	225.5	3.8	9.2579e+06	9.58547e+06	9.94579e+06	3.47158e+06	3.49738e+06	3.90796e+06	7.51945e+06	7.89455e+06	6.67387e+06
M177T254	177.019	253.6	4.2	2.14808e+07	2.14628e+07	1.24905e+07	1.47021e+08	1.43472e+08	1.52895e+08	1.16277e+08	1.20227e+08	1.25575e+08
M177T310	177.019	310	5.2	4.15381e+06	4.27558e+06	5.40398e+06	2.0761e+07	2.08561e+07	2.19833e+07	7.70816e+07	7.37628e+07	7.42627e+07
M177T323	177.092	323.3	5.4	9.69382e+06	1.04951e+07	8.48654e+06	1.10817e+06	1.15016e+06	1.30625e+06	1.30506e+06	1.28934e+06	1.2513e+06
M177T325	177.055	325	5.4	5.79631e+07	5.99617e+07	5.83643e+07	1.14109e+07	1.12281e+07	1.13915e+07	2.42773e+07	2.53087e+07	2.5462e+07
M177T33	176.895	33.2	0.6	295128	206003	177174	190430	121335	81701.4	91405.5	104650	113122
M177T335	177.019	335.1	5.6	1.30544e+06	1.36561e+06	1.44028e+06	7.41713e+06	1.67692e+07	3.50267e+07	2.80203e+07	1.53502e+07	2.78722e+07
M177T34	177.055	33.8	0.6	10545.4	28180.6	43943.3	48088.6	166794	191305	168703	169953	151924
M177T366	177.055	365.7	6.1	3.63297e+06	3.78218e+06	3.80272e+06	1.16818e+07	1.13233e+07	1.12825e+07	7.2725e+06	7.22631e+06	7.17883e+06
M177T413	177.092	412.7	6.9	3.70117e+07	3.45644e+07	3.53054e+07	1.1469e+08	9.22106e+07	8.93579e+07	7.38685e+07	7.4358e+07	7.4316e+07
M177T42	176.936	42.2	0.7	3.32013e+06	3.58813e+06	3.8669e+06	1.96742e+06	1.89106e+06	318024	2.02589e+06	474093	2.24585e+06
M177T436	177.091	436.4	7.3	8.54193e+06	9.26397e+06	5.94487e+06	2.4566e+07	1.05864e+07	2.6954e+07	5.58907e+06	5.83387e+06	6.02998e+06
M177T447	177.019	447.2	7.5	3.66341e+06	3.69893e+06	3.96238e+06	1.13956e+08	1.13297e+08	1.09719e+08	4.87015e+07	4.63341e+07	4.55244e+07
M177T46	177.077	46.5	0.8	709228	670143	678468	1.6205e+07	1.38196e+07	1.43509e+07	1.1144e+07	1.0987e+07	1.14356e+07
M177T462	177.055	461.5	7.7	5.29908e+06	5.07932e+06	5.0058e+06	1.22779e+07	1.31214e+07	1.12397e+07	4.30507e+06	4.11978e+06	3.9298e+06
M177T506	177.092	505.8	8.4	131816	112126	166403	1.92883e+06	1.95414e+06	1.62572e+06	1.62384e+06	1.46033e+06	1.7142e+06
M177T54	177.04	53.9	0.9	1.86465e+07	1.75883e+07	1.7464e+07	6.61284e+07	6.80955e+07	6.67992e+07	6.42126e+07	5.78914e+07	6.1503e+07
M177T67	177.04	67.2	1.1	2.54098e+06	2.95369e+06	8.0628e+06	3.64165e+07	3.97594e+07	4.1339e+07	1.19075e+07	3.43604e+07	3.71393e+07
M178T102	178.051	102.4	1.7	1.85311e+06	632649	598725	4.07269e+06	3.86483e+06	3.23161e+06	3.79237e+06	4.13103e+06	5.07824e+06
M178T212	177.996	212	3.5	311160	381838	400390	373109	488385	133225	307103	127449	96491.8
M178T225	178.059	225.2	3.8	776004	817782	786318	85681.4	71993.6	74228.9	514289	587824	339699
M178T253	178.022	253.5	4.2	334315	297497	334751	1.16325e+07	1.054e+07	1.16034e+07	2.81863e+06	1.01472e+07	7.58917e+06
M178T278	178.087	278.3	4.6	3.91001e+06	3.68447e+06	4.28479e+06	1.0926e+07	1.07861e+07	1.09999e+07	9.09706e+06	9.07843e+06	9.4151e+06
M178T286	178.027	286.3	4.8	358132	335824	316853	486218	748284	947190	922224	888073	884341
M178T310	178.022	310.2	5.2	197516	187283	222149	2.28325e+06	2.15184e+06	825507	7.98551e+06	6.96934e+06	6.8145e+06
M178T323	178.051	323.3	5.4	6.12076e+06	5.86371e+06	6.19551e+06	3.60976e+06	3.32647e+06	4.17305e+06	5.24173e+06	2.97594e+06	2.38023e+06
M178T33	177.903	33.2	0.6	301009	268161	234381	286968	177115	149878	150388	159637	148373
M178T413	178.095	412.7	6.9	4.35179e+06	4.17492e+06	4.2424e+06	1.33479e+07	1.05381e+07	1.05358e+07	8.78571e+06	8.59863e+06	8.75589e+06
M178T447	178.022	447.2	7.5	154576	107567	219699	9.34209e+06	1.14056e+07	9.38034e+06	5.14386e+06	3.18873e+06	4.92297e+06
M178T49	177.968	48.5	0.8	321660	259583	260861	5.4147e+06	5.54746e+06	5.84039e+06	4.80703e+06	5.28492e+06	5.77287e+06
M178T54	178.043	53.8	0.9	115555	177094	114896	3.91794e+06	4.18135e+06	3.94609e+06	2.94757e+06	3.43244e+06	2.60085e+06
M179T167	179.071	166.9	2.8	640623	615655	7.771e+06	3.93262e+06	4.02721e+06	4.15438e+06	2.7044e+06	3.09005e+06	3.16459e+06
M179T240	179.035	240.1	4	3.81391e+06	3.63124e+06	3.05627e+06	2.03172e+06	2.31838e+06	2.22673e+06	3.67328e+06	3.63911e+06	3.95122e+06
M179T271	179.071	271	4.5	2.86701e+06	2.26677e+06	3.28766e+06	4.8425e+06	4.99118e+06	4.86727e+06	2.56281e+06	2.68955e+06	2.21317e+06
M179T278	179.09	278.2	4.6	1.30674e+06	1.43487e+06	273943	821253	706365	899101	5.79762e+06	621761	772111
M179T292	179.034	292.1	4.9	3.47537e+06	3.0907e+06	3.01004e+06	5.92071e+06	1.2911e+06	5.75977e+06	5.19132e+06	1.61506e+06	1.53328e+06
M179T296	179.055	295.5	4.9	1.70828e+07	1.79741e+07	1.90212e+07	2.77262e+07	2.91998e+07	3.14488e+07	1.25828e+07	1.43531e+07	1.59809e+07
M179T303	179.071	302.6	5	9.50141e+06	9.28351e+06	9.41784e+06	4.23052e+06	3.97449e+06	3.74244e+06	2.47864e+06	2.44489e+06	2.14025e+06
M179T306	179.035	306.1	5.1	915415	981747	963452	4.91951e+06	8.74174e+06	5.14028e+06	6.90384e+06	1.96879e+07	2.27771e+07
M179T323	179.071	322.7	5.4	4.57864e+06	2.06235e+06	5.63947e+06	9.50154e+06	9.72046e+06	8.82365e+06	5.1505e+06	5.97128e+06	4.13112e+06
M179T336	179.034	335.7	5.6	3.49252e+06	3.68906e+06	3.55281e+06	6.02482e+06	6.03163e+06	5.88433e+06	7.34221e+06	5.72489e+06	5.44927e+06
M179T389	179.071	389.3	6.5	4.07531e+06	4.4968e+06	4.89732e+06	4.40891e+06	8.12903e+06	4.46773e+06	3.38729e+06	2.9737e+06	3.17718e+06
M179T405	179.071	404.6	6.7	213320	1.39623e+06	1.30985e+06	4.15499e+06	8.58e+06	4.55596e+06	1.21201e+07	1.38895e+07	1.29895e+06
M179T50	179.055	49.6	0.8	1.61169e+09	1.64875e+09	1.65919e+09	2.16844e+09	1.93079e+09	2.08648e+09	3.38563e+09	3.86836e+09	3.91166e+09
M179T54	179.034	54.1	0.9	2.08876e+07	2.14698e+07	2.07009e+07	6.75377e+07	6.25094e+07	6.23066e+07	5.50102e+07	5.13084e+07	5.69802e+07
M179T73	179.034	72.5	1.2	5.3506e+07	5.35142e+07	4.92138e+07	1.15889e+08	1.32372e+08	1.27537e+08	1.13087e+08	1.23352e+08	1.26301e+08
M179T84	179.034	83.8	1.4	1.01864e+07	2.71995e+06	1.37802e+07	1.65402e+07	1.91697e+07	1.85421e+07	1.52013e+07	3.42521e+07	2.21451e+07
M179T94	179.035	93.8	1.6	499938	521040	665276	4.85322e+06	3.8781e+06	4.43182e+06	5.17364e+06	1.22351e+06	4.19373e+06
M180T106	180.067	106.5	1.8	1.14587e+06	1.37339e+06	1.15346e+06	2.98821e+06	4.87661e+06	3.09368e+06	2.42048e+06	2.46163e+06	2.52885e+06
M180T312	180.079	312	5.2	1.83757e+06	1.51096e+06	378414	3.2716e+06	3.5777e+06	3.44455e+06	1.57242e+06	1.20703e+06	1.61681e+06
M180T344	180.079	343.6	5.7	990997	1.04334e+06	945387	900123	894645	359250	163224	664060	393587
M180T362	180.079	361.6	6	899099	949425	777796	209464	142056	1.06147e+06	570529	723430	738796
M180T50	180.059	49.6	0.8	8.40338e+07	1.05906e+08	1.09005e+08	1.52214e+08	1.59359e+08	1.43965e+08	2.38345e+08	2.83275e+08	2.61418e+08
M180T54	180.038	54.1	0.9	2.05043e+06	2.00669e+06	2.11513e+06	5.53015e+06	5.82231e+06	5.84134e+06	6.1362e+06	5.99011e+06	5.11548e+06
M180T562	180.079	561.8	9.4	6.76081e+06	5.0487e+06	6.8681e+06	4.06162e+07	3.80849e+07	3.69788e+07	2.00644e+07	2.42499e+07	2.58483e+07
M180T73	180.038	72.5	1.2	5.06459e+06	5.16582e+06	4.87165e+06	1.30689e+07	1.33753e+07	1.30523e+07	1.09766e+07	1.15767e+07	1.19158e+07
M180T75	180.066	75.3	1.3	3.45234e+06	1.16738e+07	1.1891e+07	1.04578e+07	3.70696e+06	3.74301e+06	2.29803e+07	2.43063e+07	8.59515e+06
M181T109	181.087	109.1	1.8	763652	687153	719756	1.95475e+06	1.25263e+06	2.10083e+06	1.56251e+06	1.16186e+06	1.48503e+06
M181T153	181.006	152.9	2.5	2.87091e+06	2.88716e+06	2.80913e+06	2.60968e+06	2.68427e+06	2.71139e+06	2.81389e+06	2.81011e+06	3.03935e+06
M181T156	181.05	156.3	2.6	7.67134e+06	6.88354e+06	7.17993e+06	6.86237e+06	6.89317e+06	6.64189e+06	6.397e+06	7.57329e+06	8.2312e+06
M181T187	181.087	187.2	3.1	1.6e+06	2.00123e+06	1.54943e+06	2.961e+06	3.60767e+06	3.62501e+06	2.13448e+06	2.25678e+06	2.00687e+06
M181T217	181.087	216.5	3.6	1.78111e+06	1.61183e+06	1.71905e+06	2.53439e+06	3.12463e+06	3.01393e+06	2.09252e+06	1.46927e+06	2.26201e+06
M181T294	181.05	293.7	4.9	3.29179e+07	3.35777e+07	3.28951e+07	2.08428e+07	2.16511e+07	2.19037e+07	1.89333e+07	1.84782e+07	1.86548e+07
M181T352	181.087	352.2	5.9	5.61814e+06	5.29527e+06	5.46994e+06	3.34154e+07	3.28855e+07	3.34331e+07	9.47812e+06	9.12087e+06	8.76599e+06
M181T365	181.05	364.9	6.1	8.42808e+06	8.40884e+06	8.61861e+06	7.96941e+07	7.88224e+07	7.89247e+07	7.73142e+07	7.77861e+07	7.70243e+07
M181T373	181.087	372.7	6.2	2.77278e+06	2.79153e+06	2.63334e+06	1.43987e+07	1.38774e+07	1.40934e+07	3.04516e+06	3.29773e+06	3.10413e+06
M181T41	180.981	41.1	0.7	2.49131e+06	2.20461e+06	2.54245e+06	2.98532e+06	2.45591e+06	2.68805e+06	2.10968e+06	2.72051e+06	2.30955e+06
M181T49	181.055	48.8	0.8	2.39279e+07	2.54915e+07	2.52647e+07	1.9859e+07	2.43242e+07	2.56023e+07	4.62912e+07	4.7155e+07	4.45557e+07
M181T50	181.071	49.7	0.8	2.17231e+07	2.25283e+07	2.21973e+07	3.31641e+07	3.40623e+07	3.71735e+07	3.32083e+07	3.49285e+07	3.53049e+07
M181T562	181.082	561.8	9.4	1.34538e+06	1.33541e+06	1.23009e+06	3.43279e+06	1.1281e+06	3.14176e+06	1.40779e+06	1.42714e+06	1.86718e+06
M181T60	180.93	60.4	1	4.02403e+06	3.73822e+06	2.70787e+06	1.14244e+06	1.48762e+06	454991	1.48198e+06	471450	2.32554e+06
M181T61	181.072	61.3	1	1.44895e+07	1.47184e+07	1.30524e+07	1.88233e+07	1.95645e+07	5.15571e+06	2.0833e+07	2.07377e+07	2.0529e+07
M181T73	181.05	72.8	1.2	6.48736e+06	6.10268e+06	5.79435e+06	4.3057e+06	3.90002e+06	4.86844e+06	6.9415e+06	7.17592e+06	6.16276e+06
M181T95	181.087	94.6	1.6	690818	562518	523056	3.53841e+06	3.81166e+06	3.2634e+06	2.91524e+06	2.80776e+06	2.9602e+06
M182T100	182.046	100.4	1.7	2.21003e+07	2.3068e+07	2.45139e+07	2.94836e+07	2.91288e+07	3.00101e+07	1.90646e+07	1.9154e+07	1.83415e+07
M182T156	182.054	156.2	2.6	604984	524441	569533	488639	557727	540996	135024	157792	195986
M182T262	182.009	262.4	4.4	7.67065e+06	6.98146e+06	6.60806e+06	9.30911e+06	9.13276e+06	8.06305e+06	6.73612e+06	6.34544e+06	6.6863e+06
M182T293	182.054	293.2	4.9	2.82075e+06	2.87199e+06	3.01041e+06	1.52039e+06	1.3951e+06	1.5545e+06	1.14628e+06	1.16917e+06	1.1588e+06
M182T352	182.09	352.1	5.9	357562	402945	345478	3.23462e+06	3.41713e+06	3.41482e+06	15663.1	59550.3	45614.6
M182T365	182.054	364.8	6.1	651984	601094	705092	7.3949e+06	7.36734e+06	7.6971e+06	6.84905e+06	6.95437e+06	6.78563e+06
M183T100	183.049	100.4	1.7	1.82593e+06	1.87035e+06	2.14434e+06	2.36517e+06	2.33723e+06	2.43999e+06	1.59243e+06	1.65361e+06	1.37079e+06
M183T102	183.03	101.7	1.7	4.58597e+07	4.99364e+07	6.3075e+07	7.07838e+07	4.60521e+07	7.52278e+07	6.83419e+07	6.87765e+07	6.17508e+07
M183T138	183.015	138.3	2.3	2.37493e+06	2.56162e+06	2.5359e+06	1.05322e+06	1.20407e+06	1.01916e+06	513436	3.50166e+06	915730
M183T153_1	183.003	152.6	2.5	823407	838082	868805	708085	804365	724664	763344	920644	844280
M183T153_2	183.029	152.6	2.5	1.73311e+07	3.34161e+07	3.572e+07	1.60203e+07	1.492e+07	1.48358e+07	4.51385e+06	2.60208e+07	4.97738e+07
M183T173	183.066	172.7	2.9	342807	353414	123453	586845	695257	573109	172832	679530	611988
M183T199	183.027	198.8	3.3	1.83004e+06	167648	2.7905e+06	1.26399e+07	1.47925e+07	1.40042e+07	1.44537e+07	4.39119e+06	4.14929e+06
M183T212	183.03	212.4	3.5	646796	1.66125e+06	8.36917e+06	1.11365e+06	576345	6.50703e+06	3.46008e+06	4.14031e+06	1.11262e+06
M183T224	183.139	224.3	3.7	83357.1	93940.1	72700.5	3.01345e+06	729772	2.80766e+06	2.3232e+06	1.67348e+06	2.47303e+06
M183T251	183.004	251.3	4.2	1.19488e+06	1.01005e+06	289349	236561	109491	249521	2.5982e+06	2.49587e+06	2.14709e+06
M183T281	183.066	281.2	4.7	6.66032e+06	6.87222e+06	6.99905e+06	5.78743e+06	5.97132e+06	5.5228e+06	7.5696e+06	7.45562e+06	7.19539e+06
M183T318	183.138	318.1	5.3	55788.6	79807.7	100240	3.83721e+06	3.91394e+06	3.6406e+06	2.08375e+06	1.83778e+06	2.08828e+06
M183T343	183.102	342.6	5.7	4.77571e+06	3.06991e+06	3.05654e+06	2.724e+06	1.7195e+06	2.33303e+06	306404	199071	190892
M183T38	182.96	38	0.6	1.32234e+06	1.22096e+06	1.022e+06	1.30705e+06	1.07444e+06	917658	861965	949150	1.04341e+06
M183T41	182.997	41.1	0.7	3.10286e+06	2.97772e+06	2.90081e+06	3.42796e+06	2.95737e+06	3.02837e+06	2.419e+06	2.62128e+06	2.69326e+06
M183T54	182.97	54.4	0.9	2.11371e+07	2.09811e+07	2.17582e+07	4.15704e+07	4.11921e+07	4.11443e+07	2.48906e+07	2.4551e+07	2.55155e+07
M183T73	183.066	73.4	1.2	267757	1.09171e+06	1.00468e+06	1.107e+06	1.09484e+06	1.39083e+06	238295	226926	205370
M183T88	183.066	87.7	1.5	3.71415e+06	1.67469e+06	1.98224e+06	209091	225157	760515	5.4441e+06	4.63755e+06	3.39136e+06
M184T101	184.033	100.5	1.7	3.59034e+06	2.72084e+06	4.70307e+06	5.65261e+06	6.0578e+06	6.06267e+06	3.47633e+06	1.08659e+06	1.86251e+06
M184T53	184.074	53.2	0.9	719469	203216	284331	3.04809e+06	3.0598e+06	3.58385e+06	2.74682e+06	2.35104e+06	2.24673e+06
M184T76	184.061	75.8	1.3	2.679e+06	2.0205e+06	2.10589e+06	2.51213e+06	2.32317e+06	3.30475e+06	2.13796e+06	2.64804e+06	3.36679e+06
M185T224	185.082	224.1	3.7	705335	822952	822809	661595	199711	899767	813270	696431	835346
M185T263	185.118	262.9	4.4	43576	65274	70932.2	7.69899e+06	1.92143e+06	8.21676e+06	4.49279e+06	4.32101e+06	4.49863e+06
M185T33	185.118	33.2	0.6	46897.1	75517	44861.6	80524.9	92866.7	43828.9	106419	87210.1	49586.2
M185T38_1	184.954	38	0.6	3.18853e+07	3.0644e+07	2.98627e+07	3.00855e+07	2.47352e+07	2.34377e+07	2.25831e+07	1.92598e+07	2.2915e+07
M185T38_2	185.045	38.4	0.6	3.67859e+06	3.1318e+06	2.74171e+06	1.47927e+06	6.57014e+06	6.38362e+06	6.29481e+06	1.16981e+06	6.30956e+06
M185T50	184.985	50	0.8	2.71662e+06	2.5133e+06	2.57599e+06	3.78878e+06	2.95639e+06	3.0586e+06	712375	692580	783412
M185T71	185.082	71.2	1.2	1.28496e+06	290266	308612	1.93036e+06	1.78514e+06	1.58883e+06	1.26819e+06	249924	333973
M185T73	185.045	72.8	1.2	1.48299e+06	1.51383e+06	1.44031e+06	1.72512e+06	1.7883e+06	1.47439e+06	1.78617e+06	2.29189e+06	1.89223e+06
M185T86	185.081	85.9	1.4	2.4145e+06	2.32727e+06	2.69108e+06	2.24563e+06	2.34567e+06	2.28829e+06	1.88652e+06	2.10298e+06	2.0743e+06
M186T289	186.04	289.2	4.8	136735	58570.8	44320.5	1.38741e+06	1.39222e+06	1.48688e+06	1.03915e+06	1.37772e+06	1.21195e+06
M186T38	185.954	38	0.6	2.79297e+06	2.32046e+06	2.33249e+06	2.89376e+06	2.29676e+06	1.8895e+06	1.98034e+06	2.02822e+06	1.83623e+06
M186T53	186.077	53	0.9	4.07616e+06	4.72899e+06	3.44762e+06	4.85189e+06	5.05252e+06	4.80616e+06	4.37408e+06	4.71473e+06	4.53258e+06
M186T73	186.077	72.5	1.2	2.63027e+06	2.77096e+06	3.33942e+06	4.55888e+06	4.66725e+06	4.84323e+06	6.20087e+06	7.302e+06	6.60091e+06
M186T92	186.113	91.8	1.5	1.29655e+06	1.36766e+06	1.90676e+06	1.8301e+06	1.70762e+06	1.62727e+06	1.26248e+06	1.11469e+06	1.64407e+06
M187T322	187.133	322	5.4	2.07067e+06	2.14624e+06	2.01036e+06	2.0456e+06	1.87986e+06	2.00293e+06	420867	1.31763e+06	1.06572e+06
M187T38	186.953	37.7	0.6	637055	582180	508883	632800	507586	576291	236642	400406	223246
M187T410	187.077	410.4	6.8	273673	226851	216299	3.99077e+06	3.9954e+06	4.06757e+06	4.03352e+06	3.78306e+06	3.47731e+06
M187T42	187.024	42.3	0.7	3.54721e+06	3.27744e+06	3.5846e+06	7.035e+06	6.8391e+06	6.67135e+06	4.54231e+06	4.52149e+06	5.03016e+06
M187T43	187.061	42.7	0.7	1.08966e+07	9.90969e+06	1.08557e+07	1.13359e+07	1.19643e+07	1.18139e+07	1.30589e+07	1.4097e+07	1.3366e+07
M187T46	187.036	45.8	0.8	234988	1.68551e+06	665088	9.89762e+06	8.54807e+06	8.52813e+06	7.10403e+06	7.84441e+06	8.80018e+06
M187T52	187.098	52.1	0.9	1.87728e+06	1.71882e+06	1.18747e+06	1.19508e+06	2.61373e+06	2.01382e+06	2.96963e+06	1.71615e+06	2.0699e+06
M187T54	187.061	54.4	0.9	5.44687e+06	5.47676e+06	5.16426e+06	6.74837e+06	6.79215e+06	7.34924e+06	1.38655e+07	1.11339e+07	9.98352e+06
M187T72	187.097	71.9	1.2	2.31748e+06	2.19003e+06	2.14971e+06	2.45491e+06	2.69813e+06	2.59034e+06	2.63332e+06	3.05467e+06	3.32059e+06
M187T73	187.061	72.8	1.2	4.71289e+07	4.5075e+07	5.11042e+07	3.82573e+07	3.18742e+07	3.19394e+07	5.62089e+07	6.02148e+07	6.03014e+07
M187T77	187.109	77	1.3	2.17712e+06	3.36369e+06	5.29771e+06	2.47085e+06	1.99278e+06	1.60955e+06	5.00177e+06	5.05558e+06	4.02733e+06
M187T97	187.097	97.4	1.6	560791	685004	1.7279e+06	3.58067e+06	4.20129e+06	3.17811e+06	1.32579e+06	3.0317e+06	3.86316e+06
M188T109	188.035	108.8	1.8	4.57507e+06	4.18179e+06	4.21358e+06	4.56376e+06	4.78097e+06	4.43193e+06	4.36754e+06	4.53249e+06	4.9556e+06
M188T230	188.056	229.8	3.8	1.20018e+07	1.08693e+07	1.17093e+07	2.50083e+07	2.64286e+07	2.62218e+07	2.25348e+07	2.13461e+07	1.98346e+07
M188T245	188.056	244.8	4.1	1.18547e+06	4.0213e+06	1.02278e+06	2.47142e+06	9.5783e+06	1.14379e+07	7.94812e+06	2.08147e+06	8.51558e+06
M188T268	188.056	268.1	4.5	1.61237e+07	1.64772e+07	1.63194e+07	4.61153e+07	5.00613e+07	5.03005e+07	3.68056e+07	3.65766e+07	3.64017e+07
M188T282	188.056	281.9	4.7	2.52601e+06	2.68396e+06	727776	2.03868e+06	2.18366e+06	8.53502e+06	7.58838e+06	7.53871e+06	1.7601e+06
M188T33	187.905	33.3	0.6	83064	77933.7	78743.4	79044.6	0	67370	0	0	0
M188T410	188.08	409.8	6.8	6701.53	10514.7	0	352198	426223	299089	338576	287149	338297
M188T48	188.056	47.6	0.8	8.52063e+06	8.72693e+06	7.45916e+06	2.57912e+07	2.62745e+07	2.66836e+07	4.03972e+07	3.4236e+07	2.67702e+07
M188T50	187.996	49.7	0.8	6.84856e+06	7.58991e+06	7.38834e+06	1.48181e+07	1.57679e+07	1.52542e+07	1.77076e+07	1.63351e+07	1.68918e+07
M188T52	188.093	52.4	0.9	2.61638e+06	2.68567e+06	2.83201e+06	3.17649e+06	3.80479e+06	2.97397e+06	3.69284e+06	3.12883e+06	4.24351e+06
M188T59	187.996	59.2	1	4.07113e+06	3.5686e+06	3.86908e+06	7.89918e+06	8.96959e+06	7.48656e+06	1.31213e+07	1.35159e+07	1.26517e+07
M188T73_1	188.064	72.8	1.2	3.76576e+06	3.65502e+06	4.46326e+06	3.65833e+06	2.85888e+06	2.66329e+06	4.67187e+06	5.10124e+06	4.81065e+06
M188T73_2	188.093	72.8	1.2	7.50313e+06	7.56859e+06	7.80153e+06	2.40237e+06	2.16068e+06	2.33741e+06	3.86888e+06	4.08345e+06	3.92687e+06
M188T82	188.129	82.1	1.4	140078	143275	188941	462558	140455	268943	389851	396996	407964
M189T109	189.039	109.3	1.8	552055	528131	867054	622515	547480	263310	146220	142484	490903
M189T230	189.056	230.1	3.8	1.24696e+07	1.11514e+07	1.23501e+07	2.34497e+07	2.34038e+07	2.67933e+07	1.97523e+07	2.06135e+07	1.95534e+07
M189T302	189.019	302.3	5	69250.7	39062.2	289150	739383	809637	574353	391850	46519.6	68281.4
M189T412	189.056	412.4	6.9	313033	280109	316816	754671	593388	557522	744550	790115	766665
M189T44	189.077	43.6	0.7	1.01864e+07	1.00917e+07	1.03595e+07	1.42584e+07	1.46098e+07	1.34593e+07	1.35996e+07	1.37022e+07	1.38005e+07
M189T454	189.092	454	7.6	0	10260.1	0	6.62186e+06	6.46844e+06	6.50903e+06	2.20964e+06	2.32508e+06	2.15577e+06
M189T54	189.04	53.6	0.9	2.73014e+06	2.90964e+06	6.42386e+06	4.79238e+06	6.94089e+06	6.75919e+06	1.43037e+07	6.60895e+06	8.43237e+06
M189T76	189.077	75.6	1.3	2.02725e+06	2.07075e+06	1.87618e+06	630693	425492	448476	2.17357e+06	3.72775e+06	759446
M190T282	190.051	281.9	4.7	43916.6	52857.9	27713.5	243376	1.33725e+06	1.0382e+06	2.03968e+06	3.32027e+06	3.02923e+06
M190T46	190.072	46.5	0.8	5.1367e+06	4.50868e+06	5.06213e+06	6.5399e+06	5.97743e+06	5.38935e+06	1.75855e+07	1.52857e+07	1.24479e+07
M190T688	189.923	687.9	11.5	1.04499e+08	2.53869e+07	5.54823e+07	6.2856e+07	5.17235e+07	1.57875e+08	1.02188e+08	1.18932e+08	1.347e+08
M190T79	190.054	78.5	1.3	3.80917e+06	4.41136e+06	4.62714e+06	1.84675e+06	1.14968e+06	961942	5.75353e+06	5.23181e+06	4.67973e+06
M191T241	190.998	241.2	4	2.10456e+07	1.96643e+07	1.92145e+07	4.36609e+06	4.27578e+06	4.72487e+06	6.15138e+06	6.07206e+06	6.42769e+06
M191T318	191.108	318.4	5.3	44429.5	40956.7	37746	989134	1.12114e+06	1.20485e+06	815027	726718	759269
M191T339	191.035	338.6	5.6	228772	253404	238136	720853	885964	712196	681450	532436	562181
M191T353	191.071	353	5.9	4.38935e+06	4.36417e+06	4.45367e+06	3.23149e+06	3.59065e+06	3.6418e+06	13860.5	0	14038.6
M191T376	191.071	375.6	6.3	1.22338e+06	1.25464e+06	1.22654e+06	2.37511e+06	2.6713e+06	2.54022e+06	123738	144941	211990
M191T39_1	191.019	38.9	0.6	3.4541e+09	3.65102e+09	3.68222e+09	1.6836e+09	1.6015e+09	1.60656e+09	2.2675e+09	2.29265e+09	2.28986e+09
M191T39_2	191.091	38.7	0.6	1.03015e+06	818808	906919	339810	156594	306733	114892	527039	119376
M191T423	191.108	423.4	7.1	3.61591e+06	3.60566e+06	3.30699e+06	2.88455e+06	3.10001e+06	2.43558e+06	1.42715e+06	1.46693e+06	1.04205e+06
M191T45_1	191.019	45	0.8	2.94388e+08	3.34883e+08	4.04823e+08	9.36576e+08	9.6094e+08	9.61816e+08	2.81262e+08	3.60131e+08	8.06837e+08
M191T45_2	191.055	45.4	0.8	1.6753e+08	1.67265e+08	1.67428e+08	4.49046e+08	4.49118e+08	4.30947e+08	8.87271e+08	9.21124e+08	9.71621e+08
M191T80	191.018	79.6	1.3	1.45927e+07	1.06774e+07	3.89005e+07	3.44525e+07	7.76207e+07	3.28359e+06	6.25122e+07	2.51861e+07	1.709e+07
M191T83	191.035	83	1.4	1.31636e+06	1.45755e+06	1.30227e+06	914690	955549	872077	1.15129e+06	1.06535e+06	1.30366e+06
M191T96	191.059	96.1	1.6	116106	133433	206952	817252	721285	663623	3.30391e+06	2.98805e+06	3.08176e+06
M192T33	191.946	33.2	0.6	266849	217835	205617	192734	227493	249467	291584	271344	234013
M192T39	192.023	38.9	0.6	2.50743e+08	2.53353e+08	2.49822e+08	1.1325e+08	1.07768e+08	1.09028e+08	1.60286e+08	1.53332e+08	1.52754e+08
M192T45_1	192.023	45	0.8	2.06953e+07	2.12918e+07	2.30509e+07	6.22173e+07	6.27075e+07	5.84875e+07	1.82264e+07	5.56403e+07	5.31412e+07
M192T45_2	192.059	45.4	0.8	1.11276e+07	1.12949e+07	1.30853e+07	3.29477e+07	3.2592e+07	3.04599e+07	6.87459e+07	7.20635e+07	7.45799e+07
M192T497	192.079	496.6	8.3	143614	417536	136077	1.53718e+06	412451	1.28706e+06	978626	1.11427e+06	1.22909e+06
M192T688	191.92	687.7	11.5	3.14138e+07	3.8045e+07	1.11788e+07	5.11378e+07	2.88205e+07	5.78267e+06	6.65661e+07	5.90486e+07	4.74491e+07
M192T72	192.052	72.2	1.2	1.55224e+06	1.49775e+06	1.29171e+06	188573	61157	686020	904274	176150	887367
M193T130	193.051	130.3	2.2	3.48832e+06	3.88295e+06	3.3956e+06	4.72783e+06	1.13984e+06	1.16287e+06	1.10376e+07	1.18195e+07	8.24973e+06
M193T283	193.087	283.5	4.7	763625	796699	734110	1.8408e+06	2.08323e+06	2.10876e+06	1.86159e+06	1.95477e+06	2.16757e+06
M193T311	193.051	310.6	5.2	7.95953e+06	8.41145e+06	1.00349e+07	1.16322e+08	2.62638e+07	2.64431e+07	5.7534e+07	5.47961e+07	6.39941e+07
M193T33	192.91	33.2	0.6	2.15471e+06	2.02199e+06	1.01477e+06	1.50504e+06	1.01733e+06	927714	895537	955363	1.01607e+06
M193T330	193.086	330	5.5	3.26724e+06	3.21721e+06	3.30299e+06	6.75888e+06	6.52905e+06	7.23157e+06	4.84945e+06	4.61741e+06	4.87123e+06
M193T331	193.051	331	5.5	8.32071e+07	8.45167e+07	8.50562e+07	2.14727e+08	4.07916e+08	4.10347e+08	2.40144e+08	2.4028e+08	2.34586e+08
M193T350	193.05	349.8	5.8	2.65123e+07	2.99094e+07	2.99938e+07	7.03157e+07	1.75337e+07	1.72733e+07	4.51561e+07	4.19367e+07	4.28944e+07
M193T384	193.087	384.2	6.4	3.98938e+07	4.09568e+07	3.97908e+07	1.21395e+08	1.22574e+08	1.23452e+08	9.39552e+07	9.38176e+07	9.37386e+07
M193T39	193.023	38.9	0.6	5.17438e+07	5.03629e+07	5.27326e+07	2.30917e+07	2.31757e+07	2.34837e+07	3.08194e+07	3.24988e+07	3.18447e+07
M193T45_1	193.035	44.8	0.7	7.10103e+07	7.18021e+07	7.32824e+07	2.26079e+08	2.18083e+08	2.15158e+08	1.32474e+08	1.2522e+08	1.37411e+08
M193T45_2	193.06	45	0.8	1.93789e+07	2.01774e+07	1.12467e+07	4.6338e+06	3.87521e+06	3.80881e+06	9.85156e+06	9.65789e+06	9.91476e+06
M193T47	193.071	46.5	0.8	1.04809e+08	1.08579e+08	1.09477e+08	9.8881e+07	9.42082e+07	9.96782e+07	1.19014e+08	1.24991e+08	1.06728e+08
M193T55	193.036	55.3	0.9	1.02534e+07	2.80313e+06	3.21211e+06	2.82031e+07	3.09324e+07	7.97697e+06	2.00471e+07	5.23764e+06	1.91808e+07
M193T68	193.035	68.3	1.1	7.81919e+06	1.75603e+07	1.81176e+07	1.84719e+07	2.17716e+07	3.63872e+07	1.59005e+07	3.3669e+07	1.54098e+07
M193T90	193.05	90.1	1.5	3.70202e+06	4.53165e+06	5.21298e+06	4.71547e+06	5.54585e+06	6.14208e+06	1.53748e+06	1.50371e+06	2.69519e+06
M193T93	193.035	92.9	1.5	708481	823890	835585	3.73565e+06	1.17734e+06	8.54774e+06	4.22807e+06	4.73921e+06	4.40186e+06
M194T311	194.054	310.6	5.2	96074.1	119126	138744	1.20236e+07	1.23715e+07	1.18388e+07	6.40639e+06	5.73811e+06	5.57878e+06
M194T33	193.911	33.2	0.6	140185	84369.2	86483.3	92972.1	0	0	0	39546.5	0
M194T331	194.054	331	5.5	8.54589e+06	8.52898e+06	8.69722e+06	2.33617e+07	2.25465e+07	2.32697e+07	2.62285e+07	2.57524e+07	2.48889e+07
M194T384	194.09	384.2	6.4	4.69652e+06	4.79306e+06	4.51354e+06	1.40713e+07	1.44687e+07	1.45257e+07	1.08197e+07	1.08418e+07	1.142e+07
M194T39	194.027	38.9	0.6	3.26909e+06	3.01524e+06	3.16207e+06	1.38774e+06	1.55383e+06	1.4238e+06	1.65093e+06	1.74601e+06	1.45376e+06
M194T397	194.092	396.6	6.6	1.78733e+06	1.9045e+06	1.86339e+06	4.53713e+06	4.22306e+06	4.01783e+06	3.7244e+06	3.32225e+06	4.50099e+06
M194T45	194.038	44.7	0.7	3.92792e+06	3.56268e+06	4.38712e+06	1.44356e+07	1.35348e+07	1.38126e+07	7.94503e+06	7.98293e+06	7.32533e+06
M194T452	194.082	451.7	7.5	2.22714e+06	2.25262e+06	2.51128e+06	4.82893e+06	4.97479e+06	4.35391e+06	5.04055e+06	4.50771e+06	4.03271e+06
M194T46	194.075	46.3	0.8	7.51032e+06	6.33623e+06	2.17017e+06	5.72881e+06	5.77316e+06	7.73534e+06	8.48968e+06	8.95965e+06	6.85514e+06
M194T54	194.103	53.6	0.9	5.18853e+07	5.47382e+07	5.39208e+07	5.32023e+07	5.19938e+07	5.24035e+07	6.66391e+07	6.66753e+07	6.33864e+07
M194T638	193.919	637.7	10.6	4.75647e+06	4.42171e+06	3.83927e+06	2.90952e+06	1.40848e+07	3.24408e+07	7.13688e+06	2.48249e+07	3.16894e+07
M194T68	194.103	68.2	1.1	4.42085e+07	2.26077e+07	3.09944e+07	3.57884e+07	2.43483e+07	3.33022e+07	4.54671e+07	5.86741e+07	6.0186e+07
M194T688	193.919	688.2	11.5	6.30849e+06	1.2187e+07	6.98936e+06	3.46275e+07	4.69462e+07	2.71597e+07	4.79133e+07	2.6913e+07	7.82845e+07
M194T95	194.046	95.4	1.6	115230	361105	141674	877866	746257	812906	2.11479e+06	2.27363e+06	1.85733e+06
M195T108	194.906	108.3	1.8	1.7487e+06	1.43409e+06	1.06658e+06	2.36324e+07	2.01379e+07	7.99118e+06	5.00672e+06	5.17679e+06	1.00898e+07
M195T122	194.906	122	2	4.309e+07	4.38423e+07	4.08141e+07	4.44339e+06	3.81207e+06	3.6558e+06	1.07252e+07	1.52242e+07	1.54257e+07
M195T130	195.029	130.5	2.2	5.80796e+06	5.8842e+06	5.68634e+06	3.55074e+06	4.24458e+06	4.57012e+06	4.77142e+06	5.60343e+06	4.08493e+06
M195T145	194.905	145.4	2.4	5.77129e+06	6.60958e+06	910419	3.29293e+06	9.45625e+06	7.54914e+06	1.97895e+07	3.37338e+07	2.93627e+07
M195T190	194.903	190.1	3.2	7.07842e+06	8.30864e+06	8.33053e+06	3.01174e+06	2.67549e+06	2.57075e+06	2.65711e+07	1.10914e+07	6.65487e+06
M195T213	195.066	213.3	3.6	4.01288e+06	3.78445e+06	3.84391e+06	2.84056e+06	2.6011e+06	2.52942e+06	3.80929e+06	3.90235e+06	3.93191e+06
M195T215	194.906	214.9	3.6	2.14758e+07	1.94801e+07	1.49655e+07	2.68474e+06	7.9247e+06	2.53223e+06	1.21324e+07	1.09055e+07	1.2585e+07
M195T274	195.066	273.7	4.6	385862	430291	386676	3.05506e+06	2.8793e+06	2.45321e+06	1.57099e+06	1.77937e+06	1.63625e+06
M195T293	195.029	292.8	4.9	2.11385e+07	1.79523e+07	2.11871e+07	1.31484e+07	1.01548e+07	9.96169e+06	1.52501e+07	1.40643e+07	1.30019e+07
M195T318	195.139	318.3	5.3	304794	367462	379175	3.69914e+06	4.0821e+06	3.86444e+06	1.94097e+06	2.02957e+06	1.77781e+06
M195T33	194.907	33.3	0.6	4.9574e+07	3.73867e+07	2.86134e+07	3.23643e+07	2.03523e+07	1.61603e+07	1.58139e+07	1.69802e+07	1.95169e+07
M195T331	195.055	331.1	5.5	162624	177950	196109	1.07058e+06	1.29342e+06	1.04082e+06	1.27454e+06	1.18115e+06	1.26585e+06
M195T366	194.906	366.3	6.1	5.28071e+06	1.45033e+06	1.42186e+06	1.09767e+06	1.03456e+06	4.4917e+06	1.04759e+07	1.16786e+07	1.11524e+07
M195T41	194.927	41	0.7	8.10584e+07	9.00587e+07	7.58415e+07	1.19694e+07	6.82121e+06	4.94717e+06	1.21937e+07	1.7729e+07	1.7455e+07
M195T416_1	194.906	416.3	6.9	1.87064e+06	1.93157e+06	1.69416e+06	2.13747e+07	2.04135e+07	1.96607e+07	1.36086e+07	1.51161e+07	1.42041e+07
M195T416_2	195.102	416.5	6.9	1.4788e+06	1.43425e+06	1.46425e+06	2.01585e+06	1.69995e+06	1.81847e+06	294074	284407	276763
M195T42	194.997	41.6	0.7	1.75115e+06	1.26301e+06	1.63326e+06	5.91383e+06	5.93693e+06	5.83232e+06	2.19723e+06	2.25617e+06	2.22329e+06
M195T432	194.906	432.1	7.2	2.81367e+07	2.9761e+07	3.03124e+07	9.04863e+06	1.50475e+07	1.4899e+07	2.65615e+06	7.67594e+06	7.34964e+06
M195T45	195.05	45.2	0.8	1.81204e+08	1.92778e+08	1.92404e+08	6.01291e+08	5.58711e+08	5.15259e+08	3.90556e+08	4.20744e+08	4.14761e+08
M195T453	194.906	453.4	7.6	3.33004e+07	4.22905e+07	4.1385e+07	1.72011e+07	1.53666e+07	1.60626e+07	1.68514e+07	1.44197e+07	8.7373e+06
M195T46	195.102	45.9	0.8	2.11286e+07	2.06055e+07	2.27867e+07	6.97068e+07	7.28779e+07	8.26125e+07	1.12551e+08	1.0688e+08	9.16587e+07
M195T52	195.087	52.1	0.9	5.98797e+06	5.71782e+06	4.98866e+06	1.40585e+07	1.39178e+07	1.3574e+07	1.68416e+07	1.8762e+07	1.80612e+07
M195T57	195.106	57.1	1	3.53643e+06	2.20044e+06	3.64727e+06	3.74368e+06	3.10937e+06	3.18024e+06	7.47233e+06	4.31536e+06	6.45282e+06
M195T64	195.05	64.5	1.1	2.26445e+07	2.37867e+07	2.40067e+07	8.63044e+06	2.75418e+07	7.3468e+06	5.43431e+07	1.91202e+07	1.40196e+07
M195T66	195.087	65.7	1.1	2.38269e+06	2.97105e+06	2.94796e+06	6.45048e+06	7.08556e+06	7.12337e+06	9.59232e+06	8.58783e+06	9.02284e+06
M196T137	196.025	136.6	2.3	1.03053e+06	831228	833440	5.85375e+06	5.85958e+06	6.05843e+06	292945	410465	247830
M196T297	196.025	297.2	5	2.03097e+06	1.95105e+06	1.13053e+06	2.52948e+06	2.5515e+06	2.56707e+06	1.18285e+06	1.26968e+06	1.14809e+06
M196T33	195.907	33.3	0.6	7.98351e+06	5.9188e+06	5.3898e+06	6.08216e+06	3.2117e+06	2.50128e+06	1.73825e+06	1.81411e+06	3.66896e+06
M196T416	195.905	416.4	6.9	260973	264457	256236	3.13199e+06	2.86309e+06	3.07991e+06	2.10695e+06	1.98966e+06	2.02324e+06
M196T45	196.054	45.2	0.8	1.17812e+07	1.14706e+07	1.09897e+07	4.00446e+07	3.30343e+07	3.34512e+07	2.45909e+07	2.61279e+07	2.66768e+07
M196T456	195.905	455.8	7.6	4.52755e+06	4.37291e+06	6.03558e+06	2.13406e+06	332031	1.45866e+06	51576.2	136017	179055
M196T46_1	195.81	45.7	0.8	1.53593e+07	1.3157e+07	1.43633e+07	1.63826e+07	1.56051e+07	1.6445e+07	1.70138e+07	1.64413e+07	1.75355e+07
M196T46_2	196.105	45.9	0.8	3.07835e+06	3.1391e+06	1.89059e+06	6.87121e+06	7.955e+06	9.35847e+06	1.12835e+07	1.14041e+07	1.00013e+07
M196T480	196.056	479.5	8	35866.5	48771.3	46462.2	1.93578e+06	1.4113e+06	1.56794e+06	930638	694446	752638
M196T98	196.061	98.1	1.6	1.78147e+06	1.74938e+06	1.65952e+06	1.60961e+06	431374	1.27872e+06	366213	364511	398795
M197T105	197.045	104.6	1.7	1.55248e+06	1.82312e+06	2.09627e+06	4.75997e+06	5.47527e+06	4.56233e+06	7.37868e+06	4.62859e+06	5.43017e+06
M197T125	197.082	125.5	2.1	212450	1.04722e+06	561308	324838	298725	326862	9.69521e+06	8.96979e+06	9.31801e+06
M197T190	197.045	189.9	3.2	1.05738e+07	9.16625e+06	3.01093e+06	2.26093e+07	2.06686e+07	2.06218e+07	2.22764e+07	1.29073e+07	1.75528e+07
M197T211	197.045	211	3.5	6.86548e+06	1.14966e+06	5.38591e+06	1.23009e+06	1.15744e+06	393306	542518	5.00851e+06	1.31277e+06
M197T238	197.045	237.9	4	2.97371e+06	3.3452e+06	3.48512e+06	373827	255494	352530	2.84451e+06	3.78259e+06	848675
M197T286	197.02	286.1	4.8	183024	218563	297587	914130	1.13983e+06	950068	1.47236e+06	1.33841e+06	1.20618e+06
M197T298	197.118	297.8	5	3.31135e+06	3.52627e+06	3.44442e+06	5.15749e+06	1.62176e+06	5.46297e+06	3.52679e+06	4.70623e+06	3.42422e+06
M197T305	197.118	305.4	5.1	3.29407e+06	3.22716e+06	3.12956e+06	1.18359e+07	1.29901e+07	1.22608e+07	1.02361e+07	9.15724e+06	9.20621e+06
M197T33_1	196.908	33.2	0.6	2.75936e+06	576670	1.50167e+06	597025	314867	288260	270223	997226	280698
M197T33_2	197.118	33.1	0.6	0	67015.6	73516.3	68047.2	96191.6	82285.7	98873	0	0
M197T352	196.984	351.9	5.9	1.27684e+06	1.23668e+06	1.19683e+06	998519	1.24304e+06	1.17223e+06	392256	436482	458321
M197T409	197.118	408.9	6.8	430540	439699	429422	2.00533e+06	1.68381e+06	2.9779e+06	2.53157e+06	2.34589e+06	1.41733e+06
M197T41_1	196.895	41.4	0.7	2.74861e+06	3.26048e+06	2.24551e+06	2.37426e+06	1.54594e+06	1.41448e+06	1.54746e+06	1.99102e+06	2.24363e+06
M197T41_2	196.923	41	0.7	6.87584e+06	7.37396e+06	7.1262e+06	1.02007e+06	390351	339185	476707	1.29963e+06	1.35416e+06
M197T45	197.045	45.3	0.8	6.83415e+08	6.59006e+08	6.46967e+08	1.91075e+08	1.84882e+08	1.82874e+08	1.86483e+08	2.104e+08	2.12169e+08
M197T50	197.067	50	0.8	1.9799e+06	2.2373e+06	774851	8.48817e+06	8.94653e+06	7.81173e+06	636242	395524	629012
M197T53	196.948	53.5	0.9	3.42449e+06	3.79035e+06	2.87021e+06	4.43044e+06	4.47102e+06	3.70623e+06	448824	2.37467e+06	182377
M197T77	197.082	76.7	1.3	774405	1.80184e+06	959219	2.5431e+06	2.04029e+06	1.94516e+06	1.71901e+06	1.64696e+06	1.14209e+06
M197T78	197.043	78.2	1.3	1.738e+07	1.42889e+07	1.2777e+07	8.86537e+06	2.04035e+07	2.00245e+07	1.08272e+07	8.95793e+06	1.96015e+07
M198T153	198.032	152.6	2.5	1.47854e+08	1.43985e+08	1.4514e+08	1.29809e+08	1.37159e+08	1.35443e+08	1.3794e+08	1.4568e+08	1.53123e+08
M198T178	198.032	178	3	1.20561e+07	2.60596e+07	1.03812e+07	9.94055e+06	3.68868e+07	3.7782e+07	4.0353e+07	4.05437e+07	3.79853e+07
M198T192	198.049	191.7	3.2	4.69553e+06	4.59247e+06	4.73353e+06	1.11925e+06	1.42435e+06	638407	785036	270251	1.73054e+06
M198T199	198.032	199.1	3.3	2.85387e+07	1.23976e+07	1.28205e+07	1.18442e+07	8.73966e+06	3.18551e+06	4.79266e+06	9.57794e+06	1.50864e+07
M198T222	198.032	222.4	3.7	1.09886e+06	4.06077e+06	4.24463e+06	934429	4.10011e+06	3.30955e+06	3.85467e+06	3.7695e+06	3.65886e+06
M198T33	197.903	33.2	0.6	237940	172417	154929	198945	115919	93533.4	99043.8	118721	109128
M198T45	198.048	45.3	0.8	6.31002e+07	6.15132e+07	6.11047e+07	1.79897e+07	1.61944e+07	1.67768e+07	1.73075e+07	1.88542e+07	1.98425e+07
M198T46	197.807	45.8	0.8	1.90747e+07	1.75669e+07	1.88272e+07	2.14723e+07	2.02472e+07	1.95107e+07	2.26526e+07	2.28686e+07	2.09028e+07
M198T73	198.04	72.8	1.2	2.85244e+06	3.06945e+06	2.55642e+06	1.34942e+06	1.33226e+06	1.09686e+06	1.41418e+06	1.04204e+06	1.37849e+06
M198T97	198.004	96.9	1.6	667038	552074	500550	211572	535245	486539	407733	150758	331573
M199T137	199.097	137.4	2.3	1.57215e+06	1.62305e+06	1.23113e+06	3.04974e+06	1.54868e+06	847858	328474	1.20445e+06	1.35002e+06
M199T153	199.036	152.6	2.5	1.48429e+07	1.42849e+07	1.44938e+07	1.3091e+07	1.34076e+07	1.32107e+07	1.3515e+07	1.42306e+07	1.48732e+07
M199T223	199.097	223.2	3.7	94747.1	92063.5	647232	1.15624e+06	1.44221e+06	3.25027e+06	1.17338e+06	1.26725e+06	1.33727e+06
M199T264	199.04	264.4	4.4	8.33014e+06	7.8267e+06	8.48163e+06	1.23181e+06	1.10346e+06	946882	0	19506.4	17151.7
M199T289	199.133	289.3	4.8	358414	371104	358515	3.59694e+06	3.45725e+06	3.90296e+06	2.49245e+06	2.51748e+06	2.64362e+06
M199T34	199.133	33.7	0.6	34678.8	119948	99319.6	100108	117630	36223.5	119278	45003.9	94157.8
M199T357	198.994	356.5	5.9	4.10022e+06	3.84392e+06	4.47414e+06	3.94138e+06	3.75991e+06	3.52289e+06	3.03911e+06	1.24377e+06	3.9263e+06
M199T531	199.17	530.7	8.8	5.08593e+06	5.59562e+06	5.20412e+06	4.69326e+06	3.96374e+06	5.9288e+06	4.48976e+06	5.77601e+06	5.28067e+06
M199T73	199.097	72.5	1.2	682849	631871	708448	4.1574e+06	3.79919e+06	3.87193e+06	2.09847e+06	2.16995e+06	1.91436e+06
M199T80	199.061	80.3	1.3	1.42679e+07	1.50433e+07	2.0309e+07	1.44807e+07	8.65552e+06	1.05481e+07	2.00971e+07	2.13261e+07	1.47403e+07
M199T95	199.097	94.6	1.6	1.01078e+06	818094	1.11334e+06	3.42855e+06	2.85176e+06	2.83668e+06	2.49161e+06	2.5176e+06	2.88933e+06
M200T153	200.03	152.6	2.5	4.7935e+07	4.68874e+07	4.68785e+07	4.26162e+07	4.48944e+07	4.43827e+07	4.39622e+07	4.77864e+07	5.06761e+07
M200T199	200.03	199	3.3	4.16286e+06	6.17408e+06	4.52943e+06	3.82766e+06	4.5847e+06	4.14886e+06	4.14447e+06	4.64724e+06	4.6698e+06
M200T34	199.851	33.6	0.6	434649	314211	280065	288053	194711	154699	150877	130839	123651
M200T46	199.805	45.5	0.8	8.74529e+06	8.66893e+06	8.8307e+06	1.05689e+07	9.19869e+06	9.26154e+06	1.00667e+07	1.12116e+07	1.0675e+07
M200T52	200.056	52.1	0.9	8.63218e+06	8.81216e+06	9.38661e+06	9.96171e+06	1.07152e+07	1.05363e+07	1.20172e+07	1.22653e+07	1.27253e+07
M200T53	200.033	52.9	0.9	3.75287e+06	4.06397e+06	3.82293e+06	2.43519e+06	2.09369e+06	2.26921e+06	4.90831e+06	4.17707e+06	4.63795e+06
M200T638	199.851	638.3	10.6	3.61766e+07	4.72525e+07	2.3531e+07	3.69848e+07	5.19714e+07	3.50527e+07	1.40298e+07	2.62318e+07	7.37329e+07
M200T663	199.85	663.4	11.1	4.86494e+07	3.89525e+07	3.17822e+07	1.43977e+07	6.15919e+06	2.22072e+07	5.41945e+06	1.9075e+07	5.28888e+06
M200T688	199.851	687.8	11.5	3.93639e+06	3.92175e+07	2.42798e+07	3.64118e+07	3.19892e+07	3.25695e+07	4.16086e+07	2.12439e+07	1.55565e+07
M200T73	200.056	72.8	1.2	3.00632e+06	3.18935e+06	4.17875e+06	2.76065e+06	3.09572e+06	2.73996e+06	3.36018e+06	3.58773e+06	3.70432e+06
M201T109	201.04	108.9	1.8	13379.3	5831.27	13338.7	911337	954342	1.02042e+06	575949	601480	574541
M201T153	201.033	153.1	2.6	4.69091e+06	4.55425e+06	4.75283e+06	4.08556e+06	4.30613e+06	4.41656e+06	4.2586e+06	4.77486e+06	4.76277e+06
M201T164	200.987	164.3	2.7	2.57902e+06	2.33395e+06	2.03826e+06	578627	539296	429231	531074	528414	446856
M201T238	201.04	238.4	4	3.10806e+06	3.80541e+06	3.65562e+06	1.95136e+06	6.45243e+06	5.98183e+06	1.18338e+07	1.22124e+07	2.55582e+06
M201T249	201.04	248.5	4.1	7.66782e+06	8.14354e+06	8.70581e+06	1.90011e+07	1.64835e+07	1.68427e+07	2.08765e+07	2.1404e+07	3.13459e+07
M201T41	200.989	40.5	0.7	322416	383251	294334	932226	1.97393e+06	2.2566e+06	3.18588e+06	3.01658e+06	2.89708e+06
M201T426	201.069	426.3	7.1	883102	1.01583e+06	854850	3.05566e+06	3.57467e+06	3.98382e+06	2.79038e+06	2.21454e+06	2.53399e+06
M201T75	201.076	74.9	1.2	6.28814e+06	6.78345e+06	6.12353e+06	4.8422e+06	3.66453e+06	3.4346e+06	5.4689e+06	6.13255e+06	6.67836e+06
M201T78	201.124	78.1	1.3	5.24138e+06	6.40943e+06	6.6528e+06	4.23162e+06	3.71785e+06	3.25639e+06	7.40876e+06	6.35153e+06	5.49938e+06
M201T80	201.113	80.5	1.3	1.73959e+06	1.19926e+06	1.00503e+06	3.63292e+06	2.38693e+06	2.23127e+06	1.76782e+06	1.84903e+06	1.48055e+06
M202T33	201.906	33	0.6	221271	203919	203198	178829	113835	80103.2	81427	84369.6	88798.3
M202T42	202.036	41.9	0.7	2.01304e+06	1.83683e+06	1.49603e+06	1.30325e+06	1.61453e+06	1.5128e+06	309335	1.28915e+06	1.21217e+06
M202T50	202.012	50	0.8	3.73331e+06	3.53522e+06	4.07381e+06	7.21682e+06	7.3808e+06	7.54884e+06	8.51199e+06	8.50202e+06	7.97393e+06
M202T51	202.072	51.4	0.9	233247	456108	483673	3.3478e+06	3.26049e+06	779884	1.00639e+07	6.47681e+06	4.65634e+06
M202T79	202.128	78.5	1.3	409707	455995	426029	49870.8	25096.5	22112.9	474982	125604	320707
M203T137	203.082	136.6	2.3	5.14294e+06	5.28132e+06	5.05735e+06	4.33472e+07	4.38663e+07	4.24849e+07	5.61003e+07	5.8037e+07	6.26982e+07
M203T179	203.082	179.3	3	147583	119693	128931	2.3274e+06	1.87354e+06	1.95105e+06	3.15898e+06	3.46284e+06	3.55448e+06
M203T230	203.056	229.8	3.8	1.0566e+08	1.02339e+08	1.06679e+08	2.24162e+08	2.22709e+08	2.22671e+08	1.84544e+08	1.81986e+08	1.84142e+08
M203T251	203.056	250.9	4.2	4.14996e+06	4.31653e+06	4.18599e+06	3.67443e+07	3.83417e+07	2.89721e+07	3.11131e+07	3.29408e+07	8.03329e+06
M203T300	203.056	300	5	418669	400599	446952	4.55207e+06	3.98114e+06	4.62811e+06	5.35976e+06	5.29715e+06	5.13372e+06
M203T332	203.035	332.3	5.5	5.48551e+06	5.52334e+06	5.62429e+06	2.84455e+07	2.83874e+07	2.88876e+07	4.06904e+07	4.02918e+07	3.99806e+07
M203T39	202.949	38.9	0.6	4.63394e+06	3.79732e+06	3.82797e+06	1.39166e+06	1.60565e+06	1.45815e+06	1.87743e+06	1.09045e+06	1.63924e+06
M203T42	203.019	41.6	0.7	9.85974e+07	9.62871e+07	9.8946e+07	3.19994e+08	3.16946e+08	3.13823e+08	2.19262e+08	2.34078e+08	2.31808e+08
M203T422	203.108	421.9	7	40337.9	33691.3	22151.6	379362	255917	395113	537847	503383	514076
M203T51	202.892	50.5	0.8	1.21642e+07	1.17637e+07	1.2523e+07	3.29642e+07	3.39221e+07	3.36926e+07	2.84376e+07	2.67067e+07	2.96726e+07
M203T54	203.056	54.4	0.9	3.61333e+06	3.56954e+06	3.45026e+06	1.05135e+06	685229	3.89397e+06	1.34399e+06	5.2237e+06	4.83798e+06
M203T74	203.092	73.6	1.2	821570	937936	1.47384e+06	1.15726e+06	625844	771194	954469	1.05214e+06	638941
M203T84	203.056	84	1.4	2.22671e+07	2.34754e+07	6.69724e+06	4.44456e+06	1.21386e+07	9.96321e+06	1.54648e+07	6.69401e+06	1.3844e+07
M204T137	204.086	136.6	2.3	599590	540071	576991	5.4676e+06	4.97058e+06	4.886e+06	6.77031e+06	6.89979e+06	6.93638e+06
M204T230	204.059	229.8	3.8	9.06132e+06	2.0787e+06	8.31796e+06	1.81699e+07	1.80602e+07	5.09284e+06	1.52409e+07	1.43683e+07	1.5149e+07
M204T319	204.066	319.3	5.3	81580.1	393110	109262	1.95496e+06	2.03192e+06	1.86957e+06	3.50886e+06	3.16679e+06	3.19343e+06
M204T332	204.038	332.4	5.5	108592	102134	109104	3.41454e+06	3.37086e+06	3.47047e+06	4.35077e+06	4.26045e+06	4.30328e+06
M204T41	204.023	41.4	0.7	6.26565e+06	6.23608e+06	6.38925e+06	2.31713e+07	2.304e+07	2.36109e+07	1.51003e+07	1.79041e+07	1.68112e+07
M204T47	204.088	46.8	0.8	3.02607e+07	3.26378e+07	3.33847e+07	2.60609e+07	2.6511e+07	3.17017e+07	3.10972e+07	2.7402e+07	2.53396e+07
M204T598	204.003	598.4	10	99757.5	182582	261574	2.13155e+07	2.15902e+07	1.99133e+07	1.40161e+07	1.53197e+07	1.44162e+07
M204T84	204.059	84.3	1.4	913035	910829	264535	106557	558671	779261	228219	215027	1.00561e+06
M205T289	205.035	289.4	4.8	1.48222e+06	2.10748e+06	2.29669e+06	7.24362e+06	1.06386e+07	1.296e+07	6.05816e+06	1.03365e+07	5.9695e+06
M205T324	205.123	324.3	5.4	23112.7	12950.7	14955.1	1.4031e+06	1.40561e+06	1.33151e+06	2.46169e+06	2.30284e+06	1.08748e+06
M205T358	205.087	358.2	6	962743	1.11844e+06	1.00277e+06	2.24473e+06	2.41672e+06	2.0512e+06	1.58366e+06	1.60334e+06	1.54727e+06
M205T379	205.05	378.9	6.3	1.55911e+07	1.64019e+07	1.69717e+07	1.33683e+08	1.35943e+08	1.45889e+08	1.09071e+08	1.08688e+08	9.84619e+07
M205T39	204.944	38.6	0.6	1.09816e+06	1.27947e+06	691532	401602	108945	492699	451791	117149	110648
M205T402	205.049	402.2	6.7	560765	601183	659897	5.39498e+07	5.51797e+07	1.40517e+07	3.49721e+06	1.25822e+07	1.09318e+07
M205T41	205.024	41.3	0.7	1.81758e+06	1.81187e+06	819695	3.21032e+06	3.85558e+06	2.02123e+06	2.5079e+06	2.49007e+06	2.47683e+06
M205T42	205.071	42	0.7	5.08602e+06	5.35007e+06	6.39057e+06	4.67044e+06	3.98246e+06	4.84311e+06	6.71737e+06	7.80256e+06	7.49102e+06
M205T46	205.035	45.6	0.8	7.18482e+07	7.38882e+07	7.42992e+07	2.68098e+07	2.67477e+07	6.69557e+06	1.68837e+07	2.03436e+07	1.78863e+07
M205T51	204.889	50.8	0.8	5.23849e+06	5.60576e+06	5.26816e+06	1.44129e+07	1.42627e+07	1.37366e+07	1.21788e+07	1.16491e+07	1.22671e+07
M205T546	205.16	545.7	9.1	1.75338e+06	1.6062e+06	1.85552e+06	215307	145957	104575	1.07908e+06	221389	1.17439e+06
M205T55	205.035	55	0.9	7.53674e+06	7.51388e+06	7.54196e+06	3.68241e+07	4.09593e+07	6.90696e+07	3.09694e+07	3.09716e+07	3.45152e+07
M205T609	204.506	609.5	10.2	374621	586583	507252	1.02724e+07	9.78172e+06	9.05649e+06	6.50331e+06	8.29355e+06	8.63367e+06
M205T74	205.034	73.6	1.2	1.09972e+07	1.63905e+07	1.22362e+07	3.86586e+07	3.14042e+07	3.04019e+07	1.953e+07	2.393e+07	2.25098e+07
M206T379	206.054	378.9	6.3	1.63207e+06	2.02159e+06	1.87926e+06	1.64113e+07	1.6955e+07	1.6824e+07	1.30341e+07	1.29142e+07	1.26347e+07
M206T408	206.155	408.4	6.8	679831	710217	582612	577233	614890	552175	662356	453537	584539
M206T55	206.038	55.3	0.9	1.57611e+06	679427	1.782e+06	3.08388e+06	4.48164e+06	2.56788e+06	648447	2.08096e+06	653704
M206T73	206.039	73	1.2	220508	251021	293917	2.21422e+06	2.52939e+06	2.15339e+06	451667	1.37797e+06	1.64641e+06
M207T141	207.102	141.3	2.4	2.40923e+06	2.51121e+06	2.18479e+06	1.50392e+06	1.91671e+06	1.22401e+06	1.75818e+06	1.73345e+06	1.59303e+06
M207T218	207.03	218.2	3.6	1.67421e+07	1.74731e+07	1.76444e+07	2.93187e+06	2.16195e+06	1.66227e+06	788494	2.88907e+06	849308
M207T224	207.03	224	3.7	8.79567e+07	8.59422e+07	9.58679e+07	1.45353e+06	1.29221e+06	1.43633e+06	1.52913e+06	2.33086e+06	1.20277e+06
M207T285	207.102	284.6	4.7	8.43529e+06	1.03466e+07	1.25216e+07	1.17321e+07	1.4856e+07	1.50758e+07	1.3053e+07	1.4003e+07	1.47513e+07
M207T324	207.066	323.8	5.4	1.76349e+07	1.90499e+07	1.85014e+07	2.15857e+06	2.30441e+06	1.83483e+06	2.14064e+06	2.39433e+06	2.84336e+06
M207T345	207.102	345	5.8	1.27756e+06	1.27037e+06	3.66767e+06	2.01451e+06	3.41731e+06	1.8093e+06	5.90281e+06	6.23025e+06	7.01986e+06
M207T374	207.102	373.8	6.2	1.18163e+06	1.3163e+06	1.27164e+06	3.24226e+06	2.12512e+06	3.43728e+06	1.85274e+06	1.70751e+06	1.79015e+06
M207T41	207.014	41.1	0.7	313003	337404	352019	628133	718323	506260	1.07222e+06	951124	988801
M207T430	207.102	430.1	7.2	2.94956e+07	2.69905e+07	2.85976e+07	2.66233e+08	2.57253e+08	2.67543e+08	1.37663e+08	1.468e+08	1.50441e+08
M207T46	207.05	45.5	0.8	2.62263e+07	1.90327e+07	2.06865e+07	4.89889e+07	5.03485e+07	4.66702e+07	2.95968e+07	4.03976e+07	2.87665e+07
M207T460	207.102	459.7	7.7	4.72544e+06	4.75329e+06	4.89236e+06	6.7807e+07	6.56786e+07	9.156e+07	4.16088e+07	5.78432e+07	2.74661e+07
M207T488	207.139	487.7	8.1	1.17655e+06	1.21158e+06	1.19428e+06	2.83991e+06	2.80995e+06	2.94281e+06	1.0209e+06	1.07489e+06	914981
M208T430	208.106	430.2	7.2	3.34791e+06	3.57312e+06	3.89431e+06	3.52435e+07	3.44791e+07	3.49371e+07	1.88583e+07	1.83323e+07	1.92745e+07
M208T73	208.061	73.3	1.2	1.36915e+06	1.44193e+06	902204	3.44729e+06	4.10708e+06	3.77935e+06	2.3359e+06	2.29048e+06	2.76611e+06
M209T108	209.081	107.9	1.8	466231	529753	417104	269019	257699	357961	435754	490256	444411
M209T175	209.081	175.2	2.9	1.85485e+06	1.72553e+06	1.9368e+06	2.86346e+06	2.61409e+06	2.77617e+06	3.72876e+06	3.30254e+06	3.17428e+06
M209T258	209.118	257.7	4.3	5.28655e+07	5.27782e+07	5.28467e+07	2.03652e+08	2.73062e+08	2.76177e+08	1.21606e+08	1.18857e+08	1.19344e+08
M209T275	209.118	275	4.6	3.47221e+06	1.43813e+07	1.46112e+07	2.95123e+07	2.92847e+07	2.95813e+07	1.34403e+08	1.32527e+08	1.30108e+08
M209T277	209.045	277	4.6	4.29411e+06	5.10348e+06	4.69606e+06	5.77757e+06	4.97836e+06	5.25822e+06	4.66405e+06	6.10627e+06	6.14714e+06
M209T318	209.118	318.4	5.3	2.15819e+07	2.16266e+07	2.13209e+07	7.02108e+07	8.66526e+07	8.63655e+07	6.03198e+07	6.01189e+07	5.32734e+07
M209T33	208.935	32.9	0.5	124516	108171	87409.6	126870	86543.5	51083	0	76015.6	64010.9
M209T332	209.067	332.2	5.5	2.08814e+06	4.47205e+06	8.35606e+06	3.4414e+06	3.41247e+06	4.52357e+06	7.52694e+06	7.10562e+06	7.26889e+06
M209T338	209.045	337.8	5.6	858269	1.22914e+06	1.2465e+06	100406	120282	92102.6	2.65939e+06	2.65213e+06	2.71948e+06
M209T34	209.118	33.7	0.6	70486.3	73546.1	69427.2	68218.6	154477	148310	169141	168590	181440
M209T356	209.067	355.7	5.9	1.28987e+07	1.18403e+07	4.56393e+06	1.42613e+06	1.49211e+06	3.57697e+06	1.37096e+06	1.26527e+06	4.16365e+06
M209T430	209.107	430.5	7.2	189773	142457	158508	1.89963e+06	1.74812e+06	1.66157e+06	917176	737711	614203
M209T443	209.118	442.7	7.4	1.98723e+06	2.37353e+06	2.10757e+06	4.8898e+06	4.91612e+06	8.02383e+06	3.17663e+06	3.51814e+06	3.87811e+06
M209T45	209.03	44.9	0.7	1.17181e+07	1.21275e+07	1.12447e+07	2.11886e+07	2.14441e+07	1.92037e+07	2.58289e+07	2.49678e+07	2.71623e+07
M209T46	209.066	45.8	0.8	3.97832e+08	3.99106e+08	3.98249e+08	4.41191e+08	4.26167e+08	4.04575e+08	5.25538e+08	5.58813e+08	5.55083e+08
M209T473	209.118	472.9	7.9	1.81342e+06	888247	1.01716e+06	4.33936e+06	4.89661e+06	5.25083e+06	4.71035e+06	5.21388e+06	5.5967e+06
M209T54	208.985	54.3	0.9	1.87767e+07	1.97236e+07	2.02285e+07	2.12467e+07	2.24521e+07	2.13622e+07	1.69931e+07	4.96233e+06	1.50336e+07
M209T62	209.066	62.4	1	3.9074e+06	1.82171e+07	1.67269e+07	3.89205e+07	4.14342e+07	4.09208e+07	4.46776e+07	4.41302e+07	4.3663e+07
M209T81_1	208.985	81	1.4	1.19736e+07	2.40495e+07	2.99369e+07	9.86099e+07	1.07325e+08	1.01719e+08	4.95472e+07	7.90101e+07	5.08948e+07
M209T81_2	209.066	81.2	1.4	1.21454e+07	3.96945e+06	4.19021e+06	1.14701e+06	3.74233e+06	1.0322e+06	2.37918e+06	8.89191e+06	1.88857e+06
M209T82	209.045	81.6	1.4	2.35014e+06	2.28929e+06	2.10313e+06	2.06662e+06	2.2669e+06	2.16241e+06	1.27019e+06	1.45733e+06	2.09915e+06
M210T258	210.121	257.6	4.3	6.3157e+06	6.46137e+06	5.95547e+06	1.61834e+07	1.69571e+07	1.7709e+07	1.41914e+07	1.4572e+07	1.45642e+07
M210T275	210.121	275	4.6	203223	279573	253397	1.31442e+07	1.22357e+07	1.24181e+07	1.51715e+07	1.53677e+07	1.54589e+07
M210T318	210.121	318.2	5.3	2.27136e+06	2.29015e+06	2.36473e+06	8.86809e+06	8.54386e+06	8.76238e+06	6.27963e+06	1.50312e+06	6.15244e+06
M210T41	209.949	40.5	0.7	0	0	0	1.46427e+06	1.56571e+06	1.89409e+06	2.0239e+06	2.06224e+06	1.75279e+06
M210T46	210.07	45.8	0.8	3.05281e+07	2.92291e+07	2.82232e+07	3.29273e+07	3.15581e+07	2.85479e+07	3.75997e+07	4.36741e+07	4.22859e+07
M210T72	210.04	72.3	1.2	725726	276250	498452	1.25577e+06	1.2985e+06	1.24381e+06	853108	870353	1.00002e+06
M210T81	209.989	80.6	1.3	308698	436167	1.89729e+06	7.18553e+06	3.75596e+06	6.76956e+06	3.09342e+06	3.03527e+06	2.96037e+06
M211T138	211.097	138.3	2.3	391003	359670	262408	2.38031e+07	2.34938e+07	2.05894e+07	551451	681873	206482
M211T156	211.06	155.9	2.6	1.12181e+06	1.04708e+06	1.24775e+06	504881	383396	366286	781347	1.00062e+06	855806
M211T220	211.097	219.9	3.7	3.01214e+06	3.16901e+06	3.02318e+06	225947	571281	602369	190212	155176	197011
M211T242	211.06	242	4	5.46101e+06	3.19304e+06	3.05865e+06	2.00733e+06	2.06586e+06	2.50573e+06	3.47532e+06	2.75344e+06	2.78191e+06
M211T33	211.134	33	0.6	0	54338.3	63026.6	0	89462.3	74421.8	99314.2	0	78853.6
M211T341	211.134	341.1	5.7	5.11991e+06	3.98039e+06	3.89271e+06	2.75118e+07	2.69497e+07	3.08876e+07	2.34139e+07	1.01646e+07	2.75784e+07
M211T41	210.911	41.4	0.7	2.59531e+06	2.95381e+06	2.58218e+06	2.93032e+06	2.77345e+06	2.30831e+06	3.37405e+06	3.54877e+06	3.05681e+06
M211T427	211.097	426.6	7.1	898815	963642	832695	8.50943e+06	8.19771e+06	9.09756e+06	4.16034e+06	4.33984e+06	4.62049e+06
M211T46	211.071	45.5	0.8	5.1096e+06	5.4155e+06	5.58433e+06	4.71099e+06	4.68843e+06	4.28243e+06	6.01134e+06	6.42044e+06	6.42753e+06
M211T51	211.049	50.8	0.8	4.94948e+06	4.22417e+06	3.65628e+06	2.5188e+06	2.70549e+06	2.59475e+06	5.80949e+06	5.02682e+06	5.7943e+06
M211T54	210.983	54	0.9	1.40651e+06	1.50202e+06	1.2684e+06	4.20775e+06	7.1733e+06	4.95209e+06	961939	1.47013e+06	646420
M211T558	211.133	557.8	9.3	1.17903e+06	171666	1.13298e+06	836311	154044	244983	1.42649e+06	263035	1.64832e+06
M211T81	210.982	80.7	1.3	2.36428e+06	1.63552e+06	6.48226e+06	3.1635e+07	1.82218e+07	3.49621e+07	1.35593e+07	1.75117e+07	1.39873e+07
M212T195	212.02	195.4	3.3	765179	665832	577418	1.04302e+06	984249	953439	157878	695897	564438
M212T45	212.019	44.8	0.7	6.03836e+06	5.98264e+06	6.35428e+06	5.64132e+06	4.71625e+06	4.93447e+06	254860	275475	222506
M212T76	212.056	76	1.3	890321	973587	168033	1.57373e+06	1.38697e+06	1.40352e+06	897085	698949	1.06056e+06
M213T154	213.076	153.9	2.6	1.79885e+06	1.67819e+06	1.67068e+06	1.11923e+06	1.63371e+06	1.98398e+06	603733	590342	923692
M213T251	213.113	251.3	4.2	4.76036e+06	4.26593e+06	4.36236e+06	4.36631e+06	3.74365e+06	3.25346e+06	4.17828e+06	3.97394e+06	3.53111e+06
M213T318	213.149	318.4	5.3	1.48832e+07	1.52391e+07	1.50605e+07	9.28937e+08	9.38757e+08	9.40924e+08	5.25442e+08	5.19127e+08	5.38864e+08
M213T46	213.076	45.5	0.8	6.83739e+07	6.39619e+07	6.31502e+07	3.90396e+07	3.91121e+07	4.0215e+07	5.66945e+07	5.55462e+07	5.47709e+07
M213T51	212.921	51.1	0.9	1.39216e+08	1.43988e+08	1.4276e+08	1.2801e+08	1.26864e+08	1.29819e+08	1.72611e+08	1.51847e+08	1.41162e+08
M213T54	213.017	53.8	0.9	378972	300007	381199	5.20546e+06	6.31109e+06	5.32614e+06	914361	2.20803e+06	2.91452e+06
M213T92	213.076	92.1	1.5	3.5172e+06	4.77587e+06	4.05595e+06	8.52558e+06	8.11563e+06	3.74403e+06	3.2641e+06	3.39852e+06	4.61651e+06
M214T157	214.108	157.5	2.6	617345	530188	584032	586227	120560	238186	58915.2	56702.7	98185
M214T318	214.153	318.4	5.3	1.70306e+06	1.48391e+06	1.58173e+06	1.18573e+08	1.18515e+08	1.20044e+08	7.32161e+07	6.60026e+07	6.66541e+07
M214T33	213.88	33.2	0.6	117594	130930	119182	135392	86243.3	0	58107.5	0	0
M214T45	214.08	45.3	0.8	6.79206e+06	5.49477e+06	7.01311e+06	714782	741255	4.19757e+06	6.23991e+06	5.77604e+06	3.62012e+06
M214T51	213.924	51.3	0.9	4.35098e+06	4.77946e+06	4.72415e+06	2.50973e+06	3.51166e+06	4.14746e+06	4.40538e+06	1.18777e+06	3.17099e+06
M214T73	214.048	72.9	1.2	1.74581e+06	1.61507e+06	1.43689e+06	1.29101e+06	1.16076e+06	314877	2.51814e+06	2.52874e+06	2.60493e+06
M215T318	215.155	318.2	5.3	5870.78	0	0	8.43641e+06	8.0523e+06	7.98619e+06	4.17398e+06	4.29723e+06	4.18583e+06
M215T338	215.165	337.6	5.6	153891	222105	756210	5.04029e+06	5.08509e+06	5.26344e+06	2.25939e+06	1.99502e+06	2.02967e+06
M215T34	214.858	33.6	0.6	870414	618616	524300	564775	327895	243849	239576	237103	227769
M215T376	215.071	375.9	6.3	3.65805e+06	3.97923e+06	4.24351e+06	2.12553e+07	2.21379e+07	2.20981e+07	2.30566e+07	2.29794e+07	2.28299e+07
M215T416	215.032	416.5	6.9	90003.2	114714	158086	1.25661e+06	1.84919e+06	1.51587e+06	2.90296e+06	1.80189e+06	839824
M215T48_1	215.032	48.1	0.8	3.88772e+08	4.21569e+08	4.28319e+08	1.23138e+09	1.26732e+09	1.37536e+09	2.05863e+09	2.05385e+09	1.84933e+09
M215T48_2	215.103	48.2	0.8	4.41955e+06	6.41124e+06	6.20405e+06	1.22867e+06	1.27757e+06	949617	5.65588e+06	4.65332e+06	2.84668e+06
M215T51	214.919	51.1	0.9	2.02206e+07	2.03009e+07	2.0613e+07	1.63713e+07	1.85903e+07	2.0051e+07	2.50638e+07	2.05057e+07	2.25067e+07
M215T63	215.032	62.8	1	3.18995e+07	3.13813e+07	2.99436e+07	1.14043e+08	1.24804e+08	1.34942e+08	2.18285e+08	2.1262e+08	2.08221e+08
M215T638	214.858	637.8	10.6	1.41559e+08	2.5799e+08	8.9488e+07	1.74399e+08	2.14802e+08	3.00456e+08	1.84653e+08	2.66055e+08	2.30159e+08
M215T689	214.856	688.8	11.5	1.19586e+08	1.05003e+08	4.80184e+07	9.03929e+07	1.03168e+08	2.26464e+06	1.27947e+08	8.44319e+07	4.20681e+07
M215T73	215.092	72.8	1.2	1.82078e+06	2.01705e+06	2.31284e+06	2.52195e+06	1.36869e+06	1.50744e+06	2.01644e+06	2.74486e+06	1.43804e+06
M215T77	215.032	76.6	1.3	2.45142e+06	6.50072e+06	3.83192e+06	1.99701e+07	2.35104e+07	2.35281e+07	1.47626e+07	1.50517e+07	4.04424e+07
M215T81	214.996	81.3	1.4	1.58483e+06	1.78e+06	2.07568e+06	3.93723e+06	2.92437e+06	2.72668e+06	720598	828125	945071
M215T86	215.139	86.4	1.4	1.40228e+06	1.74607e+06	2.14085e+06	579801	765627	551573	178198	215739	184748
M216T376	216.074	375.9	6.3	348399	508778	471669	2.76709e+06	2.80282e+06	2.69877e+06	3.15405e+06	2.86106e+06	2.9406e+06
M216T42	216.051	42.1	0.7	931973	972091	881599	654065	153735	77217.2	144660	1.37981e+06	1.15909e+06
M216T48	216.036	48.1	0.8	2.68771e+07	2.67427e+07	2.87765e+07	8.57172e+07	8.80083e+07	9.17944e+07	1.43779e+08	1.30713e+08	1.23382e+08
M216T62	216.035	62.2	1	454812	567885	576006	7.2204e+06	8.07094e+06	9.02974e+06	1.4307e+07	1.26057e+07	1.36264e+07
M217T34	216.854	34	0.6	1.18551e+07	6.76292e+06	5.62766e+06	5.68828e+06	2.1032e+06	1.85536e+06	1.82837e+06	1.34259e+06	2.27723e+06
M217T38	217.015	37.7	0.6	415653	474937	571358	319984	310498	340996	167813	382622	417601
M217T40	216.966	40.4	0.7	1.801e+06	1.9719e+06	1.69811e+06	639491	859787	1.02306e+06	1.89291e+06	1.45509e+06	1.34581e+06
M217T418	216.853	417.6	7	1.53644e+06	1.47392e+06	1.39492e+06	8.06784e+06	6.22039e+06	6.44864e+06	6.20287e+06	1.10332e+07	1.10127e+07
M217T48	217.029	48.1	0.8	1.21822e+08	1.4472e+08	1.40791e+08	3.72025e+08	4.39168e+08	4.09837e+08	6.94201e+08	6.4502e+08	6.11835e+08
M217T572	216.853	571.9	9.5	9.2121e+07	9.23454e+07	3.79695e+07	1.07959e+08	1.01689e+08	3.08692e+07	1.48785e+08	3.38618e+07	3.76638e+07
M217T594	216.853	593.9	9.9	2.72383e+07	1.85057e+08	2.95835e+07	9.03188e+07	9.71873e+07	1.00019e+08	1.07755e+08	2.87887e+07	1.24096e+08
M217T606	216.853	605.8	10.1	5.24384e+07	2.52263e+08	6.12826e+07	1.53324e+08	1.42894e+08	1.66252e+08	1.60098e+08	4.0868e+07	1.73905e+08
M217T63	217.029	62.8	1	9.2042e+06	1.04903e+07	9.63191e+06	3.37238e+07	4.08612e+07	3.92416e+07	7.25299e+07	6.53609e+07	6.58634e+07
M217T638	216.853	637.7	10.6	9.73165e+08	1.24898e+09	8.21817e+08	2.92131e+09	2.94139e+09	3.37687e+09	7.77562e+08	2.57637e+09	2.20692e+09
M217T689	216.853	689.5	11.5	9.03327e+08	2.94259e+09	5.47281e+08	1.00808e+09	1.18791e+09	2.95795e+07	7.30621e+08	5.3573e+08	5.82126e+08
M217T73_1	217.071	72.8	1.2	1.72623e+06	1.80866e+06	2.21377e+06	1.92075e+06	1.46742e+06	1.61368e+06	2.12104e+06	1.94339e+06	1.26445e+06
M217T73_2	217.107	72.8	1.2	2.34265e+06	2.40583e+06	3.68827e+06	1.90246e+06	1.38544e+06	1.56541e+06	2.32769e+06	3.04124e+06	2.09192e+06
[truncated: 20,867 more rows]

## Sheet: Table S6
Table S6 Metabolites identified in floral tissue of Mosla chinensis Maxim. cv. Jiangxiangru using LC-MS
[truncated: 8,705 more rows]

[truncated: 2 more sheets: Table S7, Table S8]
